# Supplementary material for: GLORY: Generator of the Structures of Likely Cytochrome P450 Metabolites Based on Predicted Sites of Metabolism
Source: Front Chem. 2019 Jun 12;7:402. doi: 10.3389/fchem.2019.00402 (PMC6582643; doi:10.3389/fchem.2019.00402)
Supplement: Supplementary Data Sheet 2 — Reference dataset containing SMILES (with stereochemistry information), InChI (without stereochemistry information), and DrugBank and MetXBioDB identifiers for parent molecules and metabolites (JSON). [file Data_Sheet_2.ZIP]

Archive with 1 entries (1 files):
- metaboliteprediction_referencedataset.json
