# Supplementary material for: GLORY: Generator of the Structures of Likely Cytochrome P450 Metabolites Based on Predicted Sites of Metabolism
Source: Front Chem. 2019 Jun 12;7:402. doi: 10.3389/fchem.2019.00402 (PMC6582643; doi:10.3389/fchem.2019.00402)
Supplement: Supplementary Data Sheet 2 — Reference dataset containing SMILES (with stereochemistry information), InChI (without stereochemistry information), and DrugBank and MetXBioDB identifiers for parent molecules and metabolites (JSON). [file Data_Sheet_2.ZIP › metaboliteprediction_referencedataset.json]

[ {
  "Parent molecule" : {
    "SMILES" : "COC(=O)[C@]([H])(C1=C(C=CC=C1)Cl)N2CCC3=C(CC(=O)S3)C2",
    "InChI" : "InChI=1S/C16H16ClNO3S/c1-21-16(20)15(11-4-2-3-5-12(11)17)18-7-6-13-10(9-18)8-14(19)22-13/h2-5,15H,6-9H2,1H3",
    "DrugBank ID" : "N/A",
    "MetXBioDB ID" : "METXBIODB01307"
  },
  "Metabolites" : [ {
    "SMILES" : "COC(=O)C(C1=C(C=CC=C1)Cl)N2CCC(=C(CC=O)C2)S",
    "InChI" : "InChI=1S/C16H18ClNO3S/c1-21-16(20)15(12-4-2-3-5-13(12)17)18-8-6-14(22)11(10-18)7-9-19/h2-5,9,15,22H,6-8,10H2,1H3",
    "DrugBank ID" : "N/A",
    "MetXBioDB biotransformation ID" : "BIOTID00903"
  } ]
}, {
  "Parent molecule" : {
    "SMILES" : "CN1C2=C(C=C(C=C2)Cl)C(=N[C@]([H])(C1=O)O)C3=CC=CC=C3",
    "InChI" : "InChI=1S/C16H13ClN2O2/c1-19-13-8-7-11(17)9-12(13)14(18-15(20)16(19)21)10-5-3-2-4-6-10/h2-9,15,20H,1H3",
    "DrugBank ID" : "N/A",
    "MetXBioDB ID" : "METXBIODB01319"
  },
  "Metabolites" : [ {
    "SMILES" : "C1=CC=C(C=C1)C2=NC(C(=NC3=C2C=C(C=C3)Cl)O)O",
    "InChI" : "InChI=1S/C15H11ClN2O2/c16-10-6-7-12-11(8-10)13(9-4-2-1-3-5-9)18-15(20)14(19)17-12/h1-8,15,20H,(H,17,19)",
    "DrugBank ID" : "N/A",
    "MetXBioDB biotransformation ID" : "BIOTID00910"
  } ]
}, {
  "Parent molecule" : {
    "SMILES" : "CC1(C)C2CCC(C)(CC2)O1",
    "InChI" : "InChI=1S/C10H18O/c1-9(2)8-4-6-10(3,11-9)7-5-8/h8H,4-7H2,1-3H3",
    "DrugBank ID" : "N/A",
    "MetXBioDB ID" : "METXBIODB00171"
  },
  "Metabolites" : [ {
    "SMILES" : "CC1(C)C2CCC(C)(C(C2)O)O1",
    "InChI" : "InChI=1S/C10H18O2/c1-9(2)7-4-5-10(3,12-9)8(11)6-7/h7-8,11H,4-6H2,1-3H3",
    "DrugBank ID" : "N/A",
    "MetXBioDB biotransformation ID" : "BIOTID00113"
  }, {
    "SMILES" : "CC1(C)C2CCC(C)(CC2O)O1",
    "InChI" : "InChI=1S/C10H18O2/c1-9(2)7-4-5-10(3,12-9)6-8(7)11/h7-8,11H,4-6H2,1-3H3",
    "DrugBank ID" : "N/A",
    "MetXBioDB biotransformation ID" : "BIOTID00114"
  } ]
}, {
  "Parent molecule" : {
    "SMILES" : "C1CCN(C1)N=O",
    "InChI" : "InChI=1S/C4H8N2O/c7-5-6-3-1-2-4-6/h1-4H2",
    "DrugBank ID" : "N/A",
    "MetXBioDB ID" : "METXBIODB01641"
  },
  "Metabolites" : [ {
    "SMILES" : "C1CC(N(C1)N=O)O",
    "InChI" : "InChI=1S/C4H8N2O2/c7-4-2-1-3-6(4)5-8/h4,7H,1-3H2",
    "DrugBank ID" : "N/A",
    "MetXBioDB biotransformation ID" : "BIOTID01148"
  } ]
}, {
  "Parent molecule" : {
    "SMILES" : "CCN[C@@]([H])(C)CC1=CC=C2C(=C1)OCO2",
    "InChI" : "InChI=1S/C12H17NO2/c1-3-13-9(2)6-10-4-5-11-12(7-10)15-8-14-11/h4-5,7,9,13H,3,6,8H2,1-2H3",
    "DrugBank ID" : "N/A",
    "MetXBioDB ID" : "METXBIODB01523"
  },
  "Metabolites" : [ {
    "SMILES" : "CC(CC1=CC=C2C(=C1)OCO2)N",
    "InChI" : "InChI=1S/C10H13NO2/c1-7(11)4-8-2-3-9-10(5-8)13-6-12-9/h2-3,5,7H,4,6,11H2,1H3",
    "DrugBank ID" : "N/A",
    "MetXBioDB biotransformation ID" : "BIOTID01060"
  }, {
    "SMILES" : "CCNC(C)CC1=CC=C(C(=C1)O)O",
    "InChI" : "InChI=1S/C11H17NO2/c1-3-12-8(2)6-9-4-5-10(13)11(14)7-9/h4-5,7-8,12-14H,3,6H2,1-2H3",
    "DrugBank ID" : "N/A",
    "MetXBioDB biotransformation ID" : "BIOTID01061"
  } ]
}, {
  "Parent molecule" : {
    "SMILES" : "CC1=NCCC2=C1NC3=C2C=CC(=C3)OC",
    "InChI" : "InChI=1S/C13H14N2O/c1-8-13-11(5-6-14-8)10-4-3-9(16-2)7-12(10)15-13/h3-4,7,15H,5-6H2,1-2H3",
    "DrugBank ID" : "N/A",
    "MetXBioDB ID" : "METXBIODB00884"
  },
  "Metabolites" : [ {
    "SMILES" : "CC1=NCCC2=C1NC3=C2C=CC(=C3)O",
    "InChI" : "InChI=1S/C12H12N2O/c1-7-12-10(4-5-13-7)9-3-2-8(15)6-11(9)14-12/h2-3,6,14-15H,4-5H2,1H3",
    "DrugBank ID" : "N/A",
    "MetXBioDB biotransformation ID" : "BIOTID00599"
  } ]
}, {
  "Parent molecule" : {
    "SMILES" : "CC/C(=C(\\C1=CC=CC=C1)/C2=CC=C(C=C2)OCCNC)/C3=CC=CC=C3",
    "InChI" : "InChI=1S/C25H27NO/c1-3-24(20-10-6-4-7-11-20)25(21-12-8-5-9-13-21)22-14-16-23(17-15-22)27-19-18-26-2/h4-17,26H,3,18-19H2,1-2H3",
    "DrugBank ID" : "N/A",
    "MetXBioDB ID" : "METXBIODB01401"
  },
  "Metabolites" : [ {
    "SMILES" : "CC(C(=C(C1=CC=CC=C1)C2=CC=C(C=C2)OCCNC)C3=CC=CC=C3)O",
    "InChI" : "InChI=1S/C25H27NO2/c1-19(27)24(20-9-5-3-6-10-20)25(21-11-7-4-8-12-21)22-13-15-23(16-14-22)28-18-17-26-2/h3-16,19,26-27H,17-18H2,1-2H3",
    "DrugBank ID" : "N/A",
    "MetXBioDB biotransformation ID" : "BIOTID01432"
  }, {
    "SMILES" : "CCC(=C(C1=CC=CC=C1)C2=CC=C(C=C2)OCCN)C3=CC=CC=C3",
    "InChI" : "InChI=1S/C24H25NO/c1-2-23(19-9-5-3-6-10-19)24(20-11-7-4-8-12-20)21-13-15-22(16-14-21)26-18-17-25/h3-16H,2,17-18,25H2,1H3",
    "DrugBank ID" : "N/A",
    "MetXBioDB biotransformation ID" : "BIOTID01430"
  }, {
    "SMILES" : "CCC(=C(C1=CC=C(C=C1)O)C2=CC=C(C=C2)OCCNC)C3=CC=CC=C3",
    "InChI" : "InChI=1S/C25H27NO2/c1-3-24(19-7-5-4-6-8-19)25(20-9-13-22(27)14-10-20)21-11-15-23(16-12-21)28-18-17-26-2/h4-16,26-27H,3,17-18H2,1-2H3",
    "DrugBank ID" : "N/A",
    "MetXBioDB biotransformation ID" : "BIOTID01431"
  } ]
}, {
  "Parent molecule" : {
    "SMILES" : "C=COC(=N)O",
    "InChI" : "InChI=1S/C3H5NO2/c1-2-6-3(4)5/h2H,1H2,(H2,4,5)",
    "DrugBank ID" : "N/A",
    "MetXBioDB ID" : "METXBIODB01825"
  },
  "Metabolites" : [ {
    "SMILES" : "C1C(O1)OC(=N)O",
    "InChI" : "InChI=1S/C3H5NO3/c4-3(5)7-2-1-6-2/h2H,1H2,(H2,4,5)",
    "DrugBank ID" : "N/A",
    "MetXBioDB biotransformation ID" : "BIOTID01289"
  } ]
}, {
  "Parent molecule" : {
    "SMILES" : "COC1=CC=C(C=C1)CCN2CCC(CC2)N=C3NC4=C(C=CC=C4)N3CC5=CC=C(C=C5)F",
    "InChI" : "InChI=1S/C28H31FN4O/c1-34-25-12-8-21(9-13-25)14-17-32-18-15-24(16-19-32)30-28-31-26-4-2-3-5-27(26)33(28)20-22-6-10-23(29)11-7-22/h2-13,24H,14-20H2,1H3,(H,30,31)",
    "DrugBank ID" : "N/A",
    "MetXBioDB ID" : "METXBIODB00434"
  },
  "Metabolites" : [ {
    "SMILES" : "C1=CC2=C(C=C1)N(CC3=CC=C(C=C3)F)C(=NC4CCN(CCC5=CC=C(C=C5)O)CC4)N2",
    "InChI" : "InChI=1S/C27H29FN4O/c28-22-9-5-21(6-10-22)19-32-26-4-2-1-3-25(26)30-27(32)29-23-14-17-31(18-15-23)16-13-20-7-11-24(33)12-8-20/h1-12,23,33H,13-19H2,(H,29,30)",
    "DrugBank ID" : "N/A",
    "MetXBioDB biotransformation ID" : "BIOTID00289"
  }, {
    "SMILES" : "C1=C(C=CC(=C1)O)CC=O",
    "InChI" : "InChI=1S/C8H8O2/c9-6-5-7-1-3-8(10)4-2-7/h1-4,6,10H,5H2",
    "DrugBank ID" : "N/A",
    "MetXBioDB biotransformation ID" : "BIOTID00290"
  }, {
    "SMILES" : "COC1=CC=C(C=C1)CCN2CCC(CC2)N=C3NC4=CC=C(C=C4N3CC5=CC=C(C=C5)F)O",
    "InChI" : "InChI=1S/C28H31FN4O2/c1-35-25-9-4-20(5-10-25)12-15-32-16-13-23(14-17-32)30-28-31-26-11-8-24(34)18-27(26)33(28)19-21-2-6-22(29)7-3-21/h2-11,18,23,34H,12-17,19H2,1H3,(H,30,31)",
    "DrugBank ID" : "N/A",
    "MetXBioDB biotransformation ID" : "BIOTID00288"
  }, {
    "SMILES" : "C1=CC2=C(C=C1)N(CC3=CC=C(C=C3)F)C(=NC4CCNCC4)N2",
    "InChI" : "InChI=1S/C19H21FN4/c20-15-7-5-14(6-8-15)13-24-18-4-2-1-3-17(18)23-19(24)22-16-9-11-21-12-10-16/h1-8,16,21H,9-13H2,(H,22,23)",
    "DrugBank ID" : "N/A",
    "MetXBioDB biotransformation ID" : "BIOTID00290"
  } ]
}, {
  "Parent molecule" : {
    "SMILES" : "C1=CC2=NSN=C2C(=C1Cl)NC3=NCCN3",
    "InChI" : "InChI=1S/C9H8ClN5S/c10-5-1-2-6-8(15-16-14-6)7(5)13-9-11-3-4-12-9/h1-2H,3-4H2,(H2,11,12,13)",
    "DrugBank ID" : "N/A",
    "MetXBioDB ID" : "METXBIODB02082"
  },
  "Metabolites" : [ {
    "SMILES" : "C1=CC2=NSN=C2C(=C1Cl)NC3=NCC(N3)O",
    "InChI" : "InChI=1S/C9H8ClN5OS/c10-4-1-2-5-8(15-17-14-5)7(4)13-9-11-3-6(16)12-9/h1-2,6,16H,3H2,(H2,11,12,13)",
    "DrugBank ID" : "N/A",
    "MetXBioDB biotransformation ID" : "BIOTID01485"
  } ]
}, {
  "Parent molecule" : {
    "SMILES" : "C=CCC1=C(C)[C@]([H])(CC1=O)OC(=O)[C@]2([H])[C@@]([H])(C=C(C)C)C2(C)C",
    "InChI" : "InChI=1S/C19H26O3/c1-7-8-13-12(4)16(10-15(13)20)22-18(21)17-14(9-11(2)3)19(17,5)6/h7,9,14,16-17H,1,8,10H2,2-6H3",
    "DrugBank ID" : "N/A",
    "MetXBioDB ID" : "METXBIODB01707"
  },
  "Metabolites" : [ {
    "SMILES" : "C=CCC1=C(C)C(CC1=O)OC(=O)C2C(C=C(C)CO)C2(C)C",
    "InChI" : "InChI=1S/C19H26O4/c1-6-7-13-12(3)16(9-15(13)21)23-18(22)17-14(19(17,4)5)8-11(2)10-20/h6,8,14,16-17,20H,1,7,9-10H2,2-5H3",
    "DrugBank ID" : "N/A",
    "MetXBioDB biotransformation ID" : "BIOTID01197"
  } ]
}, {
  "Parent molecule" : {
    "SMILES" : "CC1(C)[C@]2([H])CC[C@@]1(C)C(=O)C2",
    "InChI" : "InChI=1S/C10H16O/c1-9(2)7-4-5-10(9,3)8(11)6-7/h7H,4-6H2,1-3H3",
    "DrugBank ID" : "N/A",
    "MetXBioDB ID" : "METXBIODB01913"
  },
  "Metabolites" : [ {
    "SMILES" : "CC1(C)C2CC(=O)C1(C)CC2O",
    "InChI" : "InChI=1S/C10H16O2/c1-9(2)6-4-8(12)10(9,3)5-7(6)11/h6-7,11H,4-5H2,1-3H3",
    "DrugBank ID" : "N/A",
    "MetXBioDB biotransformation ID" : "BIOTID01359"
  }, {
    "SMILES" : "CC12CCC(CC1=O)C2(C)CO",
    "InChI" : "InChI=1S/C10H16O2/c1-9-4-3-7(5-8(9)12)10(9,2)6-11/h7,11H,3-6H2,1-2H3",
    "DrugBank ID" : "N/A",
    "MetXBioDB biotransformation ID" : "BIOTID01358"
  } ]
}, {
  "Parent molecule" : {
    "SMILES" : "CC(C)NC[C@]([H])(COC1=CC=CC2=C1C=CC=C2)O",
    "InChI" : "InChI=1S/C16H21NO2/c1-12(2)17-10-14(18)11-19-16-9-5-7-13-6-3-4-8-15(13)16/h3-9,12,14,17-18H,10-11H2,1-2H3",
    "DrugBank ID" : "N/A",
    "MetXBioDB ID" : "METXBIODB00703"
  },
  "Metabolites" : [ {
    "SMILES" : "C1=CC2=C(C=C1)C(=CC=C2)OCC(CN)O",
    "InChI" : "InChI=1S/C13H15NO2/c14-8-11(15)9-16-13-7-3-5-10-4-1-2-6-12(10)13/h1-7,11,15H,8-9,14H2",
    "DrugBank ID" : "N/A",
    "MetXBioDB biotransformation ID" : "BIOTID00476"
  }, {
    "SMILES" : "CC(C)NCC(COC1=CC=CC2=C(C=CC=C21)O)O",
    "InChI" : "InChI=1S/C16H21NO3/c1-11(2)17-9-12(18)10-20-16-8-4-5-13-14(16)6-3-7-15(13)19/h3-8,11-12,17-19H,9-10H2,1-2H3",
    "DrugBank ID" : "N/A",
    "MetXBioDB biotransformation ID" : "BIOTID00477"
  }, {
    "SMILES" : "CC(C)NCC(COC1=C2C=CC=CC2=C(C=C1)O)O",
    "InChI" : "InChI=1S/C16H21NO3/c1-11(2)17-9-12(18)10-20-16-8-7-15(19)13-5-3-4-6-14(13)16/h3-8,11-12,17-19H,9-10H2,1-2H3",
    "DrugBank ID" : "N/A",
    "MetXBioDB biotransformation ID" : "BIOTID00478"
  } ]
}, {
  "Parent molecule" : {
    "SMILES" : "C1=CC=C(C=C1)CCCN2CCN(CC2)CCOC(C3=CC=C(C=C3)F)C4=CC=C(C=C4)F",
    "InChI" : "InChI=1S/C28H32F2N2O/c29-26-12-8-24(9-13-26)28(25-10-14-27(30)15-11-25)33-22-21-32-19-17-31(18-20-32)16-4-7-23-5-2-1-3-6-23/h1-3,5-6,8-15,28H,4,7,16-22H2",
    "DrugBank ID" : "N/A",
    "MetXBioDB ID" : "METXBIODB01568"
  },
  "Metabolites" : [ {
    "SMILES" : "C1=CC=C(C=C1)C(CCN2CCN(CC2)CCOC(C3=CC=C(C=C3)F)C4=CC=C(C=C4)F)O",
    "InChI" : "InChI=1S/C28H32F2N2O2/c29-25-10-6-23(7-11-25)28(24-8-12-26(30)13-9-24)34-21-20-32-18-16-31(17-19-32)15-14-27(33)22-4-2-1-3-5-22/h1-13,27-28,33H,14-21H2",
    "DrugBank ID" : "N/A",
    "MetXBioDB biotransformation ID" : "BIOTID01089"
  }, {
    "SMILES" : "C(CC1=CC=C(C=C1)O)CN2CCN(CC2)CCOC(C3=CC=C(C=C3)F)C4=CC=C(C=C4)F",
    "InChI" : "InChI=1S/C28H32F2N2O2/c29-25-9-5-23(6-10-25)28(24-7-11-26(30)12-8-24)34-21-20-32-18-16-31(17-19-32)15-1-2-22-3-13-27(33)14-4-22/h3-14,28,33H,1-2,15-21H2",
    "DrugBank ID" : "N/A",
    "MetXBioDB biotransformation ID" : "BIOTID01088"
  } ]
}, {
  "Parent molecule" : {
    "SMILES" : "CC1=CC=CC=C1",
    "InChI" : "InChI=1S/C7H8/c1-7-5-3-2-4-6-7/h2-6H,1H3",
    "DrugBank ID" : "N/A",
    "MetXBioDB ID" : "METXBIODB01480"
  },
  "Metabolites" : [ {
    "SMILES" : "CC1=CC=C(C=C1)O",
    "InChI" : "InChI=1S/C7H8O/c1-6-2-4-7(8)5-3-6/h2-5,8H,1H3",
    "DrugBank ID" : "N/A",
    "MetXBioDB biotransformation ID" : "BIOTID01032"
  }, {
    "SMILES" : "C1=CC=C(C=C1)CO",
    "InChI" : "InChI=1S/C7H8O/c8-6-7-4-2-1-3-5-7/h1-5,8H,6H2",
    "DrugBank ID" : "N/A",
    "MetXBioDB biotransformation ID" : "BIOTID01030"
  }, {
    "SMILES" : "CC1=C(C=CC=C1)O",
    "InChI" : "InChI=1S/C7H8O/c1-6-4-2-3-5-7(6)8/h2-5,8H,1H3",
    "DrugBank ID" : "N/A",
    "MetXBioDB biotransformation ID" : "BIOTID01031"
  } ]
}, {
  "Parent molecule" : {
    "SMILES" : "CCCCC(=O)N(CC1=CC=C(C=C1)C2=C(C=CC=C2)C3=NNN=N3)[C@@]([H])(C(C)C)C(=O)O",
    "InChI" : "InChI=1S/C24H29N5O3/c1-4-5-10-21(30)29(22(16(2)3)24(31)32)15-17-11-13-18(14-12-17)19-8-6-7-9-20(19)23-25-27-28-26-23/h6-9,11-14,16,22H,4-5,10,15H2,1-3H3,(H,31,32)(H,25,26,27,28)",
    "DrugBank ID" : "N/A",
    "MetXBioDB ID" : "METXBIODB01564"
  },
  "Metabolites" : [ {
    "SMILES" : "CC(C)C(C(=O)O)N(CC1=CC=C(C=C1)C2=C(C=CC=C2)C3=NNN=N3)C(=O)CCC(C)O",
    "InChI" : "InChI=1S/C24H29N5O4/c1-15(2)22(24(32)33)29(21(31)13-8-16(3)30)14-17-9-11-18(12-10-17)19-6-4-5-7-20(19)23-25-27-28-26-23/h4-7,9-12,15-16,22,30H,8,13-14H2,1-3H3,(H,32,33)(H,25,26,27,28)",
    "DrugBank ID" : "N/A",
    "MetXBioDB biotransformation ID" : "BIOTID01086"
  } ]
}, {
  "Parent molecule" : {
    "SMILES" : "CC1=C(C=C2C(=C1)C(C)(C)CCC2(C)C)C(=C)C3=CC=C(C=C3)C(=O)O",
    "InChI" : "InChI=1S/C24H28O2/c1-15-13-20-21(24(5,6)12-11-23(20,3)4)14-19(15)16(2)17-7-9-18(10-8-17)22(25)26/h7-10,13-14H,2,11-12H2,1,3-6H3,(H,25,26)",
    "DrugBank ID" : "N/A",
    "MetXBioDB ID" : "METXBIODB01691"
  },
  "Metabolites" : [ {
    "SMILES" : "CC1=C(C=C2C(=C1)C(C)(C)C(CC2(C)C)O)C(=C)C3=CC=C(C=C3)C(=O)O",
    "InChI" : "InChI=1S/C24H28O3/c1-14-11-20-19(23(3,4)13-21(25)24(20,5)6)12-18(14)15(2)16-7-9-17(10-8-16)22(26)27/h7-12,21,25H,2,13H2,1,3-6H3,(H,26,27)",
    "DrugBank ID" : "N/A",
    "MetXBioDB biotransformation ID" : "BIOTID01183"
  }, {
    "SMILES" : "CC1=C(C=C2C(=C1)C(C)(C)C(=O)CC2(C)C)C(=C)C3=CC=C(C=C3)C(=O)O",
    "InChI" : "InChI=1S/C24H26O3/c1-14-11-20-19(23(3,4)13-21(25)24(20,5)6)12-18(14)15(2)16-7-9-17(10-8-16)22(26)27/h7-12H,2,13H2,1,3-6H3,(H,26,27)",
    "DrugBank ID" : "N/A",
    "MetXBioDB biotransformation ID" : "BIOTID01185"
  }, {
    "SMILES" : "CC1=C(C=C2C(=C1)C(C)(C)CC(=O)C2(C)C)C(=C)C3=CC=C(C=C3)C(=O)O",
    "InChI" : "InChI=1S/C24H26O3/c1-14-11-19-20(24(5,6)21(25)13-23(19,3)4)12-18(14)15(2)16-7-9-17(10-8-16)22(26)27/h7-12H,2,13H2,1,3-6H3,(H,26,27)",
    "DrugBank ID" : "N/A",
    "MetXBioDB biotransformation ID" : "BIOTID01186"
  }, {
    "SMILES" : "CC1=C(C=C2C(=C1)C(C)(C)CC(C2(C)C)O)C(=C)C3=CC=C(C=C3)C(=O)O",
    "InChI" : "InChI=1S/C24H28O3/c1-14-11-19-20(24(5,6)21(25)13-23(19,3)4)12-18(14)15(2)16-7-9-17(10-8-16)22(26)27/h7-12,21,25H,2,13H2,1,3-6H3,(H,26,27)",
    "DrugBank ID" : "N/A",
    "MetXBioDB biotransformation ID" : "BIOTID01184"
  } ]
}, {
  "Parent molecule" : {
    "SMILES" : "C1=CC2=C3C(=C1)C=CC4=CC(=CC(=C43)C=C2)N(=O)=O",
    "InChI" : "InChI=1S/C16H9NO2/c18-17(19)14-8-12-6-4-10-2-1-3-11-5-7-13(9-14)16(12)15(10)11/h1-9H",
    "DrugBank ID" : "N/A",
    "MetXBioDB ID" : "METXBIODB00214"
  },
  "Metabolites" : [ {
    "SMILES" : "C1=CC2=C3C(=C1)C=CC4=CC(=CC(=C43)C=C2)N",
    "InChI" : "InChI=1S/C16H11N/c17-14-8-12-6-4-10-2-1-3-11-5-7-13(9-14)16(12)15(10)11/h1-9H,17H2",
    "DrugBank ID" : "N/A",
    "MetXBioDB biotransformation ID" : "BIOTID00142"
  } ]
}, {
  "Parent molecule" : {
    "SMILES" : "C1CCN(CC1)CCOC2=CC=C(C=C2)[C@@]3([H])[C@@]([H])(C4=CC=C(C=C4)O)SC5=CC(=CC=C5O3)O",
    "InChI" : "InChI=1S/C27H29NO4S/c29-21-8-4-20(5-9-21)27-26(32-24-13-10-22(30)18-25(24)33-27)19-6-11-23(12-7-19)31-17-16-28-14-2-1-3-15-28/h4-13,18,26-27,29-30H,1-3,14-17H2",
    "DrugBank ID" : "N/A",
    "MetXBioDB ID" : "METXBIODB00549"
  },
  "Metabolites" : [ {
    "SMILES" : "CCCCCNCCOC1=CC=C(C=C1)C2C(C3=CC=C(C=C3)O)SC4=CC(=CC=C4O2)O",
    "InChI" : "InChI=1S/C27H31NO4S/c1-2-3-4-15-28-16-17-31-23-12-7-19(8-13-23)26-27(20-5-9-21(29)10-6-20)33-25-18-22(30)11-14-24(25)32-26/h5-14,18,26-30H,2-4,15-17H2,1H3",
    "DrugBank ID" : "N/A",
    "MetXBioDB biotransformation ID" : "BIOTID00371"
  }, {
    "SMILES" : "C1CCN(CC1)CCOC2=CC=C(C=C2)C3C(C4=CC=C(C=C4)O)S(=O)C5=CC(=CC=C5O3)O",
    "InChI" : "InChI=1S/C27H29NO5S/c29-21-8-4-20(5-9-21)27-26(33-24-13-10-22(30)18-25(24)34(27)31)19-6-11-23(12-7-19)32-17-16-28-14-2-1-3-15-28/h4-13,18,26-27,29-30H,1-3,14-17H2",
    "DrugBank ID" : "N/A",
    "MetXBioDB biotransformation ID" : "BIOTID00370"
  } ]
}, {
  "Parent molecule" : {
    "SMILES" : "C1=CC2=C(C=C1)C3=C(C=C2)N=C4C=CC5=CC=CC=C5C4=C3",
    "InChI" : "InChI=1S/C21H13N/c1-3-7-16-14(5-1)9-11-20-18(16)13-19-17-8-4-2-6-15(17)10-12-21(19)22-20/h1-13H",
    "DrugBank ID" : "N/A",
    "MetXBioDB ID" : "METXBIODB01594"
  },
  "Metabolites" : [ {
    "SMILES" : "C1=CC2=C(C=C1)C3C(=NC4=C(C5=C(C=CC=C5)C=C4)C3=O)C=C2",
    "InChI" : "InChI=1S/C21H13NO/c23-21-19-15-7-3-1-5-13(15)9-11-17(19)22-18-12-10-14-6-2-4-8-16(14)20(18)21/h1-12,19H",
    "DrugBank ID" : "N/A",
    "MetXBioDB biotransformation ID" : "BIOTID01112"
  }, {
    "SMILES" : "C1=CC2=C(C=C1)C3=C(C=C2)N=C4C(=C3)C5=C(C=CC=C5)C(=C4O)O",
    "InChI" : "InChI=1S/C21H13NO2/c23-20-15-8-4-3-7-14(15)17-11-16-13-6-2-1-5-12(13)9-10-18(16)22-19(17)21(20)24/h1-11,23-24H",
    "DrugBank ID" : "N/A",
    "MetXBioDB biotransformation ID" : "BIOTID01115"
  }, {
    "SMILES" : "C1=CC2=C(C=C1)C3=CC4=C(C=CC5=C4C=CC=C5)N(C3C=C2)O",
    "InChI" : "InChI=1S/C21H15NO/c23-22-20-11-9-14-5-1-3-7-16(14)18(20)13-19-17-8-4-2-6-15(17)10-12-21(19)22/h1-13,20,23H",
    "DrugBank ID" : "N/A",
    "MetXBioDB biotransformation ID" : "BIOTID01111"
  }, {
    "SMILES" : "C1=CC2=C(C=C1)C3=C(C=C2)N=C4C=CC5=CC=C(C(=C5C4=C3)O)O",
    "InChI" : "InChI=1S/C21H13NO2/c23-19-10-7-13-6-9-18-16(20(13)21(19)24)11-15-14-4-2-1-3-12(14)5-8-17(15)22-18/h1-11,23-24H",
    "DrugBank ID" : "N/A",
    "MetXBioDB biotransformation ID" : "BIOTID01114"
  }, {
    "SMILES" : "C1=CC2=C(C=C1)C3=CC4=C5C=CC(=C(C5=CC=C4N=C3C=C2)O)O",
    "InChI" : "InChI=1S/C21H13NO2/c23-20-10-7-14-15(21(20)24)6-9-19-17(14)11-16-13-4-2-1-3-12(13)5-8-18(16)22-19/h1-11,23-24H",
    "DrugBank ID" : "N/A",
    "MetXBioDB biotransformation ID" : "BIOTID01113"
  } ]
}, {
  "Parent molecule" : {
    "SMILES" : "OC1CCOP(=O)(N1)N(CCCl)CCCl",
    "InChI" : "InChI=1S/C7H15Cl2N2O3P/c8-2-4-11(5-3-9)15(13)10-7(12)1-6-14-15/h7,12H,1-6H2,(H,10,13)",
    "DrugBank ID" : "N/A",
    "MetXBioDB ID" : "N/A"
  },
  "Metabolites" : [ {
    "SMILES" : "ClCCN(CCCl)P1(=O)NC(=O)CCO1",
    "InChI" : "InChI=1S/C7H13Cl2N2O3P/c8-2-4-11(5-3-9)15(13)10-7(12)1-6-14-15/h1-6H2,(H,10,12,13)",
    "DrugBank ID" : "DBMET01076",
    "MetXBioDB biotransformation ID" : "N/A"
  } ]
}, {
  "Parent molecule" : {
    "SMILES" : "CCOC1=NC2=C(N1CC1=CC=C(C=C1)C1=CC=CC=C1C1=NN=NN1)C(=CC=C2)C(O)=O",
    "InChI" : "InChI=1S/C24H20N6O3/c1-2-33-24-25-20-9-5-8-19(23(31)32)21(20)30(24)14-15-10-12-16(13-11-15)17-6-3-4-7-18(17)22-26-28-29-27-22/h3-13H,2,14H2,1H3,(H,31,32)(H,26,27,28,29)",
    "DrugBank ID" : "N/A",
    "MetXBioDB ID" : "N/A"
  },
  "Metabolites" : [ {
    "SMILES" : "OC(=O)C1=C2N(CC3=CC=C(C=C3)C3=CC=CC=C3C3=NNN=N3)C(O)=NC2=CC=C1",
    "InChI" : "InChI=1S/C22H16N6O3/c29-21(30)17-6-3-7-18-19(17)28(22(31)23-18)12-13-8-10-14(11-9-13)15-4-1-2-5-16(15)20-24-26-27-25-20/h1-11H,12H2,(H,23,31)(H,29,30)(H,24,25,26,27)",
    "DrugBank ID" : "DBMET00005",
    "MetXBioDB biotransformation ID" : "N/A"
  } ]
}, {
  "Parent molecule" : {
    "SMILES" : "C=C(C)C1=CC=C(C(=C1)CN[C@@]2([H])C3CCN(CC3)[C@]2([H])C(C4=CC=CC=C4)C5=CC=CC=C5)OC",
    "InChI" : "InChI=1S/C31H36N2O/c1-22(2)26-14-15-28(34-3)27(20-26)21-32-30-25-16-18-33(19-17-25)31(30)29(23-10-6-4-7-11-23)24-12-8-5-9-13-24/h4-15,20,25,29-32H,1,16-19,21H2,2-3H3",
    "DrugBank ID" : "N/A",
    "MetXBioDB ID" : "METXBIODB00616"
  },
  "Metabolites" : [ {
    "SMILES" : "CC(CO)(C1=CC=C(C(=C1)CNC2C3CCN(CC3)C2C(C4=CC=CC=C4)C5=CC=CC=C5)OC)O",
    "InChI" : "InChI=1S/C31H38N2O3/c1-31(35,21-34)26-13-14-27(36-2)25(19-26)20-32-29-24-15-17-33(18-16-24)30(29)28(22-9-5-3-6-10-22)23-11-7-4-8-12-23/h3-14,19,24,28-30,32,34-35H,15-18,20-21H2,1-2H3",
    "DrugBank ID" : "N/A",
    "MetXBioDB biotransformation ID" : "BIOTID00419"
  }, {
    "SMILES" : "CC(CO)C1=CC=C(C(=C1)CNC2C3CCN(CC3)C2C(C4=CC=CC=C4)C5=CC=CC=C5)OC",
    "InChI" : "InChI=1S/C31H38N2O2/c1-22(21-34)26-13-14-28(35-2)27(19-26)20-32-30-25-15-17-33(18-16-25)31(30)29(23-9-5-3-6-10-23)24-11-7-4-8-12-24/h3-14,19,22,25,29-32,34H,15-18,20-21H2,1-2H3",
    "DrugBank ID" : "N/A",
    "MetXBioDB biotransformation ID" : "BIOTID00418"
  } ]
}, {
  "Parent molecule" : {
    "SMILES" : "CN1[C@@]2([H])CCC[C@]1([H])CC([H])(C2)NC(=O)C3=NN(C)C4=C3C=CC=C4",
    "InChI" : "InChI=1S/C18H24N4O/c1-21-13-6-5-7-14(21)11-12(10-13)19-18(23)17-15-8-3-4-9-16(15)22(2)20-17/h3-4,8-9,12-14H,5-7,10-11H2,1-2H3,(H,19,23)",
    "DrugBank ID" : "N/A",
    "MetXBioDB ID" : "METXBIODB00874"
  },
  "Metabolites" : [ {
    "SMILES" : "[H][C@]12CCC[C@@]([H])(CC(C1)N=C(O)C1=NN(C)C3=C1C=CC=C3O)N2C",
    "InChI" : "InChI=1S/C18H24N4O2/c1-21-12-5-3-6-13(21)10-11(9-12)19-18(24)16-14-7-4-8-15(23)17(14)22(2)20-16/h4,7-8,11-13,23H,3,5-6,9-10H2,1-2H3,(H,19,24)",
    "DrugBank ID" : "DBMET00407",
    "MetXBioDB biotransformation ID" : "N/A"
  }, {
    "SMILES" : "CN1C2CCCC1CC(C2)NC(=O)C3=NNC4=C3C=CC=C4",
    "InChI" : "InChI=1S/C17H22N4O/c1-21-12-5-4-6-13(21)10-11(9-12)18-17(22)16-14-7-2-3-8-15(14)19-20-16/h2-3,7-8,11-13H,4-6,9-10H2,1H3,(H,18,22)(H,19,20)",
    "DrugBank ID" : "N/A",
    "MetXBioDB biotransformation ID" : "BIOTID00593"
  }, {
    "SMILES" : "CN1C2CCCC1CC(C2)NC(=O)C3=NN(C)C4=CC=CC(=C43)O",
    "InChI" : "InChI=1S/C18H24N4O2/c1-21-12-5-3-6-13(21)10-11(9-12)19-18(24)17-16-14(22(2)20-17)7-4-8-15(16)23/h4,7-8,11-13,23H,3,5-6,9-10H2,1-2H3,(H,19,24)",
    "DrugBank ID" : "N/A",
    "MetXBioDB biotransformation ID" : "BIOTID00592"
  } ]
}, {
  "Parent molecule" : {
    "SMILES" : "C[C@@]([H])(C#CC1=CC=C(CC2=CC=CC=C2)S1)N(C(=N)O)O",
    "InChI" : "InChI=1S/C16H16N2O2S/c1-12(18(20)16(17)19)7-8-14-9-10-15(21-14)11-13-5-3-2-4-6-13/h2-6,9-10,12,20H,11H2,1H3,(H2,17,19)",
    "DrugBank ID" : "N/A",
    "MetXBioDB ID" : "METXBIODB00328"
  },
  "Metabolites" : [ {
    "SMILES" : "CC(C#CC1=CC=C(C(C2=CC=CC=C2)O)S1)N(C(=N)O)O",
    "InChI" : "InChI=1S/C16H16N2O3S/c1-11(18(21)16(17)20)7-8-13-9-10-14(22-13)15(19)12-5-3-2-4-6-12/h2-6,9-11,15,19,21H,1H3,(H2,17,20)",
    "DrugBank ID" : "N/A",
    "MetXBioDB biotransformation ID" : "BIOTID00214"
  } ]
}, {
  "Parent molecule" : {
    "SMILES" : "CC1=CC(=CC=C1SC)OP(=S)(OC)OC",
    "InChI" : "InChI=1S/C10H15O3PS2/c1-8-7-9(5-6-10(8)16-4)13-14(15,11-2)12-3/h5-7H,1-4H3",
    "DrugBank ID" : "N/A",
    "MetXBioDB ID" : "METXBIODB01949"
  },
  "Metabolites" : [ {
    "SMILES" : "CC1=CC(=CC=C1SC)OP(=O)(OC)OC",
    "InChI" : "InChI=1S/C10H15O4PS/c1-8-7-9(5-6-10(8)16-4)14-15(11,12-2)13-3/h5-7H,1-4H3",
    "DrugBank ID" : "N/A",
    "MetXBioDB biotransformation ID" : "BIOTID01386"
  } ]
}, {
  "Parent molecule" : {
    "SMILES" : "NC1=NC(N)=C2N=C(C(N)=NC2=N1)C1=CC=CC=C1",
    "InChI" : "InChI=1S/C12H11N7/c13-9-7(6-4-2-1-3-5-6)16-8-10(14)18-12(15)19-11(8)17-9/h1-5H,(H6,13,14,15,17,18,19)",
    "DrugBank ID" : "N/A",
    "MetXBioDB ID" : "N/A"
  },
  "Metabolites" : [ {
    "SMILES" : "[H]N([H])C1=NC(N([H])[H])=C2N=C(C(=NC2=N1)N([H])[H])C1=C([H])C([H])=C(O)C([H])=C1[H]",
    "InChI" : "InChI=1S/C12H11N7O/c13-9-7(5-1-3-6(20)4-2-5)16-8-10(14)18-12(15)19-11(8)17-9/h1-4,20H,(H6,13,14,15,17,18,19)",
    "DrugBank ID" : "DBMET01771",
    "MetXBioDB biotransformation ID" : "N/A"
  } ]
}, {
  "Parent molecule" : {
    "SMILES" : "CN1CCC[C@@]1([H])C2=CC=CN=C2",
    "InChI" : "InChI=1S/C10H14N2/c1-12-7-3-5-10(12)9-4-2-6-11-8-9/h2,4,6,8,10H,3,5,7H2,1H3",
    "DrugBank ID" : "N/A",
    "MetXBioDB ID" : "METXBIODB01109"
  },
  "Metabolites" : [ {
    "SMILES" : "CN1CCCC1(C2=CC=CN=C2)O",
    "InChI" : "InChI=1S/C10H14N2O/c1-12-7-3-5-10(12,13)9-4-2-6-11-8-9/h2,4,6,8,13H,3,5,7H2,1H3",
    "DrugBank ID" : "N/A",
    "MetXBioDB biotransformation ID" : "BIOTID00753"
  }, {
    "SMILES" : "C[N+]1=CCCC1C2=CC=CN=C2",
    "InChI" : "InChI=1S/C10H13N2/c1-12-7-3-5-10(12)9-4-2-6-11-8-9/h2,4,6-8,10H,3,5H2,1H3/q+1",
    "DrugBank ID" : "N/A",
    "MetXBioDB biotransformation ID" : "BIOTID00752"
  }, {
    "SMILES" : "C1=CN=CC(=C1)C2CCCN2",
    "InChI" : "InChI=1S/C9H12N2/c1-3-8(7-10-5-1)9-4-2-6-11-9/h1,3,5,7,9,11H,2,4,6H2",
    "DrugBank ID" : "N/A",
    "MetXBioDB biotransformation ID" : "BIOTID00754"
  } ]
}, {
  "Parent molecule" : {
    "SMILES" : "CC1=NC(=C(C(=C1C(=O)OC)C2=CC(=CC=C2)N(=O)=O)C(=O)OC/C(/[H])=C(\\[H])/C3=CC=CC=C3)C",
    "InChI" : "InChI=1S/C25H22N2O6/c1-16-21(24(28)32-3)23(19-12-7-13-20(15-19)27(30)31)22(17(2)26-16)25(29)33-14-8-11-18-9-5-4-6-10-18/h4-13,15H,14H2,1-3H3",
    "DrugBank ID" : "N/A",
    "MetXBioDB ID" : "METXBIODB01136"
  },
  "Metabolites" : [ {
    "SMILES" : "CC1=NC(=C(C(=C1C(=O)O)C2=CC(=CC=C2)N(=O)=O)C(=O)OC)C",
    "InChI" : "InChI=1S/C16H14N2O6/c1-8-12(15(19)20)14(13(9(2)17-8)16(21)24-3)10-5-4-6-11(7-10)18(22)23/h4-7H,1-3H3,(H,19,20)",
    "DrugBank ID" : "N/A",
    "MetXBioDB biotransformation ID" : "BIOTID00772"
  } ]
}, {
  "Parent molecule" : {
    "SMILES" : "C[C@]([H])(CC1=CC=C(C=C1)OC)NC",
    "InChI" : "InChI=1S/C11H17NO/c1-9(12-2)8-10-4-6-11(13-3)7-5-10/h4-7,9,12H,8H2,1-3H3",
    "DrugBank ID" : "N/A",
    "MetXBioDB ID" : "METXBIODB01521"
  },
  "Metabolites" : [ {
    "SMILES" : "CC(CC1=CC=C(C=C1)O)NC",
    "InChI" : "InChI=1S/C10H15NO/c1-8(11-2)7-9-3-5-10(12)6-4-9/h3-6,8,11-12H,7H2,1-2H3",
    "DrugBank ID" : "N/A",
    "MetXBioDB biotransformation ID" : "BIOTID01059"
  } ]
}, {
  "Parent molecule" : {
    "SMILES" : "CC1=NC(=C(C)C(=C1)OCC(F)(F)F)C[S@@](=O)C2=NC3=C(C=CC=C3)N2",
    "InChI" : "InChI=1S/C17H16F3N3O2S/c1-10-7-15(25-9-17(18,19)20)11(2)14(21-10)8-26(24)16-22-12-5-3-4-6-13(12)23-16/h3-7H,8-9H2,1-2H3,(H,22,23)",
    "DrugBank ID" : "N/A",
    "MetXBioDB ID" : "METXBIODB01973"
  },
  "Metabolites" : [ {
    "SMILES" : "CC1=NC(=C(C)C(=C1)OCC(F)(F)F)CS(=O)(=O)C2=NC3=C(C=CC=C3)N2",
    "InChI" : "InChI=1S/C17H16F3N3O3S/c1-10-7-15(26-9-17(18,19)20)11(2)14(21-10)8-27(24,25)16-22-12-5-3-4-6-13(12)23-16/h3-7H,8-9H2,1-2H3,(H,22,23)",
    "DrugBank ID" : "N/A",
    "MetXBioDB biotransformation ID" : "BIOTID01402"
  }, {
    "SMILES" : "CC1=NC(=C(C)C(=C1)OCC(F)(F)F)CS(=O)C2=NC3=C(C(=CC=C3)O)N2",
    "InChI" : "InChI=1S/C17H16F3N3O3S/c1-9-6-14(26-8-17(18,19)20)10(2)12(21-9)7-27(25)16-22-11-4-3-5-13(24)15(11)23-16/h3-6,24H,7-8H2,1-2H3,(H,22,23)",
    "DrugBank ID" : "N/A",
    "MetXBioDB biotransformation ID" : "BIOTID01401"
  } ]
}, {
  "Parent molecule" : {
    "SMILES" : "CC(C)CCC[C@@H](C)CCC[C@@H](C)CCC[C@]1(C)CCC2=C(C)C(OC(C)=O)=C(C)C(C)=C2O1",
    "InChI" : "InChI=1S/C31H52O3/c1-21(2)13-10-14-22(3)15-11-16-23(4)17-12-19-31(9)20-18-28-26(7)29(33-27(8)32)24(5)25(6)30(28)34-31/h21-23H,10-20H2,1-9H3",
    "DrugBank ID" : "N/A",
    "MetXBioDB ID" : "N/A"
  },
  "Metabolites" : [ {
    "SMILES" : "CC(CO)CCCC(C)CCCC(C)CCCC1(C)CCC2=C(C)C(O)=C(C)C(C)=C2O1",
    "InChI" : "InChI=1S/C29H50O3/c1-20(13-9-14-22(3)19-30)11-8-12-21(2)15-10-17-29(7)18-16-26-25(6)27(31)23(4)24(5)28(26)32-29/h20-22,30-31H,8-19H2,1-7H3",
    "DrugBank ID" : "DBMET02034",
    "MetXBioDB biotransformation ID" : "N/A"
  } ]
}, {
  "Parent molecule" : {
    "SMILES" : "COC1=CC=C(/C(/[H])=C/2\\CCCN=C2C3=CN=CC=C3)C(=C1)OC",
    "InChI" : "InChI=1S/C19H20N2O2/c1-22-17-8-7-14(18(12-17)23-2)11-15-5-4-10-21-19(15)16-6-3-9-20-13-16/h3,6-9,11-13H,4-5,10H2,1-2H3",
    "DrugBank ID" : "N/A",
    "MetXBioDB ID" : "METXBIODB00877"
  },
  "Metabolites" : [ {
    "SMILES" : "COC1=CC(=CC=C1C=C2CCCN=C2C3=CN=CC=C3)O",
    "InChI" : "InChI=1S/C18H18N2O2/c1-22-17-11-16(21)7-6-13(17)10-14-4-3-9-20-18(14)15-5-2-8-19-12-15/h2,5-8,10-12,21H,3-4,9H2,1H3",
    "DrugBank ID" : "N/A",
    "MetXBioDB biotransformation ID" : "BIOTID00594"
  }, {
    "SMILES" : "COC1=CC=C(C=C2CCCN=C2C3=CN=CC=C3)C(=C1)O",
    "InChI" : "InChI=1S/C18H18N2O2/c1-22-16-7-6-13(17(21)11-16)10-14-4-3-9-20-18(14)15-5-2-8-19-12-15/h2,5-8,10-12,21H,3-4,9H2,1H3",
    "DrugBank ID" : "N/A",
    "MetXBioDB biotransformation ID" : "BIOTID00595"
  } ]
}, {
  "Parent molecule" : {
    "SMILES" : "[H][C@@]12OC3=C(O)C=CC4=C3[C@@]11CCN(C)[C@]([H])(C4)[C@]1(O)CCC2=O",
    "InChI" : "InChI=1S/C17H19NO4/c1-18-7-6-16-13-9-2-3-10(19)14(13)22-15(16)11(20)4-5-17(16,21)12(18)8-9/h2-3,12,15,19,21H,4-8H2,1H3",
    "DrugBank ID" : "N/A",
    "MetXBioDB ID" : "N/A"
  },
  "Metabolites" : [ {
    "SMILES" : "[H][C@@]12CC3=C4C(O[C@H]5C(=O)CC[C@]1(O)[C@@]45CCN2)=C(O)C=C3",
    "InChI" : "InChI=1S/C16H17NO4/c18-9-2-1-8-7-11-16(20)4-3-10(19)14-15(16,5-6-17-11)12(8)13(9)21-14/h1-2,11,14,17-18,20H,3-7H2",
    "DrugBank ID" : "DBMET00424",
    "MetXBioDB biotransformation ID" : "N/A"
  }, {
    "SMILES" : "[H][C@@]12OC3=C(OC)C=CC4=C3[C@@]11CCN[C@]([H])(C4)[C@]1(O)CCC2=O",
    "InChI" : "InChI=1S/C17H19NO4/c1-21-11-3-2-9-8-12-17(20)5-4-10(19)15-16(17,6-7-18-12)13(9)14(11)22-15/h2-3,12,15,18,20H,4-8H2,1H3",
    "DrugBank ID" : "DBMET00342",
    "MetXBioDB biotransformation ID" : "N/A"
  }, {
    "SMILES" : "[H][C@@]12CC3=C4C(O[C@H]5[C@@H](O)CC[C@]1(O)[C@@]45CCN2)=C(OC)C=C3",
    "InChI" : "InChI=1S/C17H21NO4/c1-21-11-3-2-9-8-12-17(20)5-4-10(19)15-16(17,6-7-18-12)13(9)14(11)22-15/h2-3,10,12,15,18-20H,4-8H2,1H3",
    "DrugBank ID" : "DBMET00425",
    "MetXBioDB biotransformation ID" : "N/A"
  }, {
    "SMILES" : "[H]C12CC3=C4C(O[C@H]5[C@H](O)CC[C@]1(O)[C@@]45CCN2C)=C(OC)C=C3",
    "InChI" : "InChI=1S/C18H23NO4/c1-19-8-7-17-14-10-3-4-12(22-2)15(14)23-16(17)11(20)5-6-18(17,21)13(19)9-10/h3-4,11,13,16,20-21H,5-9H2,1-2H3",
    "DrugBank ID" : "DBMET00429",
    "MetXBioDB biotransformation ID" : "N/A"
  }, {
    "SMILES" : "[H][C@@]12CC3=C4C(O[C@H]5[C@H](O)CC[C@]1(O)[C@@]45CCN2C)=C(O)C=C3",
    "InChI" : "InChI=1S/C17H21NO4/c1-18-7-6-16-13-9-2-3-10(19)14(13)22-15(16)11(20)4-5-17(16,21)12(18)8-9/h2-3,11-12,15,19-21H,4-8H2,1H3",
    "DrugBank ID" : "DBMET00427",
    "MetXBioDB biotransformation ID" : "N/A"
  } ]
}, {
  "Parent molecule" : {
    "SMILES" : "COC1=CC=C(C=C1CN)OC(F)(F)F",
    "InChI" : "InChI=1S/C9H10F3NO2/c1-14-8-3-2-7(4-6(8)5-13)15-9(10,11)12/h2-4H,5,13H2,1H3",
    "DrugBank ID" : "N/A",
    "MetXBioDB ID" : "METXBIODB00039"
  },
  "Metabolites" : [ {
    "SMILES" : "C1=C(C=C(CN)C(=C1)O)OC(F)(F)F",
    "InChI" : "InChI=1S/C8H8F3NO2/c9-8(10,11)14-6-1-2-7(13)5(3-6)4-12/h1-3,13H,4,12H2",
    "DrugBank ID" : "N/A",
    "MetXBioDB biotransformation ID" : "BIOTID00024"
  } ]
}, {
  "Parent molecule" : {
    "SMILES" : "C[C@@]([H])(C1=CC2=CC=C(C=C2C=C1)OC)C(=O)O",
    "InChI" : "InChI=1S/C14H14O3/c1-9(14(15)16)10-3-4-12-8-13(17-2)6-5-11(12)7-10/h3-9H,1-2H3,(H,15,16)",
    "DrugBank ID" : "N/A",
    "MetXBioDB ID" : "METXBIODB01098"
  },
  "Metabolites" : [ {
    "SMILES" : "CC(C1=CC2=CC=C(C=C2C=C1)O)C(=O)O",
    "InChI" : "InChI=1S/C13H12O3/c1-8(13(15)16)9-2-3-11-7-12(14)5-4-10(11)6-9/h2-8,14H,1H3,(H,15,16)",
    "DrugBank ID" : "N/A",
    "MetXBioDB biotransformation ID" : "BIOTID00743"
  } ]
}, {
  "Parent molecule" : {
    "SMILES" : "C=CC1CCC2C(C1)O2",
    "InChI" : "InChI=1S/C8H12O/c1-2-6-3-4-7-8(5-6)9-7/h2,6-8H,1,3-5H2",
    "DrugBank ID" : "N/A",
    "MetXBioDB ID" : "METXBIODB00666"
  },
  "Metabolites" : [ {
    "SMILES" : "C1CC2C(CC1C3CO3)O2",
    "InChI" : "InChI=1S/C8H12O2/c1-2-6-7(10-6)3-5(1)8-4-9-8/h5-8H,1-4H2",
    "DrugBank ID" : "N/A",
    "MetXBioDB biotransformation ID" : "BIOTID01500"
  } ]
}, {
  "Parent molecule" : {
    "SMILES" : "CCNCCC[C@@]([H])(C)NC1=CC=NC2=CC(=CC=C12)Cl",
    "InChI" : "InChI=1S/C16H22ClN3/c1-3-18-9-4-5-12(2)20-15-8-10-19-16-11-13(17)6-7-14(15)16/h6-8,10-12,18H,3-5,9H2,1-2H3,(H,19,20)",
    "DrugBank ID" : "N/A",
    "MetXBioDB ID" : "METXBIODB00115"
  },
  "Metabolites" : [ {
    "SMILES" : "CC(CCCN)NC1=CC=NC2=CC(=CC=C12)Cl",
    "InChI" : "InChI=1S/C14H18ClN3/c1-10(3-2-7-16)18-13-6-8-17-14-9-11(15)4-5-12(13)14/h4-6,8-10H,2-3,7,16H2,1H3,(H,17,18)",
    "DrugBank ID" : "N/A",
    "MetXBioDB biotransformation ID" : "BIOTID01297"
  } ]
}, {
  "Parent molecule" : {
    "SMILES" : "CCN(CC)CC#CCOC(=O)[C@@](C1=CC=CC=C1)(C2CCCCC2)O",
    "InChI" : "InChI=1S/C22H31NO3/c1-3-23(4-2)17-11-12-18-26-21(24)22(25,19-13-7-5-8-14-19)20-15-9-6-10-16-20/h5,7-8,13-14,20,25H,3-4,6,9-10,15-18H2,1-2H3",
    "DrugBank ID" : "N/A",
    "MetXBioDB ID" : "METXBIODB00150"
  },
  "Metabolites" : [ {
    "SMILES" : "CCN(CC)CC#CCO",
    "InChI" : "InChI=1S/C8H15NO/c1-3-9(4-2)7-5-6-8-10/h10H,3-4,7-8H2,1-2H3",
    "DrugBank ID" : "N/A",
    "MetXBioDB biotransformation ID" : "BIOTID00099"
  }, {
    "SMILES" : "CCNCC#CCOC(=O)C(C1=CC=CC=C1)(C2CCCCC2)O",
    "InChI" : "InChI=1S/C20H27NO3/c1-2-21-15-9-10-16-24-19(22)20(23,17-11-5-3-6-12-17)18-13-7-4-8-14-18/h3,5-6,11-12,18,21,23H,2,4,7-8,13-16H2,1H3",
    "DrugBank ID" : "N/A",
    "MetXBioDB biotransformation ID" : "BIOTID00100"
  }, {
    "SMILES" : "C1=CC=C(C=C1)C(C2CCCCC2)(C(=O)O)O",
    "InChI" : "InChI=1S/C14H18O3/c15-13(16)14(17,11-7-3-1-4-8-11)12-9-5-2-6-10-12/h1,3-4,7-8,12,17H,2,5-6,9-10H2,(H,15,16)",
    "DrugBank ID" : "N/A",
    "MetXBioDB biotransformation ID" : "BIOTID00099"
  } ]
}, {
  "Parent molecule" : {
    "SMILES" : "CN(C)C1=CN(C)N(C2=CC=CC=C2)C1=O",
    "InChI" : "InChI=1S/C12H15N3O/c1-13(2)11-9-14(3)15(12(11)16)10-7-5-4-6-8-10/h4-9H,1-3H3",
    "DrugBank ID" : "N/A",
    "MetXBioDB ID" : "METXBIODB00385"
  },
  "Metabolites" : [ {
    "SMILES" : "CN(C)C1=CNN(C2=CC=CC=C2)C1=O",
    "InChI" : "InChI=1S/C11H13N3O/c1-13(2)10-8-12-14(11(10)15)9-6-4-3-5-7-9/h3-8,12H,1-2H3",
    "DrugBank ID" : "N/A",
    "MetXBioDB biotransformation ID" : "BIOTID00250"
  }, {
    "SMILES" : "CNC1=CN(C)N(C2=CC=CC=C2)C1=O",
    "InChI" : "InChI=1S/C11H13N3O/c1-12-10-8-13(2)14(11(10)15)9-6-4-3-5-7-9/h3-8,12H,1-2H3",
    "DrugBank ID" : "N/A",
    "MetXBioDB biotransformation ID" : "BIOTID00251"
  } ]
}, {
  "Parent molecule" : {
    "SMILES" : "COCCCC/C(=N\\OCCN)/C1=CC=C(C=C1)C(F)(F)F",
    "InChI" : "InChI=1S/C15H21F3N2O2/c1-21-10-3-2-4-14(20-22-11-9-19)12-5-7-13(8-6-12)15(16,17)18/h5-8H,2-4,9-11,19H2,1H3",
    "DrugBank ID" : "N/A",
    "MetXBioDB ID" : "METXBIODB00852"
  },
  "Metabolites" : [ {
    "SMILES" : "NCCO\\N=C(/CCCC(O)=O)C1=CC=C(C=C1)C(F)(F)F",
    "InChI" : "InChI=1S/C14H17F3N2O3/c15-14(16,17)11-6-4-10(5-7-11)12(19-22-9-8-18)2-1-3-13(20)21/h4-7H,1-3,8-9,18H2,(H,20,21)",
    "DrugBank ID" : "DBMET00250",
    "MetXBioDB biotransformation ID" : "N/A"
  }, {
    "SMILES" : "C(CCO)CC(=NOCCN)C1=CC=C(C=C1)C(F)(F)F",
    "InChI" : "InChI=1S/C14H19F3N2O2/c15-14(16,17)12-6-4-11(5-7-12)13(3-1-2-9-20)19-21-10-8-18/h4-7,20H,1-3,8-10,18H2",
    "DrugBank ID" : "N/A",
    "MetXBioDB biotransformation ID" : "BIOTID00576"
  } ]
}, {
  "Parent molecule" : {
    "SMILES" : "C[C@]1([H])CO[C@@]2(C3=C(C=CC=C3)Cl)C4=C(C=CC(=C4)Cl)N=C(CN12)O",
    "InChI" : "InChI=1S/C18H16Cl2N2O2/c1-11-10-24-18(13-4-2-3-5-15(13)20)14-8-12(19)6-7-16(14)21-17(23)9-22(11)18/h2-8,11H,9-10H2,1H3,(H,21,23)",
    "DrugBank ID" : "N/A",
    "MetXBioDB ID" : "METXBIODB01539"
  },
  "Metabolites" : [ {
    "SMILES" : "CC1(COC2(C3=C(C=CC=C3)Cl)C4=C(C=CC(=C4)Cl)N=C(CN12)O)O",
    "InChI" : "InChI=1S/C18H16Cl2N2O3/c1-17(24)10-25-18(12-4-2-3-5-14(12)20)13-8-11(19)6-7-15(13)21-16(23)9-22(17)18/h2-8,24H,9-10H2,1H3,(H,21,23)",
    "DrugBank ID" : "N/A",
    "MetXBioDB biotransformation ID" : "BIOTID01070"
  } ]
}, {
  "Parent molecule" : {
    "SMILES" : "C[C@@]([H])(C1=CC2=C(C=CC=C2)S1)N(C(=N)O)O",
    "InChI" : "InChI=1S/C11H12N2O2S/c1-7(13(15)11(12)14)10-6-8-4-2-3-5-9(8)16-10/h2-7,15H,1H3,(H2,12,14)",
    "DrugBank ID" : "N/A",
    "MetXBioDB ID" : "METXBIODB00064"
  },
  "Metabolites" : [ {
    "SMILES" : "CC(C1=CC2=C(C=C(C=C2)O)S1)N(C(=N)O)O",
    "InChI" : "InChI=1S/C11H12N2O3S/c1-6(13(16)11(12)15)9-4-7-2-3-8(14)5-10(7)17-9/h2-6,14,16H,1H3,(H2,12,15)",
    "DrugBank ID" : "N/A",
    "MetXBioDB biotransformation ID" : "BIOTID00042"
  }, {
    "SMILES" : "CC(C1=CC2=C(C=CC=C2)S1=O)N(C(=N)O)O",
    "InChI" : "InChI=1S/C11H12N2O3S/c1-7(13(15)11(12)14)10-6-8-4-2-3-5-9(8)17(10)16/h2-7,15H,1H3,(H2,12,14)",
    "DrugBank ID" : "N/A",
    "MetXBioDB biotransformation ID" : "BIOTID00041"
  } ]
}, {
  "Parent molecule" : {
    "SMILES" : "CCN(CC)CC#CC(C)(C)OC(=O)[C@@](C1=CC=CC=C1)(C2CCCCC2)O",
    "InChI" : "InChI=1S/C24H35NO3/c1-5-25(6-2)19-13-18-23(3,4)28-22(26)24(27,20-14-9-7-10-15-20)21-16-11-8-12-17-21/h7,9-10,14-15,21,27H,5-6,8,11-12,16-17,19H2,1-4H3",
    "DrugBank ID" : "N/A",
    "MetXBioDB ID" : "METXBIODB00334"
  },
  "Metabolites" : [ {
    "SMILES" : "CCN(CC)CC#CC(C)(C)OC(=O)C(C1=CC=CC=C1)(C2CCC(CC2)O)O",
    "InChI" : "InChI=1S/C24H35NO4/c1-5-25(6-2)18-10-17-23(3,4)29-22(27)24(28,19-11-8-7-9-12-19)20-13-15-21(26)16-14-20/h7-9,11-12,20-21,26,28H,5-6,13-16,18H2,1-4H3",
    "DrugBank ID" : "N/A",
    "MetXBioDB biotransformation ID" : "BIOTID00218"
  }, {
    "SMILES" : "CCNCC#CC(C)(C)OC(=O)C(C1=CC=CC=C1)(C2CCCCC2)O",
    "InChI" : "InChI=1S/C22H31NO3/c1-4-23-17-11-16-21(2,3)26-20(24)22(25,18-12-7-5-8-13-18)19-14-9-6-10-15-19/h5,7-8,12-13,19,23,25H,4,6,9-10,14-15,17H2,1-3H3",
    "DrugBank ID" : "N/A",
    "MetXBioDB biotransformation ID" : "BIOTID00217"
  } ]
}, {
  "Parent molecule" : {
    "SMILES" : "CC(C)C1=C(/C(/[H])=C(\\[H])/[C@]([H])(C[C@]([H])(CC(=O)O)O)O)C(=C(COC)C(=N1)C(C)C)C2=CC=C(C=C2)F",
    "InChI" : "InChI=1S/C26H34FNO5/c1-15(2)25-21(11-10-19(29)12-20(30)13-23(31)32)24(17-6-8-18(27)9-7-17)22(14-33-5)26(28-25)16(3)4/h6-11,15-16,19-20,29-30H,12-14H2,1-5H3,(H,31,32)",
    "DrugBank ID" : "N/A",
    "MetXBioDB ID" : "METXBIODB00504"
  },
  "Metabolites" : [ {
    "SMILES" : "CC(C)C1=C(C=CC(CC(CC(=O)O)O)O)C(=C(CO)C(=N1)C(C)C)C2=CC=C(C=C2)F",
    "InChI" : "InChI=1S/C25H32FNO5/c1-14(2)24-20(10-9-18(29)11-19(30)12-22(31)32)23(16-5-7-17(26)8-6-16)21(13-28)25(27-24)15(3)4/h5-10,14-15,18-19,28-30H,11-13H2,1-4H3,(H,31,32)",
    "DrugBank ID" : "N/A",
    "MetXBioDB biotransformation ID" : "BIOTID00338"
  }, {
    "SMILES" : "CC(C)C1=C(C=CC(CC(CC(=O)O)O)O)C(=C(COC)C(=N1)C(C)CO)C2=CC=C(C=C2)F",
    "InChI" : "InChI=1S/C26H34FNO6/c1-15(2)25-21(10-9-19(30)11-20(31)12-23(32)33)24(17-5-7-18(27)8-6-17)22(14-34-4)26(28-25)16(3)13-29/h5-10,15-16,19-20,29-31H,11-14H2,1-4H3,(H,32,33)",
    "DrugBank ID" : "N/A",
    "MetXBioDB biotransformation ID" : "BIOTID00339"
  } ]
}, {
  "Parent molecule" : {
    "SMILES" : "CCC1=CC2=C(N3C(=NN=C3CN=C2C4=C(C=CC=C4)Cl)C)S1",
    "InChI" : "InChI=1S/C17H15ClN4S/c1-3-11-8-13-16(12-6-4-5-7-14(12)18)19-9-15-21-20-10(2)22(15)17(13)23-11/h4-8H,3,9H2,1-2H3",
    "DrugBank ID" : "N/A",
    "MetXBioDB ID" : "METXBIODB00801"
  },
  "Metabolites" : [ {
    "SMILES" : "CC(C1=CC2=C(N3C(=NN=C3CN=C2C4=C(C=CC=C4)Cl)C)S1)O",
    "InChI" : "InChI=1S/C17H15ClN4OS/c1-9(23)14-7-12-16(11-5-3-4-6-13(11)18)19-8-15-21-20-10(2)22(15)17(12)24-14/h3-7,9,23H,8H2,1-2H3",
    "DrugBank ID" : "N/A",
    "MetXBioDB biotransformation ID" : "BIOTID00544"
  }, {
    "SMILES" : "CCC1=CC2=C(N3C(=NN=C3C(N=C2C4=C(C=CC=C4)Cl)O)C)S1",
    "InChI" : "InChI=1S/C17H15ClN4OS/c1-3-10-8-12-14(11-6-4-5-7-13(11)18)19-16(23)15-21-20-9(2)22(15)17(12)24-10/h4-8,16,23H,3H2,1-2H3",
    "DrugBank ID" : "N/A",
    "MetXBioDB biotransformation ID" : "BIOTID00543"
  } ]
}, {
  "Parent molecule" : {
    "SMILES" : "COC1=CC2=C(C=C1)C(=CC(=O)O2)C(F)(F)F",
    "InChI" : "InChI=1S/C11H7F3O3/c1-16-6-2-3-7-8(11(12,13)14)5-10(15)17-9(7)4-6/h2-5H,1H3",
    "DrugBank ID" : "N/A",
    "MetXBioDB ID" : "METXBIODB01592"
  },
  "Metabolites" : [ {
    "SMILES" : "C1=CC2=C(C=C1O)OC(=O)C=C2C(F)(F)F",
    "InChI" : "InChI=1S/C10H5F3O3/c11-10(12,13)7-4-9(15)16-8-3-5(14)1-2-6(7)8/h1-4,14H",
    "DrugBank ID" : "N/A",
    "MetXBioDB biotransformation ID" : "BIOTID01109"
  } ]
}, {
  "Parent molecule" : {
    "SMILES" : "CN(C)N/N=C\\1/C(=NC=N1)C(=O)N",
    "InChI" : "InChI=1S/C6H10N6O/c1-12(2)11-10-6-4(5(7)13)8-3-9-6/h3,11H,1-2H3,(H2,7,13)",
    "DrugBank ID" : "N/A",
    "MetXBioDB ID" : "METXBIODB00671"
  },
  "Metabolites" : [ {
    "SMILES" : "CNNN=C1C(=NC=N1)C(=O)N",
    "InChI" : "InChI=1S/C5H8N6O/c1-7-11-10-5-3(4(6)12)8-2-9-5/h2,7,11H,1H3,(H2,6,12)",
    "DrugBank ID" : "N/A",
    "MetXBioDB biotransformation ID" : "BIOTID00457"
  } ]
}, {
  "Parent molecule" : {
    "SMILES" : "CC1=CC2=CC(O)=CC=C2N1NC(=O)C1=CC(=C(Cl)C=C1)S(N)(=O)=O",
    "InChI" : "InChI=1S/C16H14ClN3O4S/c1-9-6-11-7-12(21)3-5-14(11)20(9)19-16(22)10-2-4-13(17)15(8-10)25(18,23)24/h2-8,21H,1H3,(H,19,22)(H2,18,23,24)",
    "DrugBank ID" : "N/A",
    "MetXBioDB ID" : "N/A"
  },
  "Metabolites" : [ {
    "SMILES" : "CC1N(NC(=O)C2=CC(=C(Cl)C=C2)S(N)(=O)=O)C2=CC=C(O)C=C2C1=O",
    "InChI" : "InChI=1S/C16H14ClN3O5S/c1-8-15(22)11-7-10(21)3-5-13(11)20(8)19-16(23)9-2-4-12(17)14(6-9)26(18,24)25/h2-8,21H,1H3,(H,19,23)(H2,18,24,25)",
    "DrugBank ID" : "DBMET01333",
    "MetXBioDB biotransformation ID" : "N/A"
  } ]
}, {
  "Parent molecule" : {
    "SMILES" : "[H][C@]12CN3C=C(C(=O)NCC4=CC=C(F)C=C4F)C(=O)C(O)=C3C(=O)N1[C@H](C)CCO2",
    "InChI" : "InChI=1S/C20H19F2N3O5/c1-10-4-5-30-15-9-24-8-13(17(26)18(27)16(24)20(29)25(10)15)19(28)23-7-11-2-3-12(21)6-14(11)22/h2-3,6,8,10,15,27H,4-5,7,9H2,1H3,(H,23,28)",
    "DrugBank ID" : "N/A",
    "MetXBioDB ID" : "N/A"
  },
  "Metabolites" : [ {
    "SMILES" : "CC1CCOC2CN3C=C(C(=O)NC(O)C4=CC=C(F)C=C4F)C(=O)C(O)=C3C(=O)N12",
    "InChI" : "InChI=1S/C20H19F2N3O6/c1-9-4-5-31-14-8-24-7-12(16(26)17(27)15(24)20(30)25(9)14)19(29)23-18(28)11-3-2-10(21)6-13(11)22/h2-3,6-7,9,14,18,27-28H,4-5,8H2,1H3,(H,23,29)",
    "DrugBank ID" : "DBMET01872",
    "MetXBioDB biotransformation ID" : "N/A"
  } ]
}, {
  "Parent molecule" : {
    "SMILES" : "CN(C)CCCOC1=NN(CC2=CC=CC=C2)C2=CC=CC=C12",
    "InChI" : "InChI=1S/C19H23N3O/c1-21(2)13-8-14-23-19-17-11-6-7-12-18(17)22(20-19)15-16-9-4-3-5-10-16/h3-7,9-12H,8,13-15H2,1-2H3",
    "DrugBank ID" : "N/A",
    "MetXBioDB ID" : "N/A"
  },
  "Metabolites" : [ {
    "SMILES" : "CNCCCOC1=NN(CC2=CC=CC=C2)C2=CC=CC=C12",
    "InChI" : "InChI=1S/C18H21N3O/c1-19-12-7-13-22-18-16-10-5-6-11-17(16)21(20-18)14-15-8-3-2-4-9-15/h2-6,8-11,19H,7,12-14H2,1H3",
    "DrugBank ID" : "DBMET02062",
    "MetXBioDB biotransformation ID" : "N/A"
  } ]
}, {
  "Parent molecule" : {
    "SMILES" : "CC1=C2C=CC3=C(C=CC=C3)C2=NC4=C1C=CC=C4",
    "InChI" : "InChI=1S/C18H13N/c1-12-14-7-4-5-9-17(14)19-18-15(12)11-10-13-6-2-3-8-16(13)18/h2-11H,1H3",
    "DrugBank ID" : "N/A",
    "MetXBioDB ID" : "METXBIODB00314"
  },
  "Metabolites" : [ {
    "SMILES" : "CC1=C2C=CC3=C(C=CC(=C3O)O)C2=NC4=C1C=CC=C4",
    "InChI" : "InChI=1S/C18H13NO2/c1-10-11-4-2-3-5-15(11)19-17-12(10)6-7-14-13(17)8-9-16(20)18(14)21/h2-9,20-21H,1H3",
    "DrugBank ID" : "N/A",
    "MetXBioDB biotransformation ID" : "BIOTID00207"
  }, {
    "SMILES" : "CC1=C2C=CC=CC2=NC3=C4C=CC=CC4=C(C(=C13)O)O",
    "InChI" : "InChI=1S/C18H13NO2/c1-10-11-6-4-5-9-14(11)19-16-12-7-2-3-8-13(12)17(20)18(21)15(10)16/h2-9,20-21H,1H3",
    "DrugBank ID" : "N/A",
    "MetXBioDB biotransformation ID" : "BIOTID00206"
  }, {
    "SMILES" : "C1=CC2=C(C=C1)C3=NC4=C(C=CC=C4)C(=C3C=C2)CO",
    "InChI" : "InChI=1S/C18H13NO/c20-11-16-14-7-3-4-8-17(14)19-18-13-6-2-1-5-12(13)9-10-15(16)18/h1-10,20H,11H2",
    "DrugBank ID" : "N/A",
    "MetXBioDB biotransformation ID" : "BIOTID00208"
  }, {
    "SMILES" : "CC1=C2C(=NC3=C4C=CC=CC4=CC=C13)C=CC(C2O)O",
    "InChI" : "InChI=1S/C18H15NO2/c1-10-12-7-6-11-4-2-3-5-13(11)17(12)19-14-8-9-15(20)18(21)16(10)14/h2-9,15,18,20-21H,1H3",
    "DrugBank ID" : "N/A",
    "MetXBioDB biotransformation ID" : "BIOTID00205"
  } ]
}, {
  "Parent molecule" : {
    "SMILES" : "CCN(CC)N=O",
    "InChI" : "InChI=1S/C4H10N2O/c1-3-6(4-2)5-7/h3-4H2,1-2H3",
    "DrugBank ID" : "N/A",
    "MetXBioDB ID" : "METXBIODB01612"
  },
  "Metabolites" : [ {
    "SMILES" : "CCN=NO",
    "InChI" : "InChI=1S/C2H6N2O/c1-2-3-4-5/h2H2,1H3,(H,3,5)",
    "DrugBank ID" : "N/A",
    "MetXBioDB biotransformation ID" : "BIOTID01125"
  } ]
}, {
  "Parent molecule" : {
    "SMILES" : "COC1=CC=C(C=C1)C2=COC3=CC(=CC=C3C2=O)O",
    "InChI" : "InChI=1S/C16H12O4/c1-19-12-5-2-10(3-6-12)14-9-20-15-8-11(17)4-7-13(15)16(14)18/h2-9,17H,1H3",
    "DrugBank ID" : "N/A",
    "MetXBioDB ID" : "METXBIODB00854"
  },
  "Metabolites" : [ {
    "SMILES" : "C1=CC(=CC=C1C2=COC3=CC(=CC=C3C2=O)O)O",
    "InChI" : "InChI=1S/C15H10O4/c16-10-3-1-9(2-4-10)13-8-19-14-7-11(17)5-6-12(14)15(13)18/h1-8,16-17H",
    "DrugBank ID" : "N/A",
    "MetXBioDB biotransformation ID" : "BIOTID00577"
  } ]
}, {
  "Parent molecule" : {
    "SMILES" : "CCN(CC)CC(=NC1=C(C)C(=CC=C1C)O)O",
    "InChI" : "InChI=1S/C14H22N2O2/c1-5-16(6-2)9-13(18)15-14-10(3)7-8-12(17)11(14)4/h7-8,17H,5-6,9H2,1-4H3,(H,15,18)",
    "DrugBank ID" : "N/A",
    "MetXBioDB ID" : "METXBIODB00987"
  },
  "Metabolites" : [ {
    "SMILES" : "CCNCC(=NC1=C(C)C(=CC=C1C)O)O",
    "InChI" : "InChI=1S/C12H18N2O2/c1-4-13-7-11(16)14-12-8(2)5-6-10(15)9(12)3/h5-6,13,15H,4,7H2,1-3H3,(H,14,16)",
    "DrugBank ID" : "N/A",
    "MetXBioDB biotransformation ID" : "BIOTID01327"
  } ]
}, {
  "Parent molecule" : {
    "SMILES" : "C/C(/[H])=C(\\[H])/C[C@@]([H])(C)C(=O)[C@@]1([H])C(=N[C@@]([H])(C(C)C)C(=O)N(C)CC(=O)N(C)[C@@]([H])(CC(C)C)C(=N[C@@]([H])(C(C)C)C(=O)N(C)[C@@]([H])(CC(C)C)C(=N[C@@]([H])(C)C(=N[C@]([H])(C)C(=O)N(C)[C@@]([H])(CC(C)C)C(=O)N(C)[C@@]([H])(CC(C)C)C(=O)N(C)[C@@]([H])(C(C)C)C(=O)N1C)O)O)O)O",
    "InChI" : "InChI=1S/C63H111N11O12/c1-26-27-28-41(16)53(76)52-57(80)67-49(38(10)11)61(84)68(19)33-48(75)69(20)44(29-34(2)3)56(79)66-50(39(12)13)62(85)70(21)45(30-35(4)5)55(78)64-42(17)54(77)65-43(18)58(81)71(22)46(31-36(6)7)59(82)72(23)47(32-37(8)9)60(83)73(24)51(40(14)15)63(86)74(52)25/h26-27,34-47,49-52H,28-33H2,1-25H3,(H,64,78)(H,65,77)(H,66,79)(H,67,80)",
    "DrugBank ID" : "N/A",
    "MetXBioDB ID" : "METXBIODB01566"
  },
  "Metabolites" : [ {
    "SMILES" : "CC=CCC(C)C(=O)C1C(=NC(C(C)C)C(=O)N(C)CC(=O)N(C)C(CC(C)C)C(=NC(C(C)C)C(=O)N(C)C(CC(C)C)C(=NC(C)C(=NC(C)C(=O)N(C)C(CC(C)CO)C(=O)N(C)C(CC(C)C)C(=O)N(C)C(C(C)C)C(=O)N1C)O)O)O)O",
    "InChI" : "InChI=1S/C63H111N11O13/c1-25-26-27-41(15)53(77)52-57(81)67-49(37(8)9)61(85)68(18)32-48(76)69(19)44(28-34(2)3)56(80)66-50(38(10)11)62(86)70(20)45(29-35(4)5)55(79)64-42(16)54(78)65-43(17)58(82)71(21)47(31-40(14)33-75)59(83)72(22)46(30-36(6)7)60(84)73(23)51(39(12)13)63(87)74(52)24/h25-26,34-47,49-52,75H,27-33H2,1-24H3,(H,64,79)(H,65,78)(H,66,80)(H,67,81)",
    "DrugBank ID" : "N/A",
    "MetXBioDB biotransformation ID" : "BIOTID01087"
  } ]
}, {
  "Parent molecule" : {
    "SMILES" : "CC(C)(C)NCC(O)COC1=CC=CC2=C1CCC(=O)N2",
    "InChI" : "InChI=1S/C16H24N2O3/c1-16(2,3)17-9-11(19)10-21-14-6-4-5-13-12(14)7-8-15(20)18-13/h4-6,11,17,19H,7-10H2,1-3H3,(H,18,20)",
    "DrugBank ID" : "N/A",
    "MetXBioDB ID" : "N/A"
  },
  "Metabolites" : [ {
    "SMILES" : "CC(C)(C)NCC(O)COC1=C2CCC(O)=NC2=C(O)C=C1",
    "InChI" : "InChI=1S/C16H24N2O4/c1-16(2,3)17-8-10(19)9-22-13-6-5-12(20)15-11(13)4-7-14(21)18-15/h5-6,10,17,19-20H,4,7-9H2,1-3H3,(H,18,21)",
    "DrugBank ID" : "DBMET00311",
    "MetXBioDB biotransformation ID" : "N/A"
  } ]
}, {
  "Parent molecule" : {
    "SMILES" : "C1=CC=C(C=C1)C2(C3=CC=CC=C3)C(=NC(=N2)O)O",
    "InChI" : "InChI=1S/C15H12N2O2/c18-13-15(17-14(19)16-13,11-7-3-1-4-8-11)12-9-5-2-6-10-12/h1-10H,(H2,16,17,18,19)",
    "DrugBank ID" : "N/A",
    "MetXBioDB ID" : "METXBIODB01177"
  },
  "Metabolites" : [ {
    "SMILES" : "O=C1NC(=O)C(N1)(C1=CC=CC=C1)C1=CC2OC2C=C1",
    "InChI" : "InChI=1S/C15H12N2O3/c18-13-15(17-14(19)16-13,9-4-2-1-3-5-9)10-6-7-11-12(8-10)20-11/h1-8,11-12H,(H2,16,17,18,19)",
    "DrugBank ID" : "DBMET00988",
    "MetXBioDB biotransformation ID" : "N/A"
  }, {
    "SMILES" : "C1=CC=C(C=C1)C2(C3=CC=CC(=C3)O)C(=NC(=N2)O)O",
    "InChI" : "InChI=1S/C15H12N2O3/c18-12-8-4-7-11(9-12)15(10-5-2-1-3-6-10)13(19)16-14(20)17-15/h1-9,18H,(H2,16,17,19,20)",
    "DrugBank ID" : "N/A",
    "MetXBioDB biotransformation ID" : "BIOTID00802"
  }, {
    "SMILES" : "C1=CC=C(C=C1)C2(C3=CC=C(C=C3)O)C(=NC(=N2)O)O",
    "InChI" : "InChI=1S/C15H12N2O3/c18-12-8-6-11(7-9-12)15(10-4-2-1-3-5-10)13(19)16-14(20)17-15/h1-9,18H,(H2,16,17,19,20)",
    "DrugBank ID" : "N/A",
    "MetXBioDB biotransformation ID" : "BIOTID00803"
  }, {
    "SMILES" : "C1=CC=C(C=C1)C2(C3=CC(C(C=C3)O)O)C(=NC(=N2)O)O",
    "InChI" : "InChI=1S/C15H14N2O4/c18-11-7-6-10(8-12(11)19)15(9-4-2-1-3-5-9)13(20)16-14(21)17-15/h1-8,11-12,18-19H,(H2,16,17,20,21)",
    "DrugBank ID" : "N/A",
    "MetXBioDB biotransformation ID" : "BIOTID00804"
  } ]
}, {
  "Parent molecule" : {
    "SMILES" : "CCN(CC)CCC[C@@]([H])(C)N=C1C2=CC=C(C=C2NC3=CC=C(C=C31)OC)Cl",
    "InChI" : "InChI=1S/C23H30ClN3O/c1-5-27(6-2)13-7-8-16(3)25-23-19-11-9-17(24)14-22(19)26-21-12-10-18(28-4)15-20(21)23/h9-12,14-16H,5-8,13H2,1-4H3,(H,25,26)",
    "DrugBank ID" : "N/A",
    "MetXBioDB ID" : "METXBIODB01224"
  },
  "Metabolites" : [ {
    "SMILES" : "CCNCCCC(C)N=C1C2=CC=C(C=C2NC3=CC=C(C=C31)OC)Cl",
    "InChI" : "InChI=1S/C21H26ClN3O/c1-4-23-11-5-6-14(2)24-21-17-9-7-15(22)12-20(17)25-19-10-8-16(26-3)13-18(19)21/h7-10,12-14,23H,4-6,11H2,1-3H3,(H,24,25)",
    "DrugBank ID" : "N/A",
    "MetXBioDB biotransformation ID" : "BIOTID00837"
  }, {
    "SMILES" : "COC1=CC=C2C(=C1)C(=N)C3=CC=C(C=C3N2)Cl",
    "InChI" : "InChI=1S/C14H11ClN2O/c1-18-9-3-5-12-11(7-9)14(16)10-4-2-8(15)6-13(10)17-12/h2-7H,1H3,(H2,16,17)",
    "DrugBank ID" : "N/A",
    "MetXBioDB biotransformation ID" : "BIOTID00839"
  }, {
    "SMILES" : "CCN(CC)CCCC(C)N=C1C2=CC=C(C=C2NC3=CC=C(C=C31)O)Cl",
    "InChI" : "InChI=1S/C22H28ClN3O/c1-4-26(5-2)12-6-7-15(3)24-22-18-10-8-16(23)13-21(18)25-20-11-9-17(27)14-19(20)22/h8-11,13-15,27H,4-7,12H2,1-3H3,(H,24,25)",
    "DrugBank ID" : "N/A",
    "MetXBioDB biotransformation ID" : "BIOTID00838"
  } ]
}, {
  "Parent molecule" : {
    "SMILES" : "CN1C=C(C(=O)C2=CC=C(C=C21)F)S(=O)C",
    "InChI" : "InChI=1S/C11H10FNO2S/c1-13-6-10(16(2)15)11(14)8-4-3-7(12)5-9(8)13/h3-6H,1-2H3",
    "DrugBank ID" : "N/A",
    "MetXBioDB ID" : "METXBIODB00833"
  },
  "Metabolites" : [ {
    "SMILES" : "CN1C=C(C(=O)C2=CC=C(C=C21)F)S(=O)(=O)C",
    "InChI" : "InChI=1S/C11H10FNO3S/c1-13-6-10(17(2,15)16)11(14)8-4-3-7(12)5-9(8)13/h3-6H,1-2H3",
    "DrugBank ID" : "N/A",
    "MetXBioDB biotransformation ID" : "BIOTID00563"
  } ]
}, {
  "Parent molecule" : {
    "SMILES" : "CC1=C(SC2=CC=CC=C2N2CC[NH2+]CC2)C=CC(CO)=C1",
    "InChI" : "InChI=1S/C18H22N2OS/c1-14-12-15(13-21)6-7-17(14)22-18-5-3-2-4-16(18)20-10-8-19-9-11-20/h2-7,12,19,21H,8-11,13H2,1H3/p+1",
    "DrugBank ID" : "N/A",
    "MetXBioDB ID" : "N/A"
  },
  "Metabolites" : [ {
    "SMILES" : "CC1=C(SC2=CC=CC=C2N2CC[NH2+]CC2)C=CC(=C1)C(O)=O",
    "InChI" : "InChI=1S/C18H20N2O2S/c1-13-12-14(18(21)22)6-7-16(13)23-17-5-3-2-4-15(17)20-10-8-19-9-11-20/h2-7,12,19H,8-11H2,1H3,(H,21,22)/p+1",
    "DrugBank ID" : "DBMET01390",
    "MetXBioDB biotransformation ID" : "N/A"
  } ]
}, {
  "Parent molecule" : {
    "SMILES" : "C[C@]1([H])/C(/[H])=C(/[H])\\C(\\[H])=C(/[H])\\C(\\[H])=C(/C)\\[C@@]([H])(C[C@]2([H])CC[C@@]([H])(C)[C@@](C(=O)C(=O)N3CCCC[C@@]3([H])C(=O)O[C@@]([H])(CC(=O)[C@]([H])(C)/C(/[H])=C(/C)\\[C@]([H])([C@]([H])(C(=O)[C@]([H])(C)C1)OC)O)[C@]([H])(C)C[C@]4([H])CC[C@]([H])([C@@]([H])(C4)OC)OCCO)(O)O2)OC",
    "InChI" : "InChI=1S/C53H83NO14/c1-32-16-12-11-13-17-33(2)44(63-8)30-40-21-19-38(7)53(62,68-40)50(59)51(60)54-23-15-14-18-41(54)52(61)67-45(35(4)28-39-20-22-43(66-25-24-55)46(29-39)64-9)31-42(56)34(3)27-37(6)48(58)49(65-10)47(57)36(5)26-32/h11-13,16-17,27,32,34-36,38-41,43-46,48-49,55,58,62H,14-15,18-26,28-31H2,1-10H3",
    "DrugBank ID" : "N/A",
    "MetXBioDB ID" : "METXBIODB00817"
  },
  "Metabolites" : [ {
    "SMILES" : "CC1C=CC=CC=C(C)C(CC2CCC(C)C(C(=O)C(=O)N3CCCCC3C(=O)OC(CC(=O)C(C)C=C(C)C(C(C(=O)C(C)C1)OC)O)C(C)CC4CCC(C(C4)OC)O)(O)O2)OC",
    "InChI" : "InChI=1S/C51H79NO13/c1-30-16-12-11-13-17-31(2)42(61-8)28-38-21-19-36(7)51(60,65-38)48(57)49(58)52-23-15-14-18-39(52)50(59)64-43(33(4)26-37-20-22-40(53)44(27-37)62-9)29-41(54)32(3)25-35(6)46(56)47(63-10)45(55)34(5)24-30/h11-13,16-17,25,30,32-34,36-40,42-44,46-47,53,56,60H,14-15,18-24,26-29H2,1-10H3",
    "DrugBank ID" : "N/A",
    "MetXBioDB biotransformation ID" : "BIOTID00554"
  }, {
    "SMILES" : "CC1C=CC=CC=C(C)C(CC2CCC(C)C(C(=O)C(=O)N3CCCCC3C(=O)OC(CC(=O)C(C)C=C(C)C(C(C(=O)C(C)C1)OC)O)C(C)CC4CCC(C(C4)O)OCCO)(O)O2)OC",
    "InChI" : "InChI=1S/C52H81NO14/c1-31-15-11-10-12-16-32(2)44(63-8)29-39-20-18-37(7)52(62,67-39)49(59)50(60)53-22-14-13-17-40(53)51(61)66-45(34(4)27-38-19-21-43(42(56)28-38)65-24-23-54)30-41(55)33(3)26-36(6)47(58)48(64-9)46(57)35(5)25-31/h10-12,15-16,26,31,33-35,37-40,42-45,47-48,54,56,58,62H,13-14,17-25,27-30H2,1-9H3",
    "DrugBank ID" : "N/A",
    "MetXBioDB biotransformation ID" : "BIOTID00555"
  } ]
}, {
  "Parent molecule" : {
    "SMILES" : "CCS(=O)C1=C(N)N(C2=C(C=C(C=C2Cl)C(F)(F)F)Cl)N=C1C#N",
    "InChI" : "InChI=1S/C13H9Cl2F3N4OS/c1-2-24(23)11-9(5-19)21-22(12(11)20)10-7(14)3-6(4-8(10)15)13(16,17)18/h3-4H,2,20H2,1H3",
    "DrugBank ID" : "N/A",
    "MetXBioDB ID" : "METXBIODB00793"
  },
  "Metabolites" : [ {
    "SMILES" : "CCS(=O)(=O)C1=C(N)N(C2=C(C=C(C=C2Cl)C(F)(F)F)Cl)N=C1C#N",
    "InChI" : "InChI=1S/C13H9Cl2F3N4O2S/c1-2-25(23,24)11-9(5-19)21-22(12(11)20)10-7(14)3-6(4-8(10)15)13(16,17)18/h3-4H,2,20H2,1H3",
    "DrugBank ID" : "N/A",
    "MetXBioDB biotransformation ID" : "BIOTID00538"
  } ]
}, {
  "Parent molecule" : {
    "SMILES" : "C1=CC=CC=C1",
    "InChI" : "InChI=1S/C6H6/c1-2-4-6-5-3-1/h1-6H",
    "DrugBank ID" : "N/A",
    "MetXBioDB ID" : "METXBIODB00446"
  },
  "Metabolites" : [ {
    "SMILES" : "C1=CC=C(C=C1)O",
    "InChI" : "InChI=1S/C6H6O/c7-6-4-2-1-3-5-6/h1-5,7H",
    "DrugBank ID" : "N/A",
    "MetXBioDB biotransformation ID" : "BIOTID00296"
  } ]
}, {
  "Parent molecule" : {
    "SMILES" : "C/C(/[H])=C(/C)\\C(=O)O[C@@]1([H])CC2=CC3=C(C=C2OC1(C)C)OC(=O)C=C3",
    "InChI" : "InChI=1S/C19H20O5/c1-5-11(2)18(21)23-16-9-13-8-12-6-7-17(20)22-14(12)10-15(13)24-19(16,3)4/h5-8,10,16H,9H2,1-4H3",
    "DrugBank ID" : "N/A",
    "MetXBioDB ID" : "METXBIODB00677"
  },
  "Metabolites" : [ {
    "SMILES" : "CC1C(C)(C(=O)OC2CC3=CC4=C(C=C3OC2(C)C)OC(=O)C=C4)O1",
    "InChI" : "InChI=1S/C19H20O6/c1-10-19(4,24-10)17(21)23-15-8-12-7-11-5-6-16(20)22-13(11)9-14(12)25-18(15,2)3/h5-7,9-10,15H,8H2,1-4H3",
    "DrugBank ID" : "N/A",
    "MetXBioDB biotransformation ID" : "BIOTID00460"
  } ]
}, {
  "Parent molecule" : {
    "SMILES" : "CCCNC[C@@]([H])(COC1=C(C=CC=C1)C(=O)CCC2=CC=CC=C2)O",
    "InChI" : "InChI=1S/C21H27NO3/c1-2-14-22-15-18(23)16-25-21-11-7-6-10-19(21)20(24)13-12-17-8-4-3-5-9-17/h3-11,18,22-23H,2,12-16H2,1H3",
    "DrugBank ID" : "N/A",
    "MetXBioDB ID" : "METXBIODB00154"
  },
  "Metabolites" : [ {
    "SMILES" : "CCCNCC(COC1=C(C=CC=C1)C(=O)CCC2=CC=C(C=C2)O)O",
    "InChI" : "InChI=1S/C21H27NO4/c1-2-13-22-14-18(24)15-26-21-6-4-3-5-19(21)20(25)12-9-16-7-10-17(23)11-8-16/h3-8,10-11,18,22-24H,2,9,12-15H2,1H3",
    "DrugBank ID" : "N/A",
    "MetXBioDB biotransformation ID" : "BIOTID00103"
  }, {
    "SMILES" : "C1=CC=C(C=C1)CCC(=O)C2=C(C=CC=C2)OCC(CN)O",
    "InChI" : "InChI=1S/C18H21NO3/c19-12-15(20)13-22-18-9-5-4-8-16(18)17(21)11-10-14-6-2-1-3-7-14/h1-9,15,20H,10-13,19H2",
    "DrugBank ID" : "N/A",
    "MetXBioDB biotransformation ID" : "BIOTID00102"
  }, {
    "SMILES" : "CCCNCC(COC1=CC=C(C=C1C(=O)CCC2=CC=CC=C2)O)O",
    "InChI" : "InChI=1S/C21H27NO4/c1-2-12-22-14-18(24)15-26-21-11-9-17(23)13-19(21)20(25)10-8-16-6-4-3-5-7-16/h3-7,9,11,13,18,22-24H,2,8,10,12,14-15H2,1H3",
    "DrugBank ID" : "N/A",
    "MetXBioDB biotransformation ID" : "BIOTID00101"
  } ]
}, {
  "Parent molecule" : {
    "SMILES" : "COC1=CC(NC2=NC=C(F)C(NC3=CC=C4OC(C)(C)C(=O)NC4=N3)=N2)=CC(OC)=C1OC",
    "InChI" : "InChI=1S/C22H23FN6O5/c1-22(2)20(30)28-19-13(34-22)6-7-16(27-19)26-18-12(23)10-24-21(29-18)25-11-8-14(31-3)17(33-5)15(9-11)32-4/h6-10H,1-5H3,(H3,24,25,26,27,28,29,30)",
    "DrugBank ID" : "N/A",
    "MetXBioDB ID" : "N/A"
  },
  "Metabolites" : [ {
    "SMILES" : "COC1=CC(NC2=NC=C(F)C(NC3=NC4=C(OC(C)(C)C(=O)N4)C=C3)=N2)=CC(OC)=C1O",
    "InChI" : "InChI=1S/C21H21FN6O5/c1-21(2)19(30)27-18-12(33-21)5-6-15(26-18)25-17-11(22)9-23-20(28-17)24-10-7-13(31-3)16(29)14(8-10)32-4/h5-9,29H,1-4H3,(H3,23,24,25,26,27,28,30)",
    "DrugBank ID" : "DBMET02095",
    "MetXBioDB biotransformation ID" : "N/A"
  } ]
}, {
  "Parent molecule" : {
    "SMILES" : "CCCCOC1=CC2=C(C=C1)C=CC(=O)O2",
    "InChI" : "InChI=1S/C13H14O3/c1-2-3-8-15-11-6-4-10-5-7-13(14)16-12(10)9-11/h4-7,9H,2-3,8H2,1H3",
    "DrugBank ID" : "N/A",
    "MetXBioDB ID" : "METXBIODB00303"
  },
  "Metabolites" : [ {
    "SMILES" : "C(CCOC1CCC2CCC(O)OC2C1)CO",
    "InChI" : "InChI=1S/C13H24O4/c14-7-1-2-8-16-11-5-3-10-4-6-13(15)17-12(10)9-11/h10-15H,1-9H2",
    "DrugBank ID" : "N/A",
    "MetXBioDB biotransformation ID" : "BIOTID00199"
  }, {
    "SMILES" : "CCCC(O)OC1CCC2CCC(O)OC2C1",
    "InChI" : "InChI=1S/C13H24O4/c1-2-3-12(14)16-10-6-4-9-5-7-13(15)17-11(9)8-10/h9-15H,2-8H2,1H3",
    "DrugBank ID" : "N/A",
    "MetXBioDB biotransformation ID" : "BIOTID00197"
  }, {
    "SMILES" : "CC(CCOC1CCC2CCC(O)OC2C1)O",
    "InChI" : "InChI=1S/C13H24O4/c1-9(14)6-7-16-11-4-2-10-3-5-13(15)17-12(10)8-11/h9-15H,2-8H2,1H3",
    "DrugBank ID" : "N/A",
    "MetXBioDB biotransformation ID" : "BIOTID00198"
  } ]
}, {
  "Parent molecule" : {
    "SMILES" : "C/C(=C(/[H])\\C(\\[H])=C(/[H])\\C(=C(/[H])\\CO)\\C)/C(/[H])=C(\\[H])/C1=C(C)CCCC1(C)C",
    "InChI" : "InChI=1S/C20H30O/c1-16(8-6-9-17(2)13-15-21)11-12-19-18(3)10-7-14-20(19,4)5/h6,8-9,11-13,21H,7,10,14-15H2,1-5H3",
    "DrugBank ID" : "N/A",
    "MetXBioDB ID" : "METXBIODB01254"
  },
  "Metabolites" : [ {
    "SMILES" : "CC(=CC=CC(=CCO)C)C=CC1=C(C)C(CCC1(C)C)O",
    "InChI" : "InChI=1S/C20H30O2/c1-15(7-6-8-16(2)12-14-21)9-10-18-17(3)19(22)11-13-20(18,4)5/h6-10,12,19,21-22H,11,13-14H2,1-5H3",
    "DrugBank ID" : "N/A",
    "MetXBioDB biotransformation ID" : "BIOTID00861"
  }, {
    "SMILES" : "CC(=CC=CC(=CC=O)C)C=CC1=C(C)CCCC1(C)C",
    "InChI" : "InChI=1S/C20H28O/c1-16(8-6-9-17(2)13-15-21)11-12-19-18(3)10-7-14-20(19,4)5/h6,8-9,11-13,15H,7,10,14H2,1-5H3",
    "DrugBank ID" : "N/A",
    "MetXBioDB biotransformation ID" : "BIOTID00860"
  } ]
}, {
  "Parent molecule" : {
    "SMILES" : "CCC1(C)OC(=O)N(C)C1=O",
    "InChI" : "InChI=1S/C7H11NO3/c1-4-7(2)5(9)8(3)6(10)11-7/h4H2,1-3H3",
    "DrugBank ID" : "N/A",
    "MetXBioDB ID" : "N/A"
  },
  "Metabolites" : [ {
    "SMILES" : "CCC1(C)OC(=O)N=C1O",
    "InChI" : "InChI=1S/C6H9NO3/c1-3-6(2)4(8)7-5(9)10-6/h3H2,1-2H3,(H,7,8,9)",
    "DrugBank ID" : "DBMET00434",
    "MetXBioDB biotransformation ID" : "N/A"
  } ]
}, {
  "Parent molecule" : {
    "SMILES" : "CN1C[C@]2([H])CC3=CC=C(C4=C3[C@]5(C1)[C@]2([H])C=C[C@]([H])([C@]5([H])O4)O)O",
    "InChI" : "InChI=1S/C17H19NO3/c1-18-7-10-6-9-2-4-12(19)15-14(9)17(8-18)11(10)3-5-13(20)16(17)21-15/h2-5,10-11,13,16,19-20H,6-8H2,1H3",
    "DrugBank ID" : "N/A",
    "MetXBioDB ID" : "METXBIODB01055"
  },
  "Metabolites" : [ {
    "SMILES" : "C1=C2CC3CNCC45C3C=CC(C4OC(=C25)C(=C1)O)O",
    "InChI" : "InChI=1S/C16H17NO3/c18-11-3-1-8-5-9-6-17-7-16-10(9)2-4-12(19)15(16)20-14(11)13(8)16/h1-4,9-10,12,15,17-19H,5-7H2",
    "DrugBank ID" : "N/A",
    "MetXBioDB biotransformation ID" : "BIOTID00715"
  } ]
}, {
  "Parent molecule" : {
    "SMILES" : "CN=CO",
    "InChI" : "InChI=1S/C2H5NO/c1-3-2-4/h2H,1H3,(H,3,4)",
    "DrugBank ID" : "N/A",
    "MetXBioDB ID" : "METXBIODB01079"
  },
  "Metabolites" : [ {
    "SMILES" : "CN=C=O",
    "InChI" : "InChI=1S/C2H3NO/c1-3-2-4/h1H3",
    "DrugBank ID" : "N/A",
    "MetXBioDB biotransformation ID" : "BIOTID00732"
  } ]
}, {
  "Parent molecule" : {
    "SMILES" : "CC1=NN=C2CN=C(C3=CC=CC=C3)C4=C(C=CC(=C4)Cl)N12",
    "InChI" : "InChI=1S/C17H13ClN4/c1-11-20-21-16-10-19-17(12-5-3-2-4-6-12)14-9-13(18)7-8-15(14)22(11)16/h2-9H,10H2,1H3",
    "DrugBank ID" : "N/A",
    "MetXBioDB ID" : "METXBIODB00376"
  },
  "Metabolites" : [ {
    "SMILES" : "C1=CC=C(C=C1)C2=NC(C3=NN=C(CO)N3C4=C2C=CC=C4)O",
    "InChI" : "InChI=1S/C17H14N4O2/c22-10-14-19-20-16-17(23)18-15(11-6-2-1-3-7-11)12-8-4-5-9-13(12)21(14)16/h1-9,17,22-23H,10H2",
    "DrugBank ID" : "N/A",
    "MetXBioDB biotransformation ID" : "BIOTID00245"
  }, {
    "SMILES" : "CC1=NN=C2C(N=C(C3=CC=CC=C3)C4=C(C=CC(=C4)Cl)N12)O",
    "InChI" : "InChI=1S/C17H13ClN4O/c1-10-20-21-16-17(23)19-15(11-5-3-2-4-6-11)13-9-12(18)7-8-14(13)22(10)16/h2-9,17,23H,1H3",
    "DrugBank ID" : "N/A",
    "MetXBioDB biotransformation ID" : "BIOTID00244"
  } ]
}, {
  "Parent molecule" : {
    "SMILES" : "CC1=CC(=CC=C1N2CCC3=C2C4=C(C(=CC=C4)OC(F)(F)F)NC3=NCCO)OC",
    "InChI" : "InChI=1S/C22H22F3N3O3/c1-13-12-14(30-2)6-7-17(13)28-10-8-16-20(28)15-4-3-5-18(31-22(23,24)25)19(15)27-21(16)26-9-11-29/h3-7,12,29H,8-11H2,1-2H3,(H,26,27)",
    "DrugBank ID" : "N/A",
    "MetXBioDB ID" : "METXBIODB00953"
  },
  "Metabolites" : [ {
    "SMILES" : "CC1=CC(=CC=C1N2CCC3=C2C4=C(C(=CC=C4)OC(F)(F)F)NC3=NCCO)O",
    "InChI" : "InChI=1S/C21H20F3N3O3/c1-12-11-13(29)5-6-16(12)27-9-7-15-19(27)14-3-2-4-17(30-21(22,23)24)18(14)26-20(15)25-8-10-28/h2-6,11,28-29H,7-10H2,1H3,(H,25,26)",
    "DrugBank ID" : "N/A",
    "MetXBioDB biotransformation ID" : "BIOTID00645"
  }, {
    "SMILES" : "CC1=CC(=CC=C1N2C=CC3=C2C4=C(C(=CC=C4)OC(F)(F)F)NC3=NCCO)OC",
    "InChI" : "InChI=1S/C22H20F3N3O3/c1-13-12-14(30-2)6-7-17(13)28-10-8-16-20(28)15-4-3-5-18(31-22(23,24)25)19(15)27-21(16)26-9-11-29/h3-8,10,12,29H,9,11H2,1-2H3,(H,26,27)",
    "DrugBank ID" : "N/A",
    "MetXBioDB biotransformation ID" : "BIOTID00647"
  }, {
    "SMILES" : "CC1=CC(=CC=C1N2CCC3=C2C4=C(C(=CC=C4)OC(F)(F)F)NC3=N)OC",
    "InChI" : "InChI=1S/C20H18F3N3O2/c1-11-10-12(27-2)6-7-15(11)26-9-8-14-18(26)13-4-3-5-16(28-20(21,22)23)17(13)25-19(14)24/h3-7,10H,8-9H2,1-2H3,(H2,24,25)",
    "DrugBank ID" : "N/A",
    "MetXBioDB biotransformation ID" : "BIOTID00646"
  } ]
}, {
  "Parent molecule" : {
    "SMILES" : "CC1=CC(=O)N(C2=CC=CC=C2)N1C",
    "InChI" : "InChI=1S/C11H12N2O/c1-9-8-11(14)13(12(9)2)10-6-4-3-5-7-10/h3-8H,1-2H3",
    "DrugBank ID" : "N/A",
    "MetXBioDB ID" : "METXBIODB00398"
  },
  "Metabolites" : [ {
    "SMILES" : "CC1=CC(=O)N(C2=CC=CC=C2)N1",
    "InChI" : "InChI=1S/C10H10N2O/c1-8-7-10(13)12(11-8)9-5-3-2-4-6-9/h2-7,11H,1H3",
    "DrugBank ID" : "N/A",
    "MetXBioDB biotransformation ID" : "BIOTID00259"
  }, {
    "SMILES" : "CC1=NN(C(=O)C1)C1=CC=CC=C1",
    "InChI" : "InChI=1S/C10H10N2O/c1-8-7-10(13)12(11-8)9-5-3-2-4-6-9/h2-6H,7H2,1H3",
    "DrugBank ID" : "DBMET00002",
    "MetXBioDB biotransformation ID" : "N/A"
  }, {
    "SMILES" : "CN1C(=CC(=O)N1C2=CC=CC=C2)CO",
    "InChI" : "InChI=1S/C11H12N2O2/c1-12-10(8-14)7-11(15)13(12)9-5-3-2-4-6-9/h2-7,14H,8H2,1H3",
    "DrugBank ID" : "N/A",
    "MetXBioDB biotransformation ID" : "BIOTID00260"
  }, {
    "SMILES" : "CC1=C(C(=O)N(C2=CC=CC=C2)N1C)O",
    "InChI" : "InChI=1S/C11H12N2O2/c1-8-10(14)11(15)13(12(8)2)9-6-4-3-5-7-9/h3-7,14H,1-2H3",
    "DrugBank ID" : "N/A",
    "MetXBioDB biotransformation ID" : "BIOTID00261"
  } ]
}, {
  "Parent molecule" : {
    "SMILES" : "CCOC(=O)C1=C(C)NC(=C(C1C2=CC=CC3=C2OCO3)C(=O)OC)C",
    "InChI" : "InChI=1S/C19H21NO6/c1-5-24-19(22)15-11(3)20-10(2)14(18(21)23-4)16(15)12-7-6-8-13-17(12)26-9-25-13/h6-8,16,20H,5,9H2,1-4H3",
    "DrugBank ID" : "N/A",
    "MetXBioDB ID" : "METXBIODB02123"
  },
  "Metabolites" : [ {
    "SMILES" : "CCOC(=O)C1=C(C)N=C(C)C(=C1C2=C3C(=CC=C2)OCO3)C(=O)OC",
    "InChI" : "InChI=1S/C19H19NO6/c1-5-24-19(22)15-11(3)20-10(2)14(18(21)23-4)16(15)12-7-6-8-13-17(12)26-9-25-13/h6-8H,5,9H2,1-4H3",
    "DrugBank ID" : "N/A",
    "MetXBioDB biotransformation ID" : "BIOTID01522"
  } ]
}, {
  "Parent molecule" : {
    "SMILES" : "CNCCCN1C2=C(C=CC=C2)CCC3=CC=C(C=C31)Cl",
    "InChI" : "InChI=1S/C18H21ClN2/c1-20-11-4-12-21-17-6-3-2-5-14(17)7-8-15-9-10-16(19)13-18(15)21/h2-3,5-6,9-10,13,20H,4,7-8,11-12H2,1H3",
    "DrugBank ID" : "N/A",
    "MetXBioDB ID" : "METXBIODB00633"
  },
  "Metabolites" : [ {
    "SMILES" : "CNCCCN1C2=CC=CC(=C2CCC3=CC=C(C=C31)Cl)O",
    "InChI" : "InChI=1S/C18H21ClN2O/c1-20-10-3-11-21-16-4-2-5-18(22)15(16)9-7-13-6-8-14(19)12-17(13)21/h2,4-6,8,12,20,22H,3,7,9-11H2,1H3",
    "DrugBank ID" : "N/A",
    "MetXBioDB biotransformation ID" : "BIOTID01382"
  }, {
    "SMILES" : "C1=CC2=C(C=C1)N(CCCN)C3=CC(=CC=C3CC2)Cl",
    "InChI" : "InChI=1S/C17H19ClN2/c18-15-9-8-14-7-6-13-4-1-2-5-16(13)20(11-3-10-19)17(14)12-15/h1-2,4-5,8-9,12H,3,6-7,10-11,19H2",
    "DrugBank ID" : "N/A",
    "MetXBioDB biotransformation ID" : "BIOTID01381"
  } ]
}, {
  "Parent molecule" : {
    "SMILES" : "C1=CC(=CC(=C1)[C@]2([H])CCO[P@@](=O)(COCCN3C=NC4=C3N=CN=C4N)O2)Cl",
    "InChI" : "InChI=1S/C17H19ClN5O4P/c18-13-3-1-2-12(8-13)14-4-6-26-28(24,27-14)11-25-7-5-23-10-22-15-16(19)20-9-21-17(15)23/h1-3,8-10,14H,4-7,11H2,(H2,19,20,21)",
    "DrugBank ID" : "N/A",
    "MetXBioDB ID" : "METXBIODB01187"
  },
  "Metabolites" : [ {
    "SMILES" : "C(COCP(=O)(O)O)N1C=NC2=C1N=CN=C2N",
    "InChI" : "InChI=1S/C8H12N5O4P/c9-7-6-8(11-3-10-7)13(4-12-6)1-2-17-5-18(14,15)16/h3-4H,1-2,5H2,(H2,9,10,11)(H2,14,15,16)",
    "DrugBank ID" : "N/A",
    "MetXBioDB biotransformation ID" : "BIOTID00808"
  } ]
}, {
  "Parent molecule" : {
    "SMILES" : "CC(C)C1=CC=C(C)C=C1O",
    "InChI" : "InChI=1S/C10H14O/c1-7(2)9-5-4-8(3)6-10(9)11/h4-7,11H,1-3H3",
    "DrugBank ID" : "N/A",
    "MetXBioDB ID" : "METXBIODB02078"
  },
  "Metabolites" : [ {
    "SMILES" : "CC(C)C1=CC=C(C)C(=C1O)O",
    "InChI" : "InChI=1S/C10H14O2/c1-6(2)8-5-4-7(3)9(11)10(8)12/h4-6,11-12H,1-3H3",
    "DrugBank ID" : "N/A",
    "MetXBioDB biotransformation ID" : "BIOTID01482"
  }, {
    "SMILES" : "CC(C)C1=CC(=C(C)C=C1O)O",
    "InChI" : "InChI=1S/C10H14O2/c1-6(2)8-5-9(11)7(3)4-10(8)12/h4-6,11-12H,1-3H3",
    "DrugBank ID" : "N/A",
    "MetXBioDB biotransformation ID" : "BIOTID01483"
  }, {
    "SMILES" : "C=C(C)C1=CC=C(C)C=C1O",
    "InChI" : "InChI=1S/C10H12O/c1-7(2)9-5-4-8(3)6-10(9)11/h4-6,11H,1H2,2-3H3",
    "DrugBank ID" : "N/A",
    "MetXBioDB biotransformation ID" : "BIOTID01484"
  } ]
}, {
  "Parent molecule" : {
    "SMILES" : "COC1=CC=CC(=C1C2=CC=C(C=C2)C[C@@]([H])(C(=O)O)N=C(C3=C(C=CC=C3Cl)Cl)O)OC",
    "InChI" : "InChI=1S/C24H21Cl2NO5/c1-31-19-7-4-8-20(32-2)21(19)15-11-9-14(10-12-15)13-18(24(29)30)27-23(28)22-16(25)5-3-6-17(22)26/h3-12,18H,13H2,1-2H3,(H,27,28)(H,29,30)",
    "DrugBank ID" : "N/A",
    "MetXBioDB ID" : "METXBIODB00029"
  },
  "Metabolites" : [ {
    "SMILES" : "COC1=C(C2=CC=C(C=C2)CC(C(=O)O)N=C(C3=C(C=CC=C3Cl)Cl)O)C(=CC=C1)O",
    "InChI" : "InChI=1S/C23H19Cl2NO5/c1-31-19-7-3-6-18(27)20(19)14-10-8-13(9-11-14)12-17(23(29)30)26-22(28)21-15(24)4-2-5-16(21)25/h2-11,17,27H,12H2,1H3,(H,26,28)(H,29,30)",
    "DrugBank ID" : "N/A",
    "MetXBioDB biotransformation ID" : "BIOTID00018"
  } ]
}, {
  "Parent molecule" : {
    "SMILES" : "C[C@@]1([H])C[C@]2([H])[C@]([H])(CC[C@@]3(C)[C@@]2([H])CC[C@@]3(C(=O)C)OC(=O)C)[C@@]4(C)CCC(=O)C=C14",
    "InChI" : "InChI=1S/C24H34O4/c1-14-12-18-19(22(4)9-6-17(27)13-21(14)22)7-10-23(5)20(18)8-11-24(23,15(2)25)28-16(3)26/h13-14,18-20H,6-12H2,1-5H3",
    "DrugBank ID" : "N/A",
    "MetXBioDB ID" : "METXBIODB02099"
  },
  "Metabolites" : [ {
    "SMILES" : "CC(=O)[C@@]1(O)CCC2C3C[C@@](C)(O)C4=CC(=O)CC[C@]4(C)C3CC[C@]12C",
    "InChI" : "InChI=1S/C22H32O4/c1-13(23)22(26)10-7-17-15-12-21(4,25)18-11-14(24)5-8-19(18,2)16(15)6-9-20(17,22)3/h11,15-17,25-26H,5-10,12H2,1-4H3",
    "DrugBank ID" : "DBMET00408",
    "MetXBioDB biotransformation ID" : "N/A"
  }, {
    "SMILES" : "CC1CC2C(CCC3(C)C2CCC3(C(=O)C)OC(=O)C)C4(C)CC(C(=O)C=C14)O",
    "InChI" : "InChI=1S/C24H34O5/c1-13-10-16-17(22(4)12-21(28)20(27)11-19(13)22)6-8-23(5)18(16)7-9-24(23,14(2)25)29-15(3)26/h11,13,16-18,21,28H,6-10,12H2,1-5H3",
    "DrugBank ID" : "N/A",
    "MetXBioDB biotransformation ID" : "BIOTID01501"
  }, {
    "SMILES" : "CC(=O)C1(CCC2C3CC(C)(C4=CC(=O)CCC4(C)C3CCC21C)O)OC(=O)C",
    "InChI" : "InChI=1S/C24H34O5/c1-14(25)24(29-15(2)26)11-8-19-17-13-23(5,28)20-12-16(27)6-9-21(20,3)18(17)7-10-22(19,24)4/h12,17-19,28H,6-11,13H2,1-5H3",
    "DrugBank ID" : "N/A",
    "MetXBioDB biotransformation ID" : "BIOTID01502"
  }, {
    "SMILES" : "CC1CC2C3CCC(C(=O)C)(C3(C)CCC2C4(C)C1=CC(=O)CC4O)OC(=O)C",
    "InChI" : "InChI=1S/C24H34O5/c1-13-10-17-18-7-9-24(14(2)25,29-15(3)26)22(18,4)8-6-19(17)23(5)20(13)11-16(27)12-21(23)28/h11,13,17-19,21,28H,6-10,12H2,1-5H3",
    "DrugBank ID" : "N/A",
    "MetXBioDB biotransformation ID" : "BIOTID01503"
  }, {
    "SMILES" : "C[C@H]1CC2C3CC[C@](O)(C(C)=O)[C@@]3(C)CCC2[C@@]2(C)C[C@H](O)C(=O)C=C12",
    "InChI" : "InChI=1S/C22H32O4/c1-12-9-14-15(20(3)11-19(25)18(24)10-17(12)20)5-7-21(4)16(14)6-8-22(21,26)13(2)23/h10,12,14-16,19,25-26H,5-9,11H2,1-4H3",
    "DrugBank ID" : "DBMET00409",
    "MetXBioDB biotransformation ID" : "N/A"
  }, {
    "SMILES" : "C[C@H]1CC2C3CC[C@](O)(C(C)=O)[C@@]3(C)CCC2[C@@]2(C)[C@H](O)CC(=O)C=C12",
    "InChI" : "InChI=1S/C22H32O4/c1-12-9-15-16-6-8-22(26,13(2)23)20(16,3)7-5-17(15)21(4)18(12)10-14(24)11-19(21)25/h10,12,15-17,19,25-26H,5-9,11H2,1-4H3",
    "DrugBank ID" : "DBMET00410",
    "MetXBioDB biotransformation ID" : "N/A"
  } ]
}, {
  "Parent molecule" : {
    "SMILES" : "C[C@]1([H])O[C@]2(CN3CCC2CC3)CS1",
    "InChI" : "InChI=1S/C10H17NOS/c1-8-12-10(7-13-8)6-11-4-2-9(10)3-5-11/h8-9H,2-7H2,1H3",
    "DrugBank ID" : "N/A",
    "MetXBioDB ID" : "METXBIODB00507"
  },
  "Metabolites" : [ {
    "SMILES" : "CC1OC2(CN3CCC2CC3)CS1=O",
    "InChI" : "InChI=1S/C10H17NO2S/c1-8-13-10(7-14(8)12)6-11-4-2-9(10)3-5-11/h8-9H,2-7H2,1H3",
    "DrugBank ID" : "N/A",
    "MetXBioDB biotransformation ID" : "BIOTID00340"
  } ]
}, {
  "Parent molecule" : {
    "SMILES" : "CC1=C(CC(=O)O)C2=C(C=CC(=C2)OC)N1C(=O)C3=CC=C(C=C3)Cl",
    "InChI" : "InChI=1S/C19H16ClNO4/c1-11-15(10-18(22)23)16-9-14(25-2)7-8-17(16)21(11)19(24)12-3-5-13(20)6-4-12/h3-9H,10H2,1-2H3,(H,22,23)",
    "DrugBank ID" : "N/A",
    "MetXBioDB ID" : "METXBIODB00921"
  },
  "Metabolites" : [ {
    "SMILES" : "CC1=C(CC(=O)O)C2=C(C=CC(=C2)O)N1C(=O)C3=CC=C(C=C3)Cl",
    "InChI" : "InChI=1S/C18H14ClNO4/c1-10-14(9-17(22)23)15-8-13(21)6-7-16(15)20(10)18(24)11-2-4-12(19)5-3-11/h2-8,21H,9H2,1H3,(H,22,23)",
    "DrugBank ID" : "N/A",
    "MetXBioDB biotransformation ID" : "BIOTID00623"
  } ]
}, {
  "Parent molecule" : {
    "SMILES" : "CN(C)CCCN1C2=CC=CC=C2CCC2=CC(O)=C(Cl)C=C12",
    "InChI" : "InChI=1S/C19H23ClN2O/c1-21(2)10-5-11-22-17-7-4-3-6-14(17)8-9-15-12-19(23)16(20)13-18(15)22/h3-4,6-7,12-13,23H,5,8-11H2,1-2H3",
    "DrugBank ID" : "N/A",
    "MetXBioDB ID" : "N/A"
  },
  "Metabolites" : [ {
    "SMILES" : "CNCCCN1C2=CC=CC=C2CCC2=C1C=C(Cl)C(O)=C2",
    "InChI" : "InChI=1S/C18H21ClN2O/c1-20-9-4-10-21-16-6-3-2-5-13(16)7-8-14-11-18(22)15(19)12-17(14)21/h2-3,5-6,11-12,20,22H,4,7-10H2,1H3",
    "DrugBank ID" : "DBMET01069",
    "MetXBioDB biotransformation ID" : "N/A"
  } ]
}, {
  "Parent molecule" : {
    "SMILES" : "[H][C@@]12CC3=CN(C)C4=CC=CC(=C34)[C@]1(C[C@@H](COC(=O)C1=CC(Br)=CN=C1)CN2C)OC",
    "InChI" : "InChI=1S/C24H26BrN3O3/c1-27-13-17-8-21-24(30-3,19-5-4-6-20(27)22(17)19)9-15(12-28(21)2)14-31-23(29)16-7-18(25)11-26-10-16/h4-7,10-11,13,15,21H,8-9,12,14H2,1-3H3",
    "DrugBank ID" : "N/A",
    "MetXBioDB ID" : "N/A"
  },
  "Metabolites" : [ {
    "SMILES" : "COC12C[C@@H](CO)CN(C)C1CC1=CNC3=CC=CC2=C13",
    "InChI" : "InChI=1S/C17H22N2O2/c1-19-9-11(10-20)7-17(21-2)13-4-3-5-14-16(13)12(8-18-14)6-15(17)19/h3-5,8,11,15,18,20H,6-7,9-10H2,1-2H3",
    "DrugBank ID" : "DBMET00320",
    "MetXBioDB biotransformation ID" : "N/A"
  } ]
}, {
  "Parent molecule" : {
    "SMILES" : "C[C@]([H])(CN(C)C)CN1C2=C(C=CC=C2)SC3=CC=C(C=C31)C#N",
    "InChI" : "InChI=1S/C19H21N3S/c1-14(12-21(2)3)13-22-16-6-4-5-7-18(16)23-19-9-8-15(11-20)10-17(19)22/h4-10,14H,12-13H2,1-3H3",
    "DrugBank ID" : "N/A",
    "MetXBioDB ID" : "METXBIODB01736"
  },
  "Metabolites" : [ {
    "SMILES" : "CC(CN(C)C)CN1C2=C(C=CC=C2)S(=O)C3=CC=C(C=C31)C#N",
    "InChI" : "InChI=1S/C19H21N3OS/c1-14(12-21(2)3)13-22-16-6-4-5-7-18(16)24(23)19-9-8-15(11-20)10-17(19)22/h4-10,14H,12-13H2,1-3H3",
    "DrugBank ID" : "N/A",
    "MetXBioDB biotransformation ID" : "BIOTID01217"
  }, {
    "SMILES" : "CC(CNC)CN1C2=C(C=CC=C2)SC3=CC=C(C=C31)C#N",
    "InChI" : "InChI=1S/C18H19N3S/c1-13(11-20-2)12-21-15-5-3-4-6-17(15)22-18-8-7-14(10-19)9-16(18)21/h3-9,13,20H,11-12H2,1-2H3",
    "DrugBank ID" : "N/A",
    "MetXBioDB biotransformation ID" : "BIOTID01218"
  } ]
}, {
  "Parent molecule" : {
    "SMILES" : "C#C[C@@]1(CC[C@@]2([H])[C@]3(C)CCC4=CC(=CC=C4[C@@]3([H])CC[C@@]21C)O)O",
    "InChI" : "InChI=1S/C21H26O2/c1-4-21(23)12-9-18-19(2)10-7-14-13-15(22)5-6-16(14)17(19)8-11-20(18,21)3/h1,5-6,13,17-18,22-23H,7-12H2,2-3H3",
    "DrugBank ID" : "N/A",
    "MetXBioDB ID" : "METXBIODB01868"
  },
  "Metabolites" : [ {
    "SMILES" : "C#CC1(CCC2C3(C)CCC4=C(C=C(C(=C4)O)O)C3CCC21C)O",
    "InChI" : "InChI=1S/C21H26O3/c1-4-21(24)10-7-18-19(2)8-5-13-11-16(22)17(23)12-14(13)15(19)6-9-20(18,21)3/h1,11-12,15,18,22-24H,5-10H2,2-3H3",
    "DrugBank ID" : "N/A",
    "MetXBioDB biotransformation ID" : "BIOTID01320"
  }, {
    "SMILES" : "C#CC1(CCC2C3(C)CCC4=C(C(=CC=C4C3CCC21C)O)O)O",
    "InChI" : "InChI=1S/C21H26O3/c1-4-21(24)12-9-17-19(2)10-7-14-13(5-6-16(22)18(14)23)15(19)8-11-20(17,21)3/h1,5-6,15,17,22-24H,7-12H2,2-3H3",
    "DrugBank ID" : "N/A",
    "MetXBioDB biotransformation ID" : "BIOTID01321"
  }, {
    "SMILES" : "C#CC1(CCC2C3(C)CC(C4=CC(=CC=C4C3CCC21C)O)O)O",
    "InChI" : "InChI=1S/C21H26O3/c1-4-21(24)10-8-18-19(2)12-17(23)15-11-13(22)5-6-14(15)16(19)7-9-20(18,21)3/h1,5-6,11,16-18,22-24H,7-10,12H2,2-3H3",
    "DrugBank ID" : "N/A",
    "MetXBioDB biotransformation ID" : "BIOTID01322"
  } ]
}, {
  "Parent molecule" : {
    "SMILES" : "CCN(CC)CC(=NC1=C(C)C=CC=C1C)O",
    "InChI" : "InChI=1S/C14H22N2O/c1-5-16(6-2)10-13(17)15-14-11(3)8-7-9-12(14)4/h7-9H,5-6,10H2,1-4H3,(H,15,17)",
    "DrugBank ID" : "N/A",
    "MetXBioDB ID" : "METXBIODB00985"
  },
  "Metabolites" : [ {
    "SMILES" : "CCN(CC)CC(=NC1=C(C)C(=CC=C1C)O)O",
    "InChI" : "InChI=1S/C14H22N2O2/c1-5-16(6-2)9-13(18)15-14-10(3)7-8-12(17)11(14)4/h7-8,17H,5-6,9H2,1-4H3,(H,15,18)",
    "DrugBank ID" : "N/A",
    "MetXBioDB biotransformation ID" : "BIOTID00669"
  }, {
    "SMILES" : "CCNCC(=NC1=C(C)C=CC=C1C)O",
    "InChI" : "InChI=1S/C12H18N2O/c1-4-13-8-11(15)14-12-9(2)6-5-7-10(12)3/h5-7,13H,4,8H2,1-3H3,(H,14,15)",
    "DrugBank ID" : "N/A",
    "MetXBioDB biotransformation ID" : "BIOTID00668"
  } ]
}, {
  "Parent molecule" : {
    "SMILES" : "CC1=CN=C(N=C(C2=C(C3=C(C=CC=C3)S(=O)(=O)N2C)O)O)S1",
    "InChI" : "InChI=1S/C14H13N3O4S2/c1-8-7-15-14(22-8)16-13(19)11-12(18)9-5-3-4-6-10(9)23(20,21)17(11)2/h3-7,18H,1-2H3,(H,15,16,19)",
    "DrugBank ID" : "N/A",
    "MetXBioDB ID" : "METXBIODB01026"
  },
  "Metabolites" : [ {
    "SMILES" : "CN1C(=C(C2=C(C=CC=C2)S1(=O)=O)O)C(=NC3=NC=C(CO)S3)O",
    "InChI" : "InChI=1S/C14H13N3O5S2/c1-17-11(13(20)16-14-15-6-8(7-18)23-14)12(19)9-4-2-3-5-10(9)24(17,21)22/h2-6,18-19H,7H2,1H3,(H,15,16,20)",
    "DrugBank ID" : "N/A",
    "MetXBioDB biotransformation ID" : "BIOTID00697"
  } ]
}, {
  "Parent molecule" : {
    "SMILES" : "CCCCN(CCCC)CC[C@]([H])(C1=CC2=C(C=C(C=C2Cl)Cl)C3=CC(=CC=C31)C(F)(F)F)O",
    "InChI" : "InChI=1S/C26H30Cl2F3NO/c1-3-5-10-32(11-6-4-2)12-9-25(33)23-16-22-21(14-18(27)15-24(22)28)20-13-17(26(29,30)31)7-8-19(20)23/h7-8,13-16,25,33H,3-6,9-12H2,1-2H3",
    "DrugBank ID" : "N/A",
    "MetXBioDB ID" : "METXBIODB00077"
  },
  "Metabolites" : [ {
    "SMILES" : "CCCCNCCC(C1=CC2=C(C=C(C=C2Cl)Cl)C3=CC(=CC=C31)C(F)(F)F)O",
    "InChI" : "InChI=1S/C22H22Cl2F3NO/c1-2-3-7-28-8-6-21(29)19-12-18-17(10-14(23)11-20(18)24)16-9-13(22(25,26)27)4-5-15(16)19/h4-5,9-12,21,28-29H,2-3,6-8H2,1H3",
    "DrugBank ID" : "N/A",
    "MetXBioDB biotransformation ID" : "BIOTID00049"
  } ]
}, {
  "Parent molecule" : {
    "SMILES" : "CC1=CC=C(C=C1)C2=C(CC(=O)N(C)C)N3C=C(C)C=CC3=N2",
    "InChI" : "InChI=1S/C19H21N3O/c1-13-5-8-15(9-6-13)19-16(11-18(23)21(3)4)22-12-14(2)7-10-17(22)20-19/h5-10,12H,11H2,1-4H3",
    "DrugBank ID" : "N/A",
    "MetXBioDB ID" : "METXBIODB01770"
  },
  "Metabolites" : [ {
    "SMILES" : "CN(C)C(=O)CC1=C(N=C2C=CC(CO)=CN12)C1=CC=C(C)C=C1",
    "InChI" : "InChI=1S/C19H21N3O2/c1-13-4-7-15(8-5-13)19-16(10-18(24)21(2)3)22-11-14(12-23)6-9-17(22)20-19/h4-9,11,23H,10,12H2,1-3H3",
    "DrugBank ID" : "DBMET01239",
    "MetXBioDB biotransformation ID" : "N/A"
  }, {
    "SMILES" : "CC1=CN2C(=C(C3=CC=C(C=C3)CO)N=C2C=C1O)CC(=O)N(C)C",
    "InChI" : "InChI=1S/C19H21N3O3/c1-12-10-22-15(8-18(25)21(2)3)19(20-17(22)9-16(12)24)14-6-4-13(11-23)5-7-14/h4-7,9-10,23-24H,8,11H2,1-3H3",
    "DrugBank ID" : "N/A",
    "MetXBioDB biotransformation ID" : "BIOTID01240"
  }, {
    "SMILES" : "CC1=CC=C(C=C1)C2=C(CC(=O)N(C)C)N3C=C(C)C=CC3=N2",
    "InChI" : "InChI=1S/C19H21N3O/c1-13-5-8-15(9-6-13)19-16(11-18(23)21(3)4)22-12-14(2)7-10-17(22)20-19/h5-10,12H,11H2,1-4H3",
    "DrugBank ID" : "N/A",
    "MetXBioDB biotransformation ID" : "BIOTID01239"
  }, {
    "SMILES" : "CN(C)C(=O)CC1=C(N=C2C=CC(C)=CN12)C1=CC=C(CO)C=C1",
    "InChI" : "InChI=1S/C19H21N3O2/c1-13-4-9-17-20-19(15-7-5-14(12-23)6-8-15)16(22(17)11-13)10-18(24)21(2)3/h4-9,11,23H,10,12H2,1-3H3",
    "DrugBank ID" : "DBMET01238",
    "MetXBioDB biotransformation ID" : "N/A"
  } ]
}, {
  "Parent molecule" : {
    "SMILES" : "CC1=NC=CN1CC2CCC3=C(C4=C(C=CC=C4)N3C)C2=O",
    "InChI" : "InChI=1S/C18H19N3O/c1-12-19-9-10-21(12)11-13-7-8-16-17(18(13)22)14-5-3-4-6-15(14)20(16)2/h3-6,9-10,13H,7-8,11H2,1-2H3",
    "DrugBank ID" : "N/A",
    "MetXBioDB ID" : "METXBIODB02029"
  },
  "Metabolites" : [ {
    "SMILES" : "CC1=NC=CN1CC2CCC3=C(C4=C(C=CC(=C4)O)N3C)C2=O",
    "InChI" : "InChI=1S/C18H19N3O2/c1-11-19-7-8-21(11)10-12-3-5-16-17(18(12)23)14-9-13(22)4-6-15(14)20(16)2/h4,6-9,12,22H,3,5,10H2,1-2H3",
    "DrugBank ID" : "N/A",
    "MetXBioDB biotransformation ID" : "BIOTID01447"
  }, {
    "SMILES" : "CC1=NC=CN1CC2CCC3=C(C4=C(C=C(C=C4)O)N3C)C2=O",
    "InChI" : "InChI=1S/C18H19N3O2/c1-11-19-7-8-21(11)10-12-3-6-15-17(18(12)23)14-5-4-13(22)9-16(14)20(15)2/h4-5,7-9,12,22H,3,6,10H2,1-2H3",
    "DrugBank ID" : "N/A",
    "MetXBioDB biotransformation ID" : "BIOTID01448"
  }, {
    "SMILES" : "CC1=NC=CN1CC2CCC3=C(C4=C(C(=CC=C4)O)N3C)C2=O",
    "InChI" : "InChI=1S/C18H19N3O2/c1-11-19-8-9-21(11)10-12-6-7-14-16(18(12)23)13-4-3-5-15(22)17(13)20(14)2/h3-5,8-9,12,22H,6-7,10H2,1-2H3",
    "DrugBank ID" : "N/A",
    "MetXBioDB biotransformation ID" : "BIOTID01449"
  } ]
}, {
  "Parent molecule" : {
    "SMILES" : "CC(C)(C)N=C([C@]1([H])CN(CCN1C[C@]([H])(C[C@@]([H])(CC2=CC=CC=C2)C(=N[C@@]3([H])C4=C(C=CC=C4)C[C@@]3([H])O)O)O)CC5=CC=CN=C5)O",
    "InChI" : "InChI=1S/C36H47N5O4/c1-36(2,3)39-35(45)31-24-40(22-26-12-9-15-37-21-26)16-17-41(31)23-29(42)19-28(18-25-10-5-4-6-11-25)34(44)38-33-30-14-8-7-13-27(30)20-32(33)43/h4-15,21,28-29,31-33,42-43H,16-20,22-24H2,1-3H3,(H,38,44)(H,39,45)",
    "DrugBank ID" : "N/A",
    "MetXBioDB ID" : "METXBIODB00910"
  },
  "Metabolites" : [ {
    "SMILES" : "CC(C)(C)N=C(C1CN(CCN1CC(CC(CC2=CC=CC=C2)C(=NC3C4=C(C=CC=C4)CC3O)O)O)CC5=CC=CN(=C5)=O)O",
    "InChI" : "InChI=1S/C36H47N5O5/c1-36(2,3)38-35(45)31-24-39(21-26-12-9-15-41(46)22-26)16-17-40(31)23-29(42)19-28(18-25-10-5-4-6-11-25)34(44)37-33-30-14-8-7-13-27(30)20-32(33)43/h4-15,22,28-29,31-33,42-43H,16-21,23-24H2,1-3H3,(H,37,44)(H,38,45)",
    "DrugBank ID" : "N/A",
    "MetXBioDB biotransformation ID" : "BIOTID00615"
  }, {
    "SMILES" : "CC(C)(C)N=C(C1CN(CCN1CC(CC(CC2=CC=CC=C2)C(=NC3C4=C(C=CC=C4)C(C3O)O)O)O)CC5=CC=CN=C5)O",
    "InChI" : "InChI=1S/C36H47N5O5/c1-36(2,3)39-35(46)30-23-40(21-25-12-9-15-37-20-25)16-17-41(30)22-27(42)19-26(18-24-10-5-4-6-11-24)34(45)38-31-28-13-7-8-14-29(28)32(43)33(31)44/h4-15,20,26-27,30-33,42-44H,16-19,21-23H2,1-3H3,(H,38,45)(H,39,46)",
    "DrugBank ID" : "N/A",
    "MetXBioDB biotransformation ID" : "BIOTID00618"
  }, {
    "SMILES" : "CC(C)(C)N=C(C1CNCCN1CC(CC(CC2=CC=CC=C2)C(=NC3C4=C(C=CC=C4)CC3O)O)O)O",
    "InChI" : "InChI=1S/C30H42N4O4/c1-30(2,3)33-29(38)25-18-31-13-14-34(25)19-23(35)16-22(15-20-9-5-4-6-10-20)28(37)32-27-24-12-8-7-11-21(24)17-26(27)36/h4-12,22-23,25-27,31,35-36H,13-19H2,1-3H3,(H,32,37)(H,33,38)",
    "DrugBank ID" : "N/A",
    "MetXBioDB biotransformation ID" : "BIOTID00616"
  }, {
    "SMILES" : "CC(C)(C)N=C(C1CN(CCN1CC(CC(CC2=CC=C(C=C2)O)C(=NC3C4=C(C=CC=C4)CC3O)O)O)CC5=CC=CN=C5)O",
    "InChI" : "InChI=1S/C36H47N5O5/c1-36(2,3)39-35(46)31-23-40(21-25-7-6-14-37-20-25)15-16-41(31)22-29(43)18-27(17-24-10-12-28(42)13-11-24)34(45)38-33-30-9-5-4-8-26(30)19-32(33)44/h4-14,20,27,29,31-33,42-44H,15-19,21-23H2,1-3H3,(H,38,45)(H,39,46)",
    "DrugBank ID" : "N/A",
    "MetXBioDB biotransformation ID" : "BIOTID00617"
  } ]
}, {
  "Parent molecule" : {
    "SMILES" : "CC(=NC1=CC2=C(C=C1)C3=C(C=CC=C3)C2)O",
    "InChI" : "InChI=1S/C15H13NO/c1-10(17)16-13-6-7-15-12(9-13)8-11-4-2-3-5-14(11)15/h2-7,9H,8H2,1H3,(H,16,17)",
    "DrugBank ID" : "N/A",
    "MetXBioDB ID" : "METXBIODB00203"
  },
  "Metabolites" : [ {
    "SMILES" : "CC(=NC1=CC2=C(C=C1)C3=CC=CCC3(C2)O)O",
    "InChI" : "InChI=1S/C15H15NO2/c1-10(17)16-12-5-6-13-11(8-12)9-15(18)7-3-2-4-14(13)15/h2-6,8,18H,7,9H2,1H3,(H,16,17)",
    "DrugBank ID" : "N/A",
    "MetXBioDB biotransformation ID" : "BIOTID00136"
  }, {
    "SMILES" : "CC(=NC1=CC2=C(C=C1)C3=C(C=CC=C3C2)O)O",
    "InChI" : "InChI=1S/C15H13NO2/c1-9(17)16-12-5-6-13-11(8-12)7-10-3-2-4-14(18)15(10)13/h2-6,8,18H,7H2,1H3,(H,16,17)",
    "DrugBank ID" : "N/A",
    "MetXBioDB biotransformation ID" : "BIOTID00135"
  }, {
    "SMILES" : "CC(=O)N(C1=CC2=C(C=C1)C3=C(C=CC=C3)C2)O",
    "InChI" : "InChI=1S/C15H13NO2/c1-10(17)16(18)13-6-7-15-12(9-13)8-11-4-2-3-5-14(11)15/h2-7,9,18H,8H2,1H3",
    "DrugBank ID" : "N/A",
    "MetXBioDB biotransformation ID" : "BIOTID00134"
  } ]
}, {
  "Parent molecule" : {
    "SMILES" : "C1=C(C(=CC(=C1C2=C(C=C(C(=C2)Cl)Cl)Cl)Cl)Cl)Cl",
    "InChI" : "InChI=1S/C12H4Cl6/c13-7-3-11(17)9(15)1-5(7)6-2-10(16)12(18)4-8(6)14/h1-4H",
    "DrugBank ID" : "N/A",
    "MetXBioDB ID" : "METXBIODB01792"
  },
  "Metabolites" : [ {
    "SMILES" : "C1=C(C(=CC(=C1C2=C(C(=C(C(=C2)Cl)Cl)O)Cl)Cl)Cl)Cl",
    "InChI" : "InChI=1S/C12H4Cl6O/c13-6-3-8(15)7(14)1-4(6)5-2-9(16)11(18)12(19)10(5)17/h1-3,19H",
    "DrugBank ID" : "N/A",
    "MetXBioDB biotransformation ID" : "BIOTID01259"
  } ]
}, {
  "Parent molecule" : {
    "SMILES" : "C[C@@]1([H])CC(=NN=C1C2=CC=C3C(=C2)N=C(C4=CC=C(C=C4)OC)N3)O",
    "InChI" : "InChI=1S/C19H18N4O2/c1-11-9-17(24)22-23-18(11)13-5-8-15-16(10-13)21-19(20-15)12-3-6-14(25-2)7-4-12/h3-8,10-11H,9H2,1-2H3,(H,20,21)(H,22,24)",
    "DrugBank ID" : "N/A",
    "MetXBioDB ID" : "METXBIODB00340"
  },
  "Metabolites" : [ {
    "SMILES" : "CC1CC(=NN=C1C2=CC=C3C(=C2)N=C(C4=CC=C(C=C4)O)N3)O",
    "InChI" : "InChI=1S/C18H16N4O2/c1-10-8-16(24)21-22-17(10)12-4-7-14-15(9-12)20-18(19-14)11-2-5-13(23)6-3-11/h2-7,9-10,23H,8H2,1H3,(H,19,20)(H,21,24)",
    "DrugBank ID" : "N/A",
    "MetXBioDB biotransformation ID" : "BIOTID00221"
  } ]
}, {
  "Parent molecule" : {
    "SMILES" : "C1=C(C=C(C(=C1)N(=O)=O)C(F)(F)F)N",
    "InChI" : "InChI=1S/C7H5F3N2O2/c8-7(9,10)5-3-4(11)1-2-6(5)12(13)14/h1-3H,11H2",
    "DrugBank ID" : "N/A",
    "MetXBioDB ID" : "METXBIODB00273"
  },
  "Metabolites" : [ {
    "SMILES" : "C1=C(C(=CC(=C1C(F)(F)F)N(=O)=O)O)N",
    "InChI" : "InChI=1S/C7H5F3N2O3/c8-7(9,10)3-1-4(11)6(13)2-5(3)12(14)15/h1-2,13H,11H2",
    "DrugBank ID" : "N/A",
    "MetXBioDB biotransformation ID" : "BIOTID00180"
  }, {
    "SMILES" : "CN(=O)C1=CC=C(C(=C1)C(F)(F)F)N(=O)=O",
    "InChI" : "InChI=1S/C8H7F3N2O3/c1-12(14)5-2-3-7(13(15)16)6(4-5)8(9,10)11/h2-4,12H,1H3",
    "DrugBank ID" : "N/A",
    "MetXBioDB biotransformation ID" : "BIOTID00181"
  } ]
}, {
  "Parent molecule" : {
    "SMILES" : "C1=CC2=C3C(=C1)C=CC4=CC=CC(=C43)C(=C2)N(=O)=O",
    "InChI" : "InChI=1S/C16H9NO2/c18-17(19)14-9-12-5-1-3-10-7-8-11-4-2-6-13(14)16(11)15(10)12/h1-9H",
    "DrugBank ID" : "N/A",
    "MetXBioDB ID" : "METXBIODB00278"
  },
  "Metabolites" : [ {
    "SMILES" : "C1=CC2=C3C(=C1)C=CC4=CC=CC(=C43)C(=C2)N",
    "InChI" : "InChI=1S/C16H11N/c17-14-9-12-5-1-3-10-7-8-11-4-2-6-13(14)16(11)15(10)12/h1-9H,17H2",
    "DrugBank ID" : "N/A",
    "MetXBioDB biotransformation ID" : "BIOTID00183"
  }, {
    "SMILES" : "C1=CC2=C3C(=C1)C=C(C4=CC=CC(=C43)C(C2O)O)N(=O)=O",
    "InChI" : "InChI=1S/C16H11NO4/c18-15-10-5-1-3-8-7-12(17(20)21)9-4-2-6-11(16(15)19)14(9)13(8)10/h1-7,15-16,18-19H",
    "DrugBank ID" : "N/A",
    "MetXBioDB biotransformation ID" : "BIOTID00184"
  } ]
}, {
  "Parent molecule" : {
    "SMILES" : "CC(C)N(CC[C@](C1=CC=CC=C1)(C2=NC=CC=C2)C(=N)O)C(C)C",
    "InChI" : "InChI=1S/C21H29N3O/c1-16(2)24(17(3)4)15-13-21(20(22)25,18-10-6-5-7-11-18)19-12-8-9-14-23-19/h5-12,14,16-17H,13,15H2,1-4H3,(H2,22,25)",
    "DrugBank ID" : "N/A",
    "MetXBioDB ID" : "METXBIODB00740"
  },
  "Metabolites" : [ {
    "SMILES" : "CC(C)NCCC(C1=CC=CC=C1)(C2=NC=CC=C2)C(=N)O",
    "InChI" : "InChI=1S/C18H23N3O/c1-14(2)20-13-11-18(17(19)22,15-8-4-3-5-9-15)16-10-6-7-12-21-16/h3-10,12,14,20H,11,13H2,1-2H3,(H2,19,22)",
    "DrugBank ID" : "N/A",
    "MetXBioDB biotransformation ID" : "BIOTID00503"
  } ]
}, {
  "Parent molecule" : {
    "SMILES" : "C[C@]1(C2=CCCCC2)C(=NC(=O)N(C)C1=O)O",
    "InChI" : "InChI=1S/C12H16N2O3/c1-12(8-6-4-3-5-7-8)9(15)13-11(17)14(2)10(12)16/h6H,3-5,7H2,1-2H3,(H,13,15,17)",
    "DrugBank ID" : "N/A",
    "MetXBioDB ID" : "METXBIODB00143"
  },
  "Metabolites" : [ {
    "SMILES" : "CC1(C2=CC(CCC2)O)C(=NC(=O)N(C)C1=O)O",
    "InChI" : "InChI=1S/C12H16N2O4/c1-12(7-4-3-5-8(15)6-7)9(16)13-11(18)14(2)10(12)17/h6,8,15H,3-5H2,1-2H3,(H,13,16,18)",
    "DrugBank ID" : "N/A",
    "MetXBioDB biotransformation ID" : "BIOTID00095"
  } ]
}, {
  "Parent molecule" : {
    "SMILES" : "C[C@@]12CCC(=O)C=C2CC[C@@]3([H])[C@]4([H])CC[C@@]([H])([C@@]4(C)CC[C@@]31[H])O",
    "InChI" : "InChI=1S/C19H28O2/c1-18-9-7-13(20)11-12(18)3-4-14-15-5-6-17(21)19(15,2)10-8-16(14)18/h11,14-17,21H,3-10H2,1-2H3",
    "DrugBank ID" : "N/A",
    "MetXBioDB ID" : "METXBIODB01441"
  },
  "Metabolites" : [ {
    "SMILES" : "CC12CCC(=O)C=C2CCC3C1CCC4(C)C(CC(C34)O)O",
    "InChI" : "InChI=1S/C19H28O3/c1-18-7-5-12(20)9-11(18)3-4-13-14(18)6-8-19(2)16(22)10-15(21)17(13)19/h9,13-17,21-22H,3-8,10H2,1-2H3",
    "DrugBank ID" : "N/A",
    "MetXBioDB biotransformation ID" : "BIOTID01002"
  }, {
    "SMILES" : "CC12CCC3C(CCC4=CC(=O)C(CC43C)O)C2CCC1O",
    "InChI" : "InChI=1S/C19H28O3/c1-18-8-7-14-12(13(18)5-6-17(18)22)4-3-11-9-15(20)16(21)10-19(11,14)2/h9,12-14,16-17,21-22H,3-8,10H2,1-2H3",
    "DrugBank ID" : "N/A",
    "MetXBioDB biotransformation ID" : "BIOTID01000"
  }, {
    "SMILES" : "CC12CCC(=O)C=C2CCC3C1CCC4(C)C3CC(C4O)O",
    "InChI" : "InChI=1S/C19H28O3/c1-18-7-5-12(20)9-11(18)3-4-13-14(18)6-8-19(2)15(13)10-16(21)17(19)22/h9,13-17,21-22H,3-8,10H2,1-2H3",
    "DrugBank ID" : "N/A",
    "MetXBioDB biotransformation ID" : "BIOTID01004"
  }, {
    "SMILES" : "CC12CCC(=O)C=C2C(CC3C4CCC(C4(C)CCC31)O)O",
    "InChI" : "InChI=1S/C19H28O3/c1-18-7-5-11(20)9-15(18)16(21)10-12-13-3-4-17(22)19(13,2)8-6-14(12)18/h9,12-14,16-17,21-22H,3-8,10H2,1-2H3",
    "DrugBank ID" : "N/A",
    "MetXBioDB biotransformation ID" : "BIOTID00999"
  }, {
    "SMILES" : "CC12CCC(=O)C=C2CCC3C4CCC(=O)C4(C)CCC31",
    "InChI" : "InChI=1S/C19H26O2/c1-18-9-7-13(20)11-12(18)3-4-14-15-5-6-17(21)19(15,2)10-8-16(14)18/h11,14-16H,3-10H2,1-2H3",
    "DrugBank ID" : "N/A",
    "MetXBioDB biotransformation ID" : "BIOTID01006"
  }, {
    "SMILES" : "[H][C@@]12CC[C@H](O)[C@@]1(C)CC[C@]1([H])C3=C(CC[C@@]21[H])C=C(O)C=C3",
    "InChI" : "InChI=1S/C18H24O2/c1-18-9-8-14-13-5-3-12(19)10-11(13)2-4-15(14)16(18)6-7-17(18)20/h3,5,10,14-17,19-20H,2,4,6-9H2,1H3",
    "DrugBank ID" : "DBMET00491",
    "MetXBioDB biotransformation ID" : "N/A"
  } ]
}, {
  "Parent molecule" : {
    "SMILES" : "CCC[C@]1([H])O[C@]2([H])C[C@@]3([H])[C@]4([H])C[C@@]([H])(C5=CC(=O)CC[C@]5(C)[C@]4([C@]([H])(C[C@]3(C)[C@@]2(O1)SC)O)F)F",
    "InChI" : "InChI=1S/C24H34F2O4S/c1-5-6-20-29-19-11-14-15-10-17(25)16-9-13(27)7-8-21(16,2)23(15,26)18(28)12-22(14,3)24(19,30-20)31-4/h9,14-15,17-20,28H,5-8,10-12H2,1-4H3",
    "DrugBank ID" : "N/A",
    "MetXBioDB ID" : "METXBIODB01531"
  },
  "Metabolites" : [ {
    "SMILES" : "CCCC1OC2CC3C4CC(C5=CC(=O)CCC5(C)C4(C(CC3(C)C2(O1)S(=O)C)O)F)F",
    "InChI" : "InChI=1S/C24H34F2O5S/c1-5-6-20-30-19-11-14-15-10-17(25)16-9-13(27)7-8-21(16,2)23(15,26)18(28)12-22(14,3)24(19,31-20)32(4)29/h9,14-15,17-20,28H,5-8,10-12H2,1-4H3",
    "DrugBank ID" : "N/A",
    "MetXBioDB biotransformation ID" : "BIOTID01065"
  } ]
}, {
  "Parent molecule" : {
    "SMILES" : "CC[C@@]([H])(CC1=CC=C2C(=C1)OCO2)NC",
    "InChI" : "InChI=1S/C12H17NO2/c1-3-10(13-2)6-9-4-5-11-12(7-9)15-8-14-11/h4-5,7,10,13H,3,6,8H2,1-2H3",
    "DrugBank ID" : "N/A",
    "MetXBioDB ID" : "METXBIODB00577"
  },
  "Metabolites" : [ {
    "SMILES" : "CCC(CC1=CC=C(C(=C1)O)O)NC",
    "InChI" : "InChI=1S/C11H17NO2/c1-3-9(12-2)6-8-4-5-10(13)11(14)7-8/h4-5,7,9,12-14H,3,6H2,1-2H3",
    "DrugBank ID" : "N/A",
    "MetXBioDB biotransformation ID" : "BIOTID00392"
  }, {
    "SMILES" : "CCC(CC1=CC=C2C(=C1)OCO2)N",
    "InChI" : "InChI=1S/C11H15NO2/c1-2-9(12)5-8-3-4-10-11(6-8)14-7-13-10/h3-4,6,9H,2,5,7,12H2,1H3",
    "DrugBank ID" : "N/A",
    "MetXBioDB biotransformation ID" : "BIOTID00391"
  } ]
}, {
  "Parent molecule" : {
    "SMILES" : "CS(=O)(=O)C1=CC=C(C=C1)C2=C(C3=CC=CC=C3)C(=O)OC2",
    "InChI" : "InChI=1S/C17H14O4S/c1-22(19,20)14-9-7-12(8-10-14)15-11-21-17(18)16(15)13-5-3-2-4-6-13/h2-10H,11H2,1H3",
    "DrugBank ID" : "N/A",
    "MetXBioDB ID" : "METXBIODB02048"
  },
  "Metabolites" : [ {
    "SMILES" : "CS(=O)(=O)C1=CC=C(C=C1)C2=C(C3=CC=CC=C3)C(=O)OC2O",
    "InChI" : "InChI=1S/C17H14O5S/c1-23(20,21)13-9-7-12(8-10-13)15-14(16(18)22-17(15)19)11-5-3-2-4-6-11/h2-10,17,19H,1H3",
    "DrugBank ID" : "N/A",
    "MetXBioDB biotransformation ID" : "BIOTID01463"
  } ]
}, {
  "Parent molecule" : {
    "SMILES" : "COC1=C(C=CC=C1)OCCNC[C@@]([H])(COC2=CC=CC3=C2C4=CC=CC=C4N3)O",
    "InChI" : "InChI=1S/C24H26N2O4/c1-28-21-10-4-5-11-22(21)29-14-13-25-15-17(27)16-30-23-12-6-9-20-24(23)18-7-2-3-8-19(18)26-20/h2-12,17,25-27H,13-16H2,1H3",
    "DrugBank ID" : "N/A",
    "MetXBioDB ID" : "METXBIODB00129"
  },
  "Metabolites" : [ {
    "SMILES" : "COC1=C(C=CC=C1)OCCNCC(COC2=CC=CC3=C2C4=C(C(=CC=C4)O)N3)O",
    "InChI" : "InChI=1S/C24H26N2O5/c1-29-20-9-2-3-10-21(20)30-13-12-25-14-16(27)15-31-22-11-5-7-18-23(22)17-6-4-8-19(28)24(17)26-18/h2-11,16,25-28H,12-15H2,1H3",
    "DrugBank ID" : "N/A",
    "MetXBioDB biotransformation ID" : "BIOTID00088"
  }, {
    "SMILES" : "COC1=CC=C(C=C1OCCNCC(COC2=CC=CC3=C2C4=CC=CC=C4N3)O)O",
    "InChI" : "InChI=1S/C24H26N2O5/c1-29-21-10-9-16(27)13-23(21)30-12-11-25-14-17(28)15-31-22-8-4-7-20-24(22)18-5-2-3-6-19(18)26-20/h2-10,13,17,25-28H,11-12,14-15H2,1H3",
    "DrugBank ID" : "N/A",
    "MetXBioDB biotransformation ID" : "BIOTID00087"
  }, {
    "SMILES" : "C1=CC=C2C(=C1)C3=C(C=CC=C3OCC(CNCCOC4=C(C=CC=C4)O)O)N2",
    "InChI" : "InChI=1S/C23H24N2O4/c26-16(14-24-12-13-28-21-10-4-3-9-20(21)27)15-29-22-11-5-8-19-23(22)17-6-1-2-7-18(17)25-19/h1-11,16,24-27H,12-15H2",
    "DrugBank ID" : "N/A",
    "MetXBioDB biotransformation ID" : "BIOTID00086"
  }, {
    "SMILES" : "COC1=CC(=CC=C1OCCNCC(COC2=CC=CC3=C2C4=CC=CC=C4N3)O)O",
    "InChI" : "InChI=1S/C24H26N2O5/c1-29-23-13-16(27)9-10-21(23)30-12-11-25-14-17(28)15-31-22-8-4-7-20-24(22)18-5-2-3-6-19(18)26-20/h2-10,13,17,25-28H,11-12,14-15H2,1H3",
    "DrugBank ID" : "N/A",
    "MetXBioDB biotransformation ID" : "BIOTID00085"
  } ]
}, {
  "Parent molecule" : {
    "SMILES" : "CCCCC1=NC2(CCCC2)C(=O)N1CC3=CC=C(C=C3)C4=C(C=CC=C4)C5=NNN=N5",
    "InChI" : "InChI=1S/C25H28N6O/c1-2-3-10-22-26-25(15-6-7-16-25)24(32)31(22)17-18-11-13-19(14-12-18)20-8-4-5-9-21(20)23-27-29-30-28-23/h4-5,8-9,11-14H,2-3,6-7,10,15-17H2,1H3,(H,27,28,29,30)",
    "DrugBank ID" : "N/A",
    "MetXBioDB ID" : "METXBIODB00929"
  },
  "Metabolites" : [ {
    "SMILES" : "CCCCC1=NC2(CCC(C2)O)C(=O)N1CC3=CC=C(C=C3)C4=C(C=CC=C4)C5=NNN=N5",
    "InChI" : "InChI=1S/C25H28N6O2/c1-2-3-8-22-26-25(14-13-19(32)15-25)24(33)31(22)16-17-9-11-18(12-10-17)20-6-4-5-7-21(20)23-27-29-30-28-23/h4-7,9-12,19,32H,2-3,8,13-16H2,1H3,(H,27,28,29,30)",
    "DrugBank ID" : "N/A",
    "MetXBioDB biotransformation ID" : "BIOTID00629"
  }, {
    "SMILES" : "CC(CCC1=NC2(CCCC2)C(=O)N1CC3=CC=C(C=C3)C4=C(C=CC=C4)C5=NNN=N5)O",
    "InChI" : "InChI=1S/C25H28N6O2/c1-17(32)8-13-22-26-25(14-4-5-15-25)24(33)31(22)16-18-9-11-19(12-10-18)20-6-2-3-7-21(20)23-27-29-30-28-23/h2-3,6-7,9-12,17,32H,4-5,8,13-16H2,1H3,(H,27,28,29,30)",
    "DrugBank ID" : "N/A",
    "MetXBioDB biotransformation ID" : "BIOTID00628"
  }, {
    "SMILES" : "C1=CC(=C(C=C1)C2=NNN=N2)C3=CC=C(C=C3)CN4C(=NC5(CCCC5)C4=O)CCCC(=O)O",
    "InChI" : "InChI=1S/C25H26N6O3/c32-22(33)9-5-8-21-26-25(14-3-4-15-25)24(34)31(21)16-17-10-12-18(13-11-17)19-6-1-2-7-20(19)23-27-29-30-28-23/h1-2,6-7,10-13H,3-5,8-9,14-16H2,(H,32,33)(H,27,28,29,30)",
    "DrugBank ID" : "N/A",
    "MetXBioDB biotransformation ID" : "BIOTID00630"
  } ]
}, {
  "Parent molecule" : {
    "SMILES" : "CC[C@]1([H])[C@](C)([C@]([H])([C@@]([H])(C)/C(=N/OCOCCOC)/[C@]([H])(C)C[C@](C)([C@@]([H])([C@]([H])(C)[C@@]([H])([C@@]([H])(C)C(=O)O1)O[C@]2([H])C[C@@](C)([C@@]([H])([C@@]([H])(C)O2)O)OC)O[C@@]3([H])[C@@]([H])([C@@]([H])(C[C@@]([H])(C)O3)N(C)C)O)O)O)O",
    "InChI" : "InChI=1S/C41H76N2O15/c1-15-29-41(10,49)34(45)24(4)31(42-53-21-52-17-16-50-13)22(2)19-39(8,48)36(58-38-32(44)28(43(11)12)18-23(3)54-38)25(5)33(26(6)37(47)56-29)57-30-20-40(9,51-14)35(46)27(7)55-30/h22-30,32-36,38,44-46,48-49H,15-21H2,1-14H3",
    "DrugBank ID" : "N/A",
    "MetXBioDB ID" : "METXBIODB01286"
  },
  "Metabolites" : [ {
    "SMILES" : "CCC1C(C)(C(C(C)C(=NOCOCCOC)C(C)CC(C)(C(C(C)C(C(C)C(=O)O1)OC2CC(C)(C(C(C)O2)O)OC)OC3C(C(CC(C)O3)NC)O)O)O)O",
    "InChI" : "InChI=1S/C40H74N2O15/c1-14-28-40(10,48)33(44)23(4)30(42-52-20-51-16-15-49-12)21(2)18-38(8,47)35(57-37-31(43)27(41-11)17-22(3)53-37)24(5)32(25(6)36(46)55-28)56-29-19-39(9,50-13)34(45)26(7)54-29/h21-29,31-35,37,41,43-45,47-48H,14-20H2,1-13H3",
    "DrugBank ID" : "N/A",
    "MetXBioDB biotransformation ID" : "BIOTID00887"
  } ]
}, {
  "Parent molecule" : {
    "SMILES" : "CN1CC[C@@]23C=C[C@@]([H])(C[C@]2([H])OC4=C3C(=CC=C4OC)C1)O",
    "InChI" : "InChI=1S/C17H21NO3/c1-18-8-7-17-6-5-12(19)9-14(17)21-16-13(20-2)4-3-11(10-18)15(16)17/h3-6,12,14,19H,7-10H2,1-2H3",
    "DrugBank ID" : "N/A",
    "MetXBioDB ID" : "METXBIODB00862"
  },
  "Metabolites" : [ {
    "SMILES" : "COC1=CC=C2CNCCC34C=CC(CC3OC1=C24)O",
    "InChI" : "InChI=1S/C16H19NO3/c1-19-12-3-2-10-9-17-7-6-16-5-4-11(18)8-13(16)20-15(12)14(10)16/h2-5,11,13,17-18H,6-9H2,1H3",
    "DrugBank ID" : "N/A",
    "MetXBioDB biotransformation ID" : "BIOTID00583"
  }, {
    "SMILES" : "CN1CCC23C=CC(CC2OC4=C3C(=CC=C4O)C1)O",
    "InChI" : "InChI=1S/C16H19NO3/c1-17-7-6-16-5-4-11(18)8-13(16)20-15-12(19)3-2-10(9-17)14(15)16/h2-5,11,13,18-19H,6-9H2,1H3",
    "DrugBank ID" : "N/A",
    "MetXBioDB biotransformation ID" : "BIOTID00581"
  }, {
    "SMILES" : "CN1(=O)CCC23C=CC(CC2OC4=C3C(=CC=C4OC)C1)O",
    "InChI" : "InChI=1S/C17H21NO4/c1-18(20)8-7-17-6-5-12(19)9-14(17)22-16-13(21-2)4-3-11(10-18)15(16)17/h3-6,12,14,19H,7-10H2,1-2H3",
    "DrugBank ID" : "N/A",
    "MetXBioDB biotransformation ID" : "BIOTID00582"
  } ]
}, {
  "Parent molecule" : {
    "SMILES" : "CCOP(=S)(OCC)OC1=NC(=C(C=C1Cl)Cl)Cl",
    "InChI" : "InChI=1S/C9H11Cl3NO3PS/c1-3-14-17(18,15-4-2)16-9-7(11)5-6(10)8(12)13-9/h5H,3-4H2,1-2H3",
    "DrugBank ID" : "N/A",
    "MetXBioDB ID" : "METXBIODB00591"
  },
  "Metabolites" : [ {
    "SMILES" : "CCOP(=O)(OCC)OC1=NC(=C(C=C1Cl)Cl)Cl",
    "InChI" : "InChI=1S/C9H11Cl3NO4P/c1-3-15-18(14,16-4-2)17-9-7(11)5-6(10)8(12)13-9/h5H,3-4H2,1-2H3",
    "DrugBank ID" : "N/A",
    "MetXBioDB biotransformation ID" : "BIOTID00403"
  }, {
    "SMILES" : "CCOP(=O)(O)OCC",
    "InChI" : "InChI=1S/C4H11O4P/c1-3-7-9(5,6)8-4-2/h3-4H2,1-2H3,(H,5,6)",
    "DrugBank ID" : "N/A",
    "MetXBioDB biotransformation ID" : "BIOTID00402"
  }, {
    "SMILES" : "C1=C(C(=NC(=C1Cl)Cl)O)Cl",
    "InChI" : "InChI=1S/C5H2Cl3NO/c6-2-1-3(7)5(10)9-4(2)8/h1H,(H,9,10)",
    "DrugBank ID" : "N/A",
    "MetXBioDB biotransformation ID" : "BIOTID00401"
  } ]
}, {
  "Parent molecule" : {
    "SMILES" : "COC1=CC=NC(=C1OC)C[S@@](=O)C2=NC3=C(C=C(C=C3)OC(F)F)N2",
    "InChI" : "InChI=1S/C16H15F2N3O4S/c1-23-13-5-6-19-12(14(13)24-2)8-26(22)16-20-10-4-3-9(25-15(17)18)7-11(10)21-16/h3-7,15H,8H2,1-2H3,(H,20,21)",
    "DrugBank ID" : "N/A",
    "MetXBioDB ID" : "METXBIODB00543"
  },
  "Metabolites" : [ {
    "SMILES" : "COC1=C(CS(=O)C2=NC3=C(C=C(C=C3)OC(F)F)N2)N=CC=C1OCO",
    "InChI" : "InChI=1S/C16H15F2N3O5S/c1-24-14-12(19-5-4-13(14)25-8-22)7-27(23)16-20-10-3-2-9(26-15(17)18)6-11(10)21-16/h2-6,15,22H,7-8H2,1H3,(H,20,21)",
    "DrugBank ID" : "N/A",
    "MetXBioDB biotransformation ID" : "BIOTID00366"
  } ]
}, {
  "Parent molecule" : {
    "SMILES" : "CN(C)N=O",
    "InChI" : "InChI=1S/C2H6N2O/c1-4(2)3-5/h1-2H3",
    "DrugBank ID" : "N/A",
    "MetXBioDB ID" : "METXBIODB01613"
  },
  "Metabolites" : [ {
    "SMILES" : "CN(CO)N=O",
    "InChI" : "InChI=1S/C2H6N2O2/c1-4(2-5)3-6/h5H,2H2,1H3",
    "DrugBank ID" : "N/A",
    "MetXBioDB biotransformation ID" : "BIOTID01126"
  }, {
    "SMILES" : "CN=NO",
    "InChI" : "InChI=1S/CH4N2O/c1-2-3-4/h1H3,(H,2,4)",
    "DrugBank ID" : "N/A",
    "MetXBioDB biotransformation ID" : "BIOTID01127"
  } ]
}, {
  "Parent molecule" : {
    "SMILES" : "CCOC1=CC(=CC=C1C(=O)O)CC(=N[C@@]([H])(CC(C)C)C2=C(C=CC=C2)N3CCCCC3)O",
    "InChI" : "InChI=1S/C27H36N2O4/c1-4-33-25-17-20(12-13-22(25)27(31)32)18-26(30)28-23(16-19(2)3)21-10-6-7-11-24(21)29-14-8-5-9-15-29/h6-7,10-13,17,19,23H,4-5,8-9,14-16,18H2,1-3H3,(H,28,30)(H,31,32)",
    "DrugBank ID" : "N/A",
    "MetXBioDB ID" : "METXBIODB01246"
  },
  "Metabolites" : [ {
    "SMILES" : "CCOC1=CC(=CC=C1C(=O)O)CC(=NC(CC(C)C)C2=C(C=CC=C2)N)O",
    "InChI" : "InChI=1S/C22H28N2O4/c1-4-28-20-12-15(9-10-17(20)22(26)27)13-21(25)24-19(11-14(2)3)16-7-5-6-8-18(16)23/h5-10,12,14,19H,4,11,13,23H2,1-3H3,(H,24,25)(H,26,27)",
    "DrugBank ID" : "N/A",
    "MetXBioDB biotransformation ID" : "BIOTID00856"
  }, {
    "SMILES" : "CCOC1=CC(=CC=C1C(=O)O)CC(=NC(CC(C)C)C2=C(C=CC=C2)N3CCCC(C3)O)O",
    "InChI" : "InChI=1S/C27H36N2O5/c1-4-34-25-15-19(11-12-22(25)27(32)33)16-26(31)28-23(14-18(2)3)21-9-5-6-10-24(21)29-13-7-8-20(30)17-29/h5-6,9-12,15,18,20,23,30H,4,7-8,13-14,16-17H2,1-3H3,(H,28,31)(H,32,33)",
    "DrugBank ID" : "N/A",
    "MetXBioDB biotransformation ID" : "BIOTID00853"
  }, {
    "SMILES" : "CC(C)CC(C1=C(C=CC=C1)N2CCCCC2)N=C(CC3=CC=C(C(=C3)O)C(=O)O)O",
    "InChI" : "InChI=1S/C25H32N2O4/c1-17(2)14-21(19-8-4-5-9-22(19)27-12-6-3-7-13-27)26-24(29)16-18-10-11-20(25(30)31)23(28)15-18/h4-5,8-11,15,17,21,28H,3,6-7,12-14,16H2,1-2H3,(H,26,29)(H,30,31)",
    "DrugBank ID" : "N/A",
    "MetXBioDB biotransformation ID" : "BIOTID00855"
  }, {
    "SMILES" : "CCOC1=CC(=CC=C1C(=O)O)CC(=NC(CC(C)(C)O)C2=C(C=CC=C2)N3CCCCC3)O",
    "InChI" : "InChI=1S/C27H36N2O5/c1-4-34-24-16-19(12-13-21(24)26(31)32)17-25(30)28-22(18-27(2,3)33)20-10-6-7-11-23(20)29-14-8-5-9-15-29/h6-7,10-13,16,22,33H,4-5,8-9,14-15,17-18H2,1-3H3,(H,28,30)(H,31,32)",
    "DrugBank ID" : "N/A",
    "MetXBioDB biotransformation ID" : "BIOTID00854"
  }, {
    "SMILES" : "CCOC1=CC(=CC=C1C(=O)O)CC(=NC(CC(C)C)C2=C(C=CC=C2)NCCCCO)O",
    "InChI" : "InChI=1S/C26H36N2O5/c1-4-33-24-16-19(11-12-21(24)26(31)32)17-25(30)28-23(15-18(2)3)20-9-5-6-10-22(20)27-13-7-8-14-29/h5-6,9-12,16,18,23,27,29H,4,7-8,13-15,17H2,1-3H3,(H,28,30)(H,31,32)",
    "DrugBank ID" : "N/A",
    "MetXBioDB biotransformation ID" : "BIOTID00857"
  } ]
}, {
  "Parent molecule" : {
    "SMILES" : "COC1=C2C(=CC3=C1OC(=O)C=C3)C=CO2",
    "InChI" : "InChI=1S/C12H8O4/c1-14-12-10-8(4-5-15-10)6-7-2-3-9(13)16-11(7)12/h2-6H,1H3",
    "DrugBank ID" : "N/A",
    "MetXBioDB ID" : "METXBIODB01034"
  },
  "Metabolites" : [ {
    "SMILES" : "COC1=C2C(=CC3=C1OC(=O)C=C3)C4C(O2)O4",
    "InChI" : "InChI=1S/C12H8O5/c1-14-11-8-5(2-3-7(13)15-8)4-6-9(11)16-12-10(6)17-12/h2-4,10,12H,1H3",
    "DrugBank ID" : "N/A",
    "MetXBioDB biotransformation ID" : "BIOTID00702"
  } ]
}, {
  "Parent molecule" : {
    "SMILES" : "CN=C(C1=CC=CC(=C1)NCC(=NCCC2=CC=C(C(=C2)OC)OC)O)O",
    "InChI" : "InChI=1S/C20H25N3O4/c1-21-20(25)15-5-4-6-16(12-15)23-13-19(24)22-10-9-14-7-8-17(26-2)18(11-14)27-3/h4-8,11-12,23H,9-10,13H2,1-3H3,(H,21,25)(H,22,24)",
    "DrugBank ID" : "N/A",
    "MetXBioDB ID" : "METXBIODB00757"
  },
  "Metabolites" : [ {
    "SMILES" : "COC1=CC=C(CCNC(=O)C=O)C=C1OC",
    "InChI" : "InChI=1S/C12H15NO4/c1-16-10-4-3-9(7-11(10)17-2)5-6-13-12(15)8-14/h3-4,7-8H,5-6H2,1-2H3,(H,13,15)",
    "DrugBank ID" : "N/A",
    "MetXBioDB biotransformation ID" : "BIOTID00514"
  }, {
    "SMILES" : "CN=C(C1=CC(=CC=C1O)NCC(=NCCC2=CC=C(C(=C2)OC)OC)O)O",
    "InChI" : "InChI=1S/C20H25N3O5/c1-21-20(26)15-11-14(5-6-16(15)24)23-12-19(25)22-9-8-13-4-7-17(27-2)18(10-13)28-3/h4-7,10-11,23-24H,8-9,12H2,1-3H3,(H,21,26)(H,22,25)",
    "DrugBank ID" : "N/A",
    "MetXBioDB biotransformation ID" : "BIOTID00513"
  }, {
    "SMILES" : "CN=C(C1=CC(=CC=C1O)N)O",
    "InChI" : "InChI=1S/C8H10N2O2/c1-10-8(12)6-4-5(9)2-3-7(6)11/h2-4,11H,9H2,1H3,(H,10,12)",
    "DrugBank ID" : "N/A",
    "MetXBioDB biotransformation ID" : "BIOTID00514"
  } ]
}, {
  "Parent molecule" : {
    "SMILES" : "C[C@]([H])(CC1=CC=CC=C1)N(C)CC2=CC=CC=C2",
    "InChI" : "InChI=1S/C17H21N/c1-15(13-16-9-5-3-6-10-16)18(2)14-17-11-7-4-8-12-17/h3-12,15H,13-14H2,1-2H3",
    "DrugBank ID" : "N/A",
    "MetXBioDB ID" : "METXBIODB01761"
  },
  "Metabolites" : [ {
    "SMILES" : "CC(CC1=CC=CC=C1)NCC2=CC=CC=C2",
    "InChI" : "InChI=1S/C16H19N/c1-14(12-15-8-4-2-5-9-15)17-13-16-10-6-3-7-11-16/h2-11,14,17H,12-13H2,1H3",
    "DrugBank ID" : "N/A",
    "MetXBioDB biotransformation ID" : "BIOTID01233"
  } ]
}, {
  "Parent molecule" : {
    "SMILES" : "C(C(F)(F)F)(Cl)Cl",
    "InChI" : "InChI=1S/C2HCl2F3/c3-1(4)2(5,6)7/h1H",
    "DrugBank ID" : "N/A",
    "MetXBioDB ID" : "METXBIODB00226"
  },
  "Metabolites" : [ {
    "SMILES" : "C(=O)C(F)(F)F",
    "InChI" : "InChI=1S/C2HF3O/c3-2(4,5)1-6/h1H",
    "DrugBank ID" : "N/A",
    "MetXBioDB biotransformation ID" : "BIOTID00150"
  } ]
}, {
  "Parent molecule" : {
    "SMILES" : "CCOC(=O)C1=C(C)NC(=C([C@]1([H])C2=CC=CC(=C2Cl)Cl)C(=O)OC)C",
    "InChI" : "InChI=1S/C18H19Cl2NO4/c1-5-25-18(23)14-10(3)21-9(2)13(17(22)24-4)15(14)11-7-6-8-12(19)16(11)20/h6-8,15,21H,5H2,1-4H3",
    "DrugBank ID" : "N/A",
    "MetXBioDB ID" : "METXBIODB00100"
  },
  "Metabolites" : [ {
    "SMILES" : "CCOC(=O)C1=C(C)N=C(C)C(=C1C2=C(C(=CC=C2)Cl)Cl)C(=O)OC",
    "InChI" : "InChI=1S/C18H17Cl2NO4/c1-5-25-18(23)14-10(3)21-9(2)13(17(22)24-4)15(14)11-7-6-8-12(19)16(11)20/h6-8H,5H2,1-4H3",
    "DrugBank ID" : "N/A",
    "MetXBioDB biotransformation ID" : "BIOTID00065"
  } ]
}, {
  "Parent molecule" : {
    "SMILES" : "CCOP(=S)(OCC)OC1=CC(=NC(=N1)C(C)C)C",
    "InChI" : "InChI=1S/C12H21N2O3PS/c1-6-15-18(19,16-7-2)17-11-8-10(5)13-12(14-11)9(3)4/h8-9H,6-7H2,1-5H3",
    "DrugBank ID" : "N/A",
    "MetXBioDB ID" : "METXBIODB00720"
  },
  "Metabolites" : [ {
    "SMILES" : "CC(C)C1=NC(=CC(=N1)C)O",
    "InChI" : "InChI=1S/C8H12N2O/c1-5(2)8-9-6(3)4-7(11)10-8/h4-5H,1-3H3,(H,9,10,11)",
    "DrugBank ID" : "N/A",
    "MetXBioDB biotransformation ID" : "BIOTID00489"
  }, {
    "SMILES" : "CCOP(=O)(OCC)OC1=CC(=NC(=N1)C(C)C)C",
    "InChI" : "InChI=1S/C12H21N2O4P/c1-6-16-19(15,17-7-2)18-11-8-10(5)13-12(14-11)9(3)4/h8-9H,6-7H2,1-5H3",
    "DrugBank ID" : "N/A",
    "MetXBioDB biotransformation ID" : "BIOTID00491"
  }, {
    "SMILES" : "CCOP(=S)(O)OCC",
    "InChI" : "InChI=1S/C4H11O3PS/c1-3-6-8(5,9)7-4-2/h3-4H2,1-2H3,(H,5,9)",
    "DrugBank ID" : "N/A",
    "MetXBioDB biotransformation ID" : "BIOTID00490"
  } ]
}, {
  "Parent molecule" : {
    "SMILES" : "CC(C)NC1=CC=CN=C1N2CCN(CC2)C(=O)C3=CC4=C(C=CC(=C4)NS(=O)(=O)C)N3",
    "InChI" : "InChI=1S/C22H28N6O3S/c1-15(2)24-19-5-4-8-23-21(19)27-9-11-28(12-10-27)22(29)20-14-16-13-17(26-32(3,30)31)6-7-18(16)25-20/h4-8,13-15,24-26H,9-12H2,1-3H3",
    "DrugBank ID" : "N/A",
    "MetXBioDB ID" : "METXBIODB00682"
  },
  "Metabolites" : [ {
    "SMILES" : "CS(=O)(=O)NC1=CC2=C(C=C1)NC(=C2)C(=O)N3CCN(CC3)C4=NC=CC=C4N",
    "InChI" : "InChI=1S/C19H22N6O3S/c1-29(27,28)23-14-4-5-16-13(11-14)12-17(22-16)19(26)25-9-7-24(8-10-25)18-15(20)3-2-6-21-18/h2-6,11-12,22-23H,7-10,20H2,1H3",
    "DrugBank ID" : "N/A",
    "MetXBioDB biotransformation ID" : "BIOTID00464"
  }, {
    "SMILES" : "CC(C)NC1=CC=C(N=C1N2CCN(CC2)C(=O)C3=CC4=C(C=CC(=C4)NS(=O)(=O)C)N3)O",
    "InChI" : "InChI=1S/C22H28N6O4S/c1-14(2)23-18-6-7-20(29)25-21(18)27-8-10-28(11-9-27)22(30)19-13-15-12-16(26-33(3,31)32)4-5-17(15)24-19/h4-7,12-14,23-24,26H,8-11H2,1-3H3,(H,25,29)",
    "DrugBank ID" : "N/A",
    "MetXBioDB biotransformation ID" : "BIOTID00463"
  } ]
}, {
  "Parent molecule" : {
    "SMILES" : "C[C@]([H])(CCC(=O)O)[C@@]1([H])CC[C@@]2([H])[C@]3([H])CC[C@]4([H])C[C@@]([H])(CC[C@]4(C)[C@@]3([H])CC[C@]12C)O",
    "InChI" : "InChI=1S/C24H40O3/c1-15(4-9-22(26)27)19-7-8-20-18-6-5-16-14-17(25)10-12-23(16,2)21(18)11-13-24(19,20)3/h15-21,25H,4-14H2,1-3H3,(H,26,27)",
    "DrugBank ID" : "N/A",
    "MetXBioDB ID" : "METXBIODB01980"
  },
  "Metabolites" : [ {
    "SMILES" : "CC(CCC(=O)O)C1CCC2C3CC(C4CC(CCC4(C)C3CCC12C)O)O",
    "InChI" : "InChI=1S/C24H40O4/c1-14(4-7-22(27)28)17-5-6-18-16-13-21(26)20-12-15(25)8-10-24(20,3)19(16)9-11-23(17,18)2/h14-21,25-26H,4-13H2,1-3H3,(H,27,28)",
    "DrugBank ID" : "N/A",
    "MetXBioDB biotransformation ID" : "BIOTID01406"
  } ]
}, {
  "Parent molecule" : {
    "SMILES" : "CN1CC[C@@]23[C@@]4([H])CC[C@@]([H])([C@]2([H])OC5=C3C(=CC=C5OC)C[C@]41[H])O",
    "InChI" : "InChI=1S/C18H23NO3/c1-19-8-7-18-11-4-5-13(20)17(18)22-16-14(21-2)6-3-10(15(16)18)9-12(11)19/h3,6,11-13,17,20H,4-5,7-9H2,1-2H3",
    "DrugBank ID" : "N/A",
    "MetXBioDB ID" : "METXBIODB00732"
  },
  "Metabolites" : [ {
    "SMILES" : "COC1=CC=C2CC3C4CCC(C5C4(CCN3)C2=C1O5)O",
    "InChI" : "InChI=1S/C17H21NO3/c1-20-13-5-2-9-8-11-10-3-4-12(19)16-17(10,6-7-18-11)14(9)15(13)21-16/h2,5,10-12,16,18-19H,3-4,6-8H2,1H3",
    "DrugBank ID" : "N/A",
    "MetXBioDB biotransformation ID" : "BIOTID00499"
  }, {
    "SMILES" : "CN1CCC23C4CCC(C2OC5=C3C(=CC=C5O)CC41)O",
    "InChI" : "InChI=1S/C17H21NO3/c1-18-7-6-17-10-3-5-13(20)16(17)21-15-12(19)4-2-9(14(15)17)8-11(10)18/h2,4,10-11,13,16,19-20H,3,5-8H2,1H3",
    "DrugBank ID" : "N/A",
    "MetXBioDB biotransformation ID" : "BIOTID00498"
  } ]
}, {
  "Parent molecule" : {
    "SMILES" : "CCCCOC1=CC2=C(C=C1)C(=CC(=O)O2)C(F)(F)F",
    "InChI" : "InChI=1S/C14H13F3O3/c1-2-3-6-19-9-4-5-10-11(14(15,16)17)8-13(18)20-12(10)7-9/h4-5,7-8H,2-3,6H2,1H3",
    "DrugBank ID" : "N/A",
    "MetXBioDB ID" : "METXBIODB01728"
  },
  "Metabolites" : [ {
    "SMILES" : "C1=CC2=C(C=C1O)OC(=O)C=C2C(F)(F)F",
    "InChI" : "InChI=1S/C10H5F3O3/c11-10(12,13)7-4-9(15)16-8-3-5(14)1-2-6(7)8/h1-4,14H",
    "DrugBank ID" : "N/A",
    "MetXBioDB biotransformation ID" : "BIOTID01212"
  } ]
}, {
  "Parent molecule" : {
    "SMILES" : "CN1CCN(CCCCN2C(=O)CN(C2=O)/N=C(\\[H])/C3=CC=C(C4=CC=C(C=C4)Cl)O3)CC1",
    "InChI" : "InChI=1S/C23H28ClN5O3/c1-26-12-14-27(15-13-26)10-2-3-11-28-22(30)17-29(23(28)31)25-16-20-8-9-21(32-20)18-4-6-19(24)7-5-18/h4-9,16H,2-3,10-15,17H2,1H3",
    "DrugBank ID" : "N/A",
    "MetXBioDB ID" : "METXBIODB02111"
  },
  "Metabolites" : [ {
    "SMILES" : "C(CCN1C(=O)CN(C1=O)N=CC2=CC=C(C3=CC=C(C=C3)Cl)O2)CN4CCNCC4",
    "InChI" : "InChI=1S/C22H26ClN5O3/c23-18-5-3-17(4-6-18)20-8-7-19(31-20)15-25-28-16-21(29)27(22(28)30)12-2-1-11-26-13-9-24-10-14-26/h3-8,15,24H,1-2,9-14,16H2",
    "DrugBank ID" : "N/A",
    "MetXBioDB biotransformation ID" : "BIOTID01511"
  }, {
    "SMILES" : "CN1(=O)CCN(CCCCN2C(=O)CN(C2=O)N=CC3=CC=C(C4=CC=C(C=C4)Cl)O3)CC1",
    "InChI" : "InChI=1S/C23H28ClN5O4/c1-29(32)14-12-26(13-15-29)10-2-3-11-27-22(30)17-28(23(27)31)25-16-20-8-9-21(33-20)18-4-6-19(24)7-5-18/h4-9,16H,2-3,10-15,17H2,1H3",
    "DrugBank ID" : "N/A",
    "MetXBioDB biotransformation ID" : "BIOTID01512"
  } ]
}, {
  "Parent molecule" : {
    "SMILES" : "C[C@]([H])(CC1=CC=C(C=C1)OC)N",
    "InChI" : "InChI=1S/C10H15NO/c1-8(11)7-9-3-5-10(12-2)6-4-9/h3-6,8H,7,11H2,1-2H3",
    "DrugBank ID" : "N/A",
    "MetXBioDB ID" : "METXBIODB00025"
  },
  "Metabolites" : [ {
    "SMILES" : "CC(CC1=CC=C(C=C1)O)N",
    "InChI" : "InChI=1S/C9H13NO/c1-7(10)6-8-2-4-9(11)5-3-8/h2-5,7,11H,6,10H2,1H3",
    "DrugBank ID" : "N/A",
    "MetXBioDB biotransformation ID" : "BIOTID00016"
  } ]
}, {
  "Parent molecule" : {
    "SMILES" : "C[C@@]([H])(C(=O)C1=CC=C(C=C1)OC)N2CCCC2",
    "InChI" : "InChI=1S/C14H19NO2/c1-11(15-9-3-4-10-15)14(16)12-5-7-13(17-2)8-6-12/h5-8,11H,3-4,9-10H2,1-2H3",
    "DrugBank ID" : "N/A",
    "MetXBioDB ID" : "METXBIODB01537"
  },
  "Metabolites" : [ {
    "SMILES" : "CC(C(=O)C1=CC=C(C=C1)O)N2CCCC2",
    "InChI" : "InChI=1S/C13H17NO2/c1-10(14-8-2-3-9-14)13(16)11-4-6-12(15)7-5-11/h4-7,10,15H,2-3,8-9H2,1H3",
    "DrugBank ID" : "N/A",
    "MetXBioDB biotransformation ID" : "BIOTID01069"
  } ]
}, {
  "Parent molecule" : {
    "SMILES" : "CC(C)(C)C1=CC=C(C=C1)[C@]([H])(CCCN2CCC(CC2)C(C3=CC=CC=C3)(C4=CC=CC=C4)O)O",
    "InChI" : "InChI=1S/C32H41NO2/c1-31(2,3)26-18-16-25(17-19-26)30(34)15-10-22-33-23-20-29(21-24-33)32(35,27-11-6-4-7-12-27)28-13-8-5-9-14-28/h4-9,11-14,16-19,29-30,34-35H,10,15,20-24H2,1-3H3",
    "DrugBank ID" : "N/A",
    "MetXBioDB ID" : "METXBIODB00571"
  },
  "Metabolites" : [ {
    "SMILES" : "C1=CC=C(C=C1)C(C2=CC=CC=C2)(C3CCNCC3)O",
    "InChI" : "InChI=1S/C18H21NO/c20-18(15-7-3-1-4-8-15,16-9-5-2-6-10-16)17-11-13-19-14-12-17/h1-10,17,19-20H,11-14H2",
    "DrugBank ID" : "N/A",
    "MetXBioDB biotransformation ID" : "BIOTID00388"
  }, {
    "SMILES" : "CC(C)(C(O)=O)C1=CC=C(C=C1)C(O)CCCN1CCC(CC1)C(O)(C1=CC=CC=C1)C1=CC=CC=C1",
    "InChI" : "InChI=1S/C32H39NO4/c1-31(2,30(35)36)25-17-15-24(16-18-25)29(34)14-9-21-33-22-19-28(20-23-33)32(37,26-10-5-3-6-11-26)27-12-7-4-8-13-27/h3-8,10-13,15-18,28-29,34,37H,9,14,19-23H2,1-2H3,(H,35,36)",
    "DrugBank ID" : "DBMET00391",
    "MetXBioDB biotransformation ID" : "N/A"
  }, {
    "SMILES" : "CC(C)(CO)C1=CC=C(C=C1)C(CCCN2CCC(CC2)C(C3=CC=CC=C3)(C4=CC=CC=C4)O)O",
    "InChI" : "InChI=1S/C32H41NO3/c1-31(2,24-34)26-17-15-25(16-18-26)30(35)14-9-21-33-22-19-29(20-23-33)32(36,27-10-5-3-6-11-27)28-12-7-4-8-13-28/h3-8,10-13,15-18,29-30,34-36H,9,14,19-24H2,1-2H3",
    "DrugBank ID" : "N/A",
    "MetXBioDB biotransformation ID" : "BIOTID00387"
  } ]
}, {
  "Parent molecule" : {
    "SMILES" : "CC1CC2=CC=CC=C2N1NC(=O)C1=CC(=C(Cl)C=C1)S(N)(=O)=O",
    "InChI" : "InChI=1S/C16H16ClN3O3S/c1-10-8-11-4-2-3-5-14(11)20(10)19-16(21)12-6-7-13(17)15(9-12)24(18,22)23/h2-7,9-10H,8H2,1H3,(H,19,21)(H2,18,22,23)",
    "DrugBank ID" : "N/A",
    "MetXBioDB ID" : "N/A"
  },
  "Metabolites" : [ {
    "SMILES" : "CC1CC2=C(C=CC3OC23)N1NC(=O)C1=CC(=C(Cl)C=C1)S(N)(=O)=O",
    "InChI" : "InChI=1S/C16H16ClN3O4S/c1-8-6-10-12(4-5-13-15(10)24-13)20(8)19-16(21)9-2-3-11(17)14(7-9)25(18,22)23/h2-5,7-8,13,15H,6H2,1H3,(H,19,21)(H2,18,22,23)",
    "DrugBank ID" : "DBMET01336",
    "MetXBioDB biotransformation ID" : "N/A"
  }, {
    "SMILES" : "CC1=CC2=CC=CC=C2N1NC(=O)C1=CC(=C(Cl)C=C1)S(N)(=O)=O",
    "InChI" : "InChI=1S/C16H14ClN3O3S/c1-10-8-11-4-2-3-5-14(11)20(10)19-16(21)12-6-7-13(17)15(9-12)24(18,22)23/h2-9H,1H3,(H,19,21)(H2,18,22,23)",
    "DrugBank ID" : "DBMET01331",
    "MetXBioDB biotransformation ID" : "N/A"
  }, {
    "SMILES" : "CC1CC2=CC(O)=CC=C2N1NC(=O)C1=CC(=C(Cl)C=C1)S(N)(=O)=O",
    "InChI" : "InChI=1S/C16H16ClN3O4S/c1-9-6-11-7-12(21)3-5-14(11)20(9)19-16(22)10-2-4-13(17)15(8-10)25(18,23)24/h2-5,7-9,21H,6H2,1H3,(H,19,22)(H2,18,23,24)",
    "DrugBank ID" : "DBMET01334",
    "MetXBioDB biotransformation ID" : "N/A"
  } ]
}, {
  "Parent molecule" : {
    "SMILES" : "C[C@]1([C@@]([H])([C@]([H])(C2=CC(=CC=C2O1)N)N(CC3=NN(C)N=N3)C4=CC=C(C=C4)Cl)O)C(OC)OC",
    "InChI" : "InChI=1S/C22H27ClN6O4/c1-22(21(31-3)32-4)20(30)19(16-11-14(24)7-10-17(16)33-22)29(12-18-25-27-28(2)26-18)15-8-5-13(23)6-9-15/h5-11,19-21,30H,12,24H2,1-4H3",
    "DrugBank ID" : "N/A",
    "MetXBioDB ID" : "METXBIODB01324"
  },
  "Metabolites" : [ {
    "SMILES" : "CN1N=C(CNC2=CC=C(C=C2)Cl)N=N1",
    "InChI" : "InChI=1S/C9H10ClN5/c1-15-13-9(12-14-15)6-11-8-4-2-7(10)3-5-8/h2-5,11H,6H2,1H3",
    "DrugBank ID" : "N/A",
    "MetXBioDB biotransformation ID" : "BIOTID00914"
  }, {
    "SMILES" : "CC1(C(C(C2=C(C=C(C(=C2)N)O)O1)N(CC3=NN(C)N=N3)C4=CC=C(C=C4)Cl)O)C(OC)OC",
    "InChI" : "InChI=1S/C22H27ClN6O5/c1-22(21(32-3)33-4)20(31)19(14-9-15(24)16(30)10-17(14)34-22)29(11-18-25-27-28(2)26-18)13-7-5-12(23)6-8-13/h5-10,19-21,30-31H,11,24H2,1-4H3",
    "DrugBank ID" : "N/A",
    "MetXBioDB biotransformation ID" : "BIOTID00915"
  } ]
}, {
  "Parent molecule" : {
    "SMILES" : "C(CBr)Br",
    "InChI" : "InChI=1S/C2H4Br2/c3-1-2-4/h1-2H2",
    "DrugBank ID" : "N/A",
    "MetXBioDB ID" : "METXBIODB01790"
  },
  "Metabolites" : [ {
    "SMILES" : "C(C=O)Br",
    "InChI" : "InChI=1S/C2H3BrO/c3-1-2-4/h2H,1H2",
    "DrugBank ID" : "N/A",
    "MetXBioDB biotransformation ID" : "BIOTID01258"
  } ]
}, {
  "Parent molecule" : {
    "SMILES" : "CC(C1=CC=C(C=C1)C(=O)C2=CC=CS2)C(=O)O",
    "InChI" : "InChI=1S/C14H12O3S/c1-9(14(16)17)10-4-6-11(7-5-10)13(15)12-3-2-8-18-12/h2-9H,1H3,(H,16,17)",
    "DrugBank ID" : "N/A",
    "MetXBioDB ID" : "METXBIODB02067"
  },
  "Metabolites" : [ {
    "SMILES" : "CC(C1=CC=C(C=C1)C(=O)C2=CC=CS2=O)C(=O)O",
    "InChI" : "InChI=1S/C14H12O4S/c1-9(14(16)17)10-4-6-11(7-5-10)13(15)12-3-2-8-19(12)18/h2-9H,1H3,(H,16,17)",
    "DrugBank ID" : "N/A",
    "MetXBioDB biotransformation ID" : "BIOTID01475"
  }, {
    "SMILES" : "CC(C1=CC=C(C=C1)C(=O)C2=CC3C(O3)S2)C(=O)O",
    "InChI" : "InChI=1S/C14H12O4S/c1-7(13(16)17)8-2-4-9(5-3-8)12(15)11-6-10-14(18-10)19-11/h2-7,10,14H,1H3,(H,16,17)",
    "DrugBank ID" : "N/A",
    "MetXBioDB biotransformation ID" : "BIOTID01476"
  } ]
}, {
  "Parent molecule" : {
    "SMILES" : "CN(C)CCC=C1C2=C(C=CC=C2)CCC3=C1C=CC=C3",
    "InChI" : "InChI=1S/C20H23N/c1-21(2)15-7-12-20-18-10-5-3-8-16(18)13-14-17-9-4-6-11-19(17)20/h3-6,8-12H,7,13-15H2,1-2H3",
    "DrugBank ID" : "N/A",
    "MetXBioDB ID" : "METXBIODB00390"
  },
  "Metabolites" : [ {
    "SMILES" : "CNCCC=C1C2=C(C=CC=C2)CCC3=C1C=CC=C3",
    "InChI" : "InChI=1S/C19H21N/c1-20-14-6-11-19-17-9-4-2-7-15(17)12-13-16-8-3-5-10-18(16)19/h2-5,7-11,20H,6,12-14H2,1H3",
    "DrugBank ID" : "N/A",
    "MetXBioDB biotransformation ID" : "BIOTID00253"
  }, {
    "SMILES" : "CN(C)CCC=C1C2=C(C=CC=C2)CC(C3=C1C=CC=C3)O",
    "InChI" : "InChI=1S/C20H23NO/c1-21(2)13-7-12-17-16-9-4-3-8-15(16)14-20(22)19-11-6-5-10-18(17)19/h3-6,8-12,20,22H,7,13-14H2,1-2H3",
    "DrugBank ID" : "N/A",
    "MetXBioDB biotransformation ID" : "BIOTID00254"
  } ]
}, {
  "Parent molecule" : {
    "SMILES" : "COC1=C(NC(=O)\\C=C\\CN2CCCCC2)C=C2C(NC3=CC(Cl)=C(F)C=C3)=NC=NC2=C1",
    "InChI" : "InChI=1S/C24H25ClFN5O2/c1-33-22-14-20-17(24(28-15-27-20)29-16-7-8-19(26)18(25)12-16)13-21(22)30-23(32)6-5-11-31-9-3-2-4-10-31/h5-8,12-15H,2-4,9-11H2,1H3,(H,30,32)(H,27,28,29)",
    "DrugBank ID" : "N/A",
    "MetXBioDB ID" : "N/A"
  },
  "Metabolites" : [ {
    "SMILES" : "OC1=C(NC(=O)\\C=C\\CN2CCCCC2)C=C2C(NC3=CC(Cl)=C(F)C=C3)=NC=NC2=C1",
    "InChI" : "InChI=1S/C23H23ClFN5O2/c24-17-11-15(6-7-18(17)25)28-23-16-12-20(21(31)13-19(16)26-14-27-23)29-22(32)5-4-10-30-8-2-1-3-9-30/h4-7,11-14,31H,1-3,8-10H2,(H,29,32)(H,26,27,28)",
    "DrugBank ID" : "DBMET02190",
    "MetXBioDB biotransformation ID" : "N/A"
  } ]
}, {
  "Parent molecule" : {
    "SMILES" : "CN1C=C2C[C@]3([H])[C@](C[C@]([H])(CN3C)CO)(C4=CC=CC1=C24)OC",
    "InChI" : "InChI=1S/C18H24N2O2/c1-19-10-13-7-16-18(22-3,8-12(11-21)9-20(16)2)14-5-4-6-15(19)17(13)14/h4-6,10,12,16,21H,7-9,11H2,1-3H3",
    "DrugBank ID" : "N/A",
    "MetXBioDB ID" : "METXBIODB00027"
  },
  "Metabolites" : [ {
    "SMILES" : "CN1CC(CC2(C3=CC=CC4=C3C(=CN4)CC21)OC)CO",
    "InChI" : "InChI=1S/C17H22N2O2/c1-19-9-11(10-20)7-17(21-2)13-4-3-5-14-16(13)12(8-18-14)6-15(17)19/h3-5,8,11,15,18,20H,6-7,9-10H2,1-2H3",
    "DrugBank ID" : "N/A",
    "MetXBioDB biotransformation ID" : "BIOTID00017"
  } ]
}, {
  "Parent molecule" : {
    "SMILES" : "CC(C)(C)N=C([C@@]1([H])CC[C@@]2([H])[C@]3([H])CC[C@]4([H])[C@](C)(C=CC(=N4)O)[C@@]3([H])CC[C@@]21C)O",
    "InChI" : "InChI=1S/C23H36N2O2/c1-21(2,3)25-20(27)17-8-7-15-14-6-9-18-23(5,13-11-19(26)24-18)16(14)10-12-22(15,17)4/h11,13-18H,6-10,12H2,1-5H3,(H,24,26)(H,25,27)",
    "DrugBank ID" : "N/A",
    "MetXBioDB ID" : "METXBIODB00826"
  },
  "Metabolites" : [ {
    "SMILES" : "CC(C)(O)N=C(O)C1CCC2C3CCC4N=C(O)C=CC4(C)C3CCC12C",
    "InChI" : "InChI=1S/C22H34N2O3/c1-20(2,27)24-19(26)16-7-6-14-13-5-8-17-22(4,12-10-18(25)23-17)15(13)9-11-21(14,16)3/h10,12-17,27H,5-9,11H2,1-4H3,(H,23,25)(H,24,26)",
    "DrugBank ID" : "DBMET00369",
    "MetXBioDB biotransformation ID" : "N/A"
  }, {
    "SMILES" : "CC(C)(CO)N=C(C1CCC2C3CCC4C(C)(C=CC(=N4)O)C3CCC21C)O",
    "InChI" : "InChI=1S/C23H36N2O3/c1-21(2,13-26)25-20(28)17-7-6-15-14-5-8-18-23(4,12-10-19(27)24-18)16(14)9-11-22(15,17)3/h10,12,14-18,26H,5-9,11,13H2,1-4H3,(H,24,27)(H,25,28)",
    "DrugBank ID" : "N/A",
    "MetXBioDB biotransformation ID" : "BIOTID00559"
  } ]
}, {
  "Parent molecule" : {
    "SMILES" : "C=C[C@]1([H])CC=CCC1",
    "InChI" : "InChI=1S/C8H12/c1-2-8-6-4-3-5-7-8/h2-4,8H,1,5-7H2",
    "DrugBank ID" : "N/A",
    "MetXBioDB ID" : "METXBIODB00664"
  },
  "Metabolites" : [ {
    "SMILES" : "C1=CCC(CC1)C2CO2",
    "InChI" : "InChI=1S/C8H12O/c1-2-4-7(5-3-1)8-6-9-8/h1-2,7-8H,3-6H2",
    "DrugBank ID" : "N/A",
    "MetXBioDB biotransformation ID" : "BIOTID00452"
  }, {
    "SMILES" : "C=CC1CCC2C(C1)O2",
    "InChI" : "InChI=1S/C8H12O/c1-2-6-3-4-7-8(5-6)9-7/h2,6-8H,1,3-5H2",
    "DrugBank ID" : "N/A",
    "MetXBioDB biotransformation ID" : "BIOTID00453"
  } ]
}, {
  "Parent molecule" : {
    "SMILES" : "CCOP(=S)(OCC)SCCSCC",
    "InChI" : "InChI=1S/C8H19O2PS3/c1-4-9-11(12,10-5-2)14-8-7-13-6-3/h4-8H2,1-3H3",
    "DrugBank ID" : "N/A",
    "MetXBioDB ID" : "METXBIODB01928"
  },
  "Metabolites" : [ {
    "SMILES" : "CCOP(=S)(OCC)SCCS(=O)CC",
    "InChI" : "InChI=1S/C8H19O3PS3/c1-4-10-12(13,11-5-2)14-7-8-15(9)6-3/h4-8H2,1-3H3",
    "DrugBank ID" : "N/A",
    "MetXBioDB biotransformation ID" : "BIOTID01372"
  } ]
}, {
  "Parent molecule" : {
    "SMILES" : "CCN1CCN(CC1)C1=NC2=C(CCCCCC2)C(=C1)C1=CC=C(F)C=C1",
    "InChI" : "InChI=1S/C23H30FN3/c1-2-26-13-15-27(16-14-26)23-17-21(18-9-11-19(24)12-10-18)20-7-5-3-4-6-8-22(20)25-23/h9-12,17H,2-8,13-16H2,1H3",
    "DrugBank ID" : "N/A",
    "MetXBioDB ID" : "N/A"
  },
  "Metabolites" : [ {
    "SMILES" : "CCN1(=O)CCN(CC1)C1=NC2=C(CCCCCC2)C(=C1)C1=CC=C(F)C=C1",
    "InChI" : "InChI=1S/C23H30FN3O/c1-2-27(28)15-13-26(14-16-27)23-17-21(18-9-11-19(24)12-10-18)20-7-5-3-4-6-8-22(20)25-23/h9-12,17H,2-8,13-16H2,1H3",
    "DrugBank ID" : "DBMET01893",
    "MetXBioDB biotransformation ID" : "N/A"
  }, {
    "SMILES" : "CCN1CCN(CC1)C1=NC2=C(CCC(O)CCC2)C(=C1)C1=CC=C(F)C=C1",
    "InChI" : "InChI=1S/C23H30FN3O/c1-2-26-12-14-27(15-13-26)23-16-21(17-6-8-18(24)9-7-17)20-11-10-19(28)4-3-5-22(20)25-23/h6-9,16,19,28H,2-5,10-15H2,1H3",
    "DrugBank ID" : "DBMET01890",
    "MetXBioDB biotransformation ID" : "N/A"
  }, {
    "SMILES" : "CCN1CCN(CC1)C1=NC2=C(CCCC(O)CC2)C(=C1)C1=CC=C(F)C=C1",
    "InChI" : "InChI=1S/C23H30FN3O/c1-2-26-12-14-27(15-13-26)23-16-21(17-6-8-18(24)9-7-17)20-5-3-4-19(28)10-11-22(20)25-23/h6-9,16,19,28H,2-5,10-15H2,1H3",
    "DrugBank ID" : "DBMET01888",
    "MetXBioDB biotransformation ID" : "N/A"
  }, {
    "SMILES" : "FC1=CC=C(C=C1)C1=CC(=NC2=C1CCCCCC2)N1CCNCC1",
    "InChI" : "InChI=1S/C21H26FN3/c22-17-9-7-16(8-10-17)19-15-21(25-13-11-23-12-14-25)24-20-6-4-2-1-3-5-18(19)20/h7-10,15,23H,1-6,11-14H2",
    "DrugBank ID" : "DBMET01892",
    "MetXBioDB biotransformation ID" : "N/A"
  } ]
}, {
  "Parent molecule" : {
    "SMILES" : "CC(=O)O[C@]1([H])[C@]([H])(C2=CC=C(C=C2)OC)SC3=C(C=CC=C3)N(CCN(C)C)C1=O",
    "InChI" : "InChI=1S/C22H26N2O4S/c1-15(25)28-20-21(16-9-11-17(27-4)12-10-16)29-19-8-6-5-7-18(19)24(22(20)26)14-13-23(2)3/h5-12,20-21H,13-14H2,1-4H3",
    "DrugBank ID" : "N/A",
    "MetXBioDB ID" : "METXBIODB00735"
  },
  "Metabolites" : [ {
    "SMILES" : "CC(=O)OC1C(C2=CC=C(C=C2)OC)SC3=C(C=CC=C3)N(CCNC)C1=O",
    "InChI" : "InChI=1S/C21H24N2O4S/c1-14(24)27-19-20(15-8-10-16(26-3)11-9-15)28-18-7-5-4-6-17(18)23(21(19)25)13-12-22-2/h4-11,19-20,22H,12-13H2,1-3H3",
    "DrugBank ID" : "N/A",
    "MetXBioDB biotransformation ID" : "BIOTID00500"
  }, {
    "SMILES" : "CC(=O)OC1C(C2=CC=C(C=C2)O)SC3=C(C=CC=C3)N(CCN(C)C)C1=O",
    "InChI" : "InChI=1S/C21H24N2O4S/c1-14(24)27-19-20(15-8-10-16(25)11-9-15)28-18-7-5-4-6-17(18)23(21(19)26)13-12-22(2)3/h4-11,19-20,25H,12-13H2,1-3H3",
    "DrugBank ID" : "N/A",
    "MetXBioDB biotransformation ID" : "BIOTID00501"
  } ]
}, {
  "Parent molecule" : {
    "SMILES" : "C=CC[C@]1([H])/C(/[H])=C(\\C)/C[C@]([H])(C)C[C@@]([H])([C@]([H])([C@@]2([H])C[C@@]([H])(C)[C@@](C(=O)C(=O)N3CCCC[C@@]3([H])C(=O)O[C@@]([H])(/C(=C(\\[H])/[C@]4([H])CC[C@]([H])([C@@]([H])(C4)OC)O)/C)[C@]([H])(C)[C@]([H])(CC1=O)O)(O)O2)O)OC",
    "InChI" : "InChI=1S/C43H67NO12/c1-9-12-30-18-24(2)17-25(3)19-36(54-8)38(48)37-21-27(5)43(52,56-37)40(49)41(50)44-16-11-10-13-31(44)42(51)55-39(28(6)33(46)23-34(30)47)26(4)20-29-14-15-32(45)35(22-29)53-7/h9,18,20,25,27-33,35-39,45-46,48,52H,1,10-17,19,21-23H2,2-8H3",
    "DrugBank ID" : "N/A",
    "MetXBioDB ID" : "METXBIODB00831"
  },
  "Metabolites" : [ {
    "SMILES" : "C=CCC1C=C(C)CC(C)CC(C(C2CC(C)C(C(=O)C(=O)N3CCCCC3C(=O)OC(C(=CC4CCC(C(C4)OC)O)C)C(C)C(CC1=O)O)(O)O2)O)O",
    "InChI" : "InChI=1S/C42H65NO12/c1-8-11-29-17-23(2)16-24(3)18-34(47)37(48)36-20-26(5)42(52,55-36)39(49)40(50)43-15-10-9-12-30(43)41(51)54-38(27(6)32(45)22-33(29)46)25(4)19-28-13-14-31(44)35(21-28)53-7/h8,17,19,24,26-32,34-38,44-45,47-48,52H,1,9-16,18,20-22H2,2-7H3",
    "DrugBank ID" : "N/A",
    "MetXBioDB biotransformation ID" : "BIOTID00562"
  } ]
}, {
  "Parent molecule" : {
    "SMILES" : "COC1=C(C=C(C=C1)C2=C(C(=O)C3=C(C=C(C=C3O)O)O2)O)O",
    "InChI" : "InChI=1S/C16H12O7/c1-22-11-3-2-7(4-9(11)18)16-15(21)14(20)13-10(19)5-8(17)6-12(13)23-16/h2-6,17-19,21H,1H3",
    "DrugBank ID" : "N/A",
    "MetXBioDB ID" : "METXBIODB01398"
  },
  "Metabolites" : [ {
    "SMILES" : "C1=CC(=C(C=C1C2=C(C(=O)C3=C(C=C(C=C3O)O)O2)O)O)O",
    "InChI" : "InChI=1S/C15H10O7/c16-7-4-10(19)12-11(5-7)22-15(14(21)13(12)20)6-1-2-8(17)9(18)3-6/h1-5,16-19,21H",
    "DrugBank ID" : "N/A",
    "MetXBioDB biotransformation ID" : "BIOTID00967"
  } ]
}, {
  "Parent molecule" : {
    "SMILES" : "CC1=CC2=C(NC3=C(C=CC=C3)N=C2N4CCNCC4)S1",
    "InChI" : "InChI=1S/C16H18N4S/c1-11-10-12-15(20-8-6-17-7-9-20)18-13-4-2-3-5-14(13)19-16(12)21-11/h2-5,10,17,19H,6-9H2,1H3",
    "DrugBank ID" : "N/A",
    "MetXBioDB ID" : "METXBIODB00255"
  },
  "Metabolites" : [ {
    "SMILES" : "CC1=CC2=C(NC3=C(C=CC=C3)N=C2N4CCNCC4O)S1",
    "InChI" : "InChI=1S/C16H18N4OS/c1-10-8-11-15(20-7-6-17-9-14(20)21)18-12-4-2-3-5-13(12)19-16(11)22-10/h2-5,8,14,17,19,21H,6-7,9H2,1H3",
    "DrugBank ID" : "N/A",
    "MetXBioDB biotransformation ID" : "BIOTID00168"
  } ]
}, {
  "Parent molecule" : {
    "SMILES" : "CC(=NC1=CC=CC=C1)O",
    "InChI" : "InChI=1S/C8H9NO/c1-7(10)9-8-5-3-2-4-6-8/h2-6H,1H3,(H,9,10)",
    "DrugBank ID" : "N/A",
    "MetXBioDB ID" : "METXBIODB00348"
  },
  "Metabolites" : [ {
    "SMILES" : "CC(=NC1=CC=C(C=C1)O)O",
    "InChI" : "InChI=1S/C8H9NO2/c1-6(10)9-7-2-4-8(11)5-3-7/h2-5,11H,1H3,(H,9,10)",
    "DrugBank ID" : "N/A",
    "MetXBioDB biotransformation ID" : "BIOTID00227"
  }, {
    "SMILES" : "CC(=O)N(C1=CC=CC=C1)O",
    "InChI" : "InChI=1S/C8H9NO2/c1-7(10)9(11)8-5-3-2-4-6-8/h2-6,11H,1H3",
    "DrugBank ID" : "N/A",
    "MetXBioDB biotransformation ID" : "BIOTID00228"
  } ]
}, {
  "Parent molecule" : {
    "SMILES" : "[H][C@@]12CC[C@@H](C)[C@]3([H])CC[C@@]4(C)OO[C@@]13[C@]([H])(O[C@H](OC)[C@@H]2C)O4",
    "InChI" : "InChI=1S/C16H26O5/c1-9-5-6-12-10(2)13(17-4)18-14-16(12)11(9)7-8-15(3,19-14)20-21-16/h9-14H,5-8H2,1-4H3",
    "DrugBank ID" : "N/A",
    "MetXBioDB ID" : "N/A"
  },
  "Metabolites" : [ {
    "SMILES" : "C[C@H]1CCC2[C@H](C)[C@H](O)O[C@H]3OC4(C)CC[C@H]1[C@]23OO4",
    "InChI" : "InChI=1S/C15H24O5/c1-8-4-5-11-9(2)12(16)17-13-15(11)10(8)6-7-14(3,18-13)19-20-15/h8-13,16H,4-7H2,1-3H3",
    "DrugBank ID" : "DBMET00443",
    "MetXBioDB biotransformation ID" : "N/A"
  } ]
}, {
  "Parent molecule" : {
    "SMILES" : "C=C(C)[C@@]1([H])CC2=C3C(=CC=C2O1)C(=O)[C@]4([H])C5=C(C=C(C(=C5)OC)OC)OC[C@@]4([H])O3",
    "InChI" : "InChI=1S/C23H22O6/c1-11(2)16-8-14-15(28-16)6-5-12-22(24)21-13-7-18(25-3)19(26-4)9-17(13)27-10-20(21)29-23(12)14/h5-7,9,16,20-21H,1,8,10H2,2-4H3",
    "DrugBank ID" : "N/A",
    "MetXBioDB ID" : "METXBIODB01756"
  },
  "Metabolites" : [ {
    "SMILES" : "C=C(CO)C1CC2=C3C(=CC=C2O1)C(=O)C4(C5=C(C=C(C(=C5)OC)OC)OCC4O3)O",
    "InChI" : "InChI=1S/C23H22O8/c1-11(9-24)16-6-13-15(30-16)5-4-12-21(13)31-20-10-29-17-8-19(28-3)18(27-2)7-14(17)23(20,26)22(12)25/h4-5,7-8,16,20,24,26H,1,6,9-10H2,2-3H3",
    "DrugBank ID" : "N/A",
    "MetXBioDB biotransformation ID" : "BIOTID01231"
  }, {
    "SMILES" : "C=C(C)C1CC2=C3C(=CC=C2O1)C(=O)C4C5=C(C=C(C(=C5)O)OC)OCC4O3",
    "InChI" : "InChI=1S/C22H20O6/c1-10(2)16-7-13-15(27-16)5-4-11-21(24)20-12-6-14(23)18(25-3)8-17(12)26-9-19(20)28-22(11)13/h4-6,8,16,19-20,23H,1,7,9H2,2-3H3",
    "DrugBank ID" : "N/A",
    "MetXBioDB biotransformation ID" : "BIOTID01229"
  }, {
    "SMILES" : "C=C(C)C1CC2=C3C(=CC=C2O1)C(=O)C4(C5=C(C=C(C(=C5)OC)OC)OCC4O3)O",
    "InChI" : "InChI=1S/C23H22O7/c1-11(2)16-7-13-15(29-16)6-5-12-21(13)30-20-10-28-17-9-19(27-4)18(26-3)8-14(17)23(20,25)22(12)24/h5-6,8-9,16,20,25H,1,7,10H2,2-4H3",
    "DrugBank ID" : "N/A",
    "MetXBioDB biotransformation ID" : "BIOTID01230"
  }, {
    "SMILES" : "CC1(CO1)C2CC3=C4C(=CC=C3O2)C(=O)C5(C6=C(C=C(C(=C6)OC)OC)OCC5O4)O",
    "InChI" : "InChI=1S/C23H22O8/c1-22(10-29-22)18-6-12-14(30-18)5-4-11-20(12)31-19-9-28-15-8-17(27-3)16(26-2)7-13(15)23(19,25)21(11)24/h4-5,7-8,18-19,25H,6,9-10H2,1-3H3",
    "DrugBank ID" : "N/A",
    "MetXBioDB biotransformation ID" : "BIOTID01232"
  } ]
}, {
  "Parent molecule" : {
    "SMILES" : "C1=CC2=C(C=C1)C3=C(C=C2)C=C4C(=C3)C=CC5=C4C=CC=C5",
    "InChI" : "InChI=1S/C22H14/c1-3-7-19-15(5-1)9-11-17-14-22-18(13-21(17)19)12-10-16-6-2-4-8-20(16)22/h1-14H",
    "DrugBank ID" : "N/A",
    "MetXBioDB ID" : "METXBIODB01620"
  },
  "Metabolites" : [ {
    "SMILES" : "C1=CC2=C(CC1)C3=C(C=C2)C=C4C(=C3)C=CC5=C4C=CC6C5O6",
    "InChI" : "InChI=1S/C22H16O/c1-2-4-16-13(3-1)5-6-14-12-20-15(11-19(14)16)7-8-18-17(20)9-10-21-22(18)23-21/h1,3,5-12,21-22H,2,4H2",
    "DrugBank ID" : "N/A",
    "MetXBioDB biotransformation ID" : "BIOTID01132"
  }, {
    "SMILES" : "C1=CC2=C(C=C1)C3=CC4=C(C=C3C=C2)C5=C(C=C4)C=CC6C5O6",
    "InChI" : "InChI=1S/C22H14O/c1-2-4-17-13(3-1)5-7-15-12-19-16(11-18(15)17)8-6-14-9-10-20-22(23-20)21(14)19/h1-12,20,22H",
    "DrugBank ID" : "N/A",
    "MetXBioDB biotransformation ID" : "BIOTID01131"
  } ]
}, {
  "Parent molecule" : {
    "SMILES" : "COC1=C2C=CC(=O)OC2=CC3=C1C=CO3",
    "InChI" : "InChI=1S/C12H8O4/c1-14-12-7-2-3-11(13)16-10(7)6-9-8(12)4-5-15-9/h2-6H,1H3",
    "DrugBank ID" : "N/A",
    "MetXBioDB ID" : "METXBIODB00452"
  },
  "Metabolites" : [ {
    "SMILES" : "COC1=C2C=CC(=O)OC2=CC3=C1C4C(O3)O4",
    "InChI" : "InChI=1S/C12H8O5/c1-14-10-5-2-3-8(13)15-6(5)4-7-9(10)11-12(16-7)17-11/h2-4,11-12H,1H3",
    "DrugBank ID" : "N/A",
    "MetXBioDB biotransformation ID" : "BIOTID00299"
  } ]
}, {
  "Parent molecule" : {
    "SMILES" : "C1=CC=C(C=C1)N2C(=O)C(CCS(=O)C3=CC=CC=C3)C(=O)N2C4=CC=CC=C4",
    "InChI" : "InChI=1S/C23H20N2O3S/c26-22-21(16-17-29(28)20-14-8-3-9-15-20)23(27)25(19-12-6-2-7-13-19)24(22)18-10-4-1-5-11-18/h1-15,21H,16-17H2",
    "DrugBank ID" : "N/A",
    "MetXBioDB ID" : "METXBIODB02061"
  },
  "Metabolites" : [ {
    "SMILES" : "C1=CC=C(C=C1)N2C(=O)C(CCS(=O)(=O)C3=CC=CC=C3)C(=O)N2C4=CC=CC=C4",
    "InChI" : "InChI=1S/C23H20N2O4S/c26-22-21(16-17-30(28,29)20-14-8-3-9-15-20)23(27)25(19-12-6-2-7-13-19)24(22)18-10-4-1-5-11-18/h1-15,21H,16-17H2",
    "DrugBank ID" : "N/A",
    "MetXBioDB biotransformation ID" : "BIOTID01472"
  }, {
    "SMILES" : "O=C1C(CCSC2=CC=CC=C2)C(=O)N(N1C1=CC=CC=C1)C1=CC=CC=C1",
    "InChI" : "InChI=1S/C23H20N2O2S/c26-22-21(16-17-28-20-14-8-3-9-15-20)23(27)25(19-12-6-2-7-13-19)24(22)18-10-4-1-5-11-18/h1-15,21H,16-17H2",
    "DrugBank ID" : "DBMET00218",
    "MetXBioDB biotransformation ID" : "N/A"
  } ]
}, {
  "Parent molecule" : {
    "SMILES" : "[H]\\C(=C(\\[H])[C@]1([H])[C@]2([H])[C@@]([H])(C)OC(=O)[C@]2([H])C[C@]2([H])C[C@@]([H])(CC[C@@]12[H])N=C(O)OCC)C1=NC=C(C=C1)C1=CC(F)=CC=C1",
    "InChI" : "InChI=1S/C29H33FN2O4/c1-3-35-29(34)32-23-10-11-24-20(14-23)15-26-27(17(2)36-28(26)33)25(24)12-9-22-8-7-19(16-31-22)18-5-4-6-21(30)13-18/h4-9,12-13,16-17,20,23-27H,3,10-11,14-15H2,1-2H3,(H,32,34)",
    "DrugBank ID" : "N/A",
    "MetXBioDB ID" : "N/A"
  },
  "Metabolites" : [ {
    "SMILES" : "[H]\\C(=C(\\[H])[C@]1([H])[C@]2([H])[C@@]([H])(C)OC(=O)[C@]2([H])C[C@]2([H])C[C@]([H])(N)CC[C@@]12[H])C1=NC=C(C=C1)C1=CC(F)=CC=C1",
    "InChI" : "InChI=1S/C26H29FN2O2/c1-15-25-23(22-9-6-20(28)12-18(22)13-24(25)26(30)31-15)10-8-21-7-5-17(14-29-21)16-3-2-4-19(27)11-16/h2-5,7-8,10-11,14-15,18,20,22-25H,6,9,12-13,28H2,1H3",
    "DrugBank ID" : "DBMET01376",
    "MetXBioDB biotransformation ID" : "N/A"
  }, {
    "SMILES" : "[H]\\C(=C(\\[H])[C@]1([H])[C@]2([H])[C@@]([H])(C)OC(=O)[C@]2([H])C[C@]2([H])C[C@@]([H])(CC[C@@]12[H])N=C(O)OCCO)C1=NC=C(C=C1)C1=CC(F)=CC=C1",
    "InChI" : "InChI=1S/C29H33FN2O5/c1-17-27-25(10-7-22-6-5-19(16-31-22)18-3-2-4-21(30)13-18)24-9-8-23(32-29(35)36-12-11-33)14-20(24)15-26(27)28(34)37-17/h2-7,10,13,16-17,20,23-27,33H,8-9,11-12,14-15H2,1H3,(H,32,35)",
    "DrugBank ID" : "DBMET01375",
    "MetXBioDB biotransformation ID" : "N/A"
  } ]
}, {
  "Parent molecule" : {
    "SMILES" : "CCN(CC)CCC[C@@]([H])(C)NC1=CC=NC2=CC(=CC=C12)Cl",
    "InChI" : "InChI=1S/C18H26ClN3/c1-4-22(5-2)12-6-7-14(3)21-17-10-11-20-18-13-15(19)8-9-16(17)18/h8-11,13-14H,4-7,12H2,1-3H3,(H,20,21)",
    "DrugBank ID" : "N/A",
    "MetXBioDB ID" : "METXBIODB00114"
  },
  "Metabolites" : [ {
    "SMILES" : "CCNCCCC(C)NC1=CC=NC2=CC(=CC=C12)Cl",
    "InChI" : "InChI=1S/C16H22ClN3/c1-3-18-9-4-5-12(2)20-15-8-10-19-16-11-13(17)6-7-14(15)16/h6-8,10-12,18H,3-5,9H2,1-2H3,(H,19,20)",
    "DrugBank ID" : "N/A",
    "MetXBioDB biotransformation ID" : "BIOTID00075"
  } ]
}, {
  "Parent molecule" : {
    "SMILES" : "C1=CC2=C(C=C1Cl)C(=CN2C3=CC=C(C=C3)F)C4CCN(CC4)CCN5CCN=C5O",
    "InChI" : "InChI=1S/C24H26ClFN4O/c25-18-1-6-23-21(15-18)22(16-30(23)20-4-2-19(26)3-5-20)17-7-10-28(11-8-17)13-14-29-12-9-27-24(29)31/h1-6,15-17H,7-14H2,(H,27,31)",
    "DrugBank ID" : "N/A",
    "MetXBioDB ID" : "METXBIODB01364"
  },
  "Metabolites" : [ {
    "SMILES" : "C1=CC2=C(C=C1Cl)C(=CN2C3=CC=C(C=C3)F)C4CCNCC4",
    "InChI" : "InChI=1S/C19H18ClFN2/c20-14-1-6-19-17(11-14)18(13-7-9-22-10-8-13)12-23(19)16-4-2-15(21)3-5-16/h1-6,11-13,22H,7-10H2",
    "DrugBank ID" : "N/A",
    "MetXBioDB biotransformation ID" : "BIOTID00944"
  }, {
    "SMILES" : "C1=CC2=C(C=C1Cl)C(=CN2C3=CC=C(C=C3)F)C4CCN(CC4)CCN5CC(N=C5O)O",
    "InChI" : "InChI=1S/C24H26ClFN4O2/c25-17-1-6-22-20(13-17)21(14-30(22)19-4-2-18(26)3-5-19)16-7-9-28(10-8-16)11-12-29-15-23(31)27-24(29)32/h1-6,13-14,16,23,31H,7-12,15H2,(H,27,32)",
    "DrugBank ID" : "N/A",
    "MetXBioDB biotransformation ID" : "BIOTID00943"
  } ]
}, {
  "Parent molecule" : {
    "SMILES" : "C1=CC2=C(C=C1)C(=O)C3=CC=CC4C(C=CC2=C43)N",
    "InChI" : "InChI=1S/C17H13NO/c18-15-9-8-11-10-4-1-2-5-12(10)17(19)14-7-3-6-13(15)16(11)14/h1-9,13,15H,18H2",
    "DrugBank ID" : "N/A",
    "MetXBioDB ID" : "METXBIODB01876"
  },
  "Metabolites" : [ {
    "SMILES" : "C1=CC2=C(C=C1)C(=O)C3=CC=CC4C(C=CC2=C43)NO",
    "InChI" : "InChI=1S/C17H13NO2/c19-17-12-5-2-1-4-10(12)11-8-9-15(18-20)13-6-3-7-14(17)16(11)13/h1-9,13,15,18,20H",
    "DrugBank ID" : "N/A",
    "MetXBioDB biotransformation ID" : "BIOTID01326"
  } ]
}, {
  "Parent molecule" : {
    "SMILES" : "C1=CC2=C(C=C1)N(C3CCN(CCCC(C4=CC=C(C=C4)F)C5=CC=C(C=C5)F)CC3)C(=N2)O",
    "InChI" : "InChI=1S/C28H29F2N3O/c29-22-11-7-20(8-12-22)25(21-9-13-23(30)14-10-21)4-3-17-32-18-15-24(16-19-32)33-27-6-2-1-5-26(27)31-28(33)34/h1-2,5-14,24-25H,3-4,15-19H2,(H,31,34)",
    "DrugBank ID" : "N/A",
    "MetXBioDB ID" : "METXBIODB01183"
  },
  "Metabolites" : [ {
    "SMILES" : "C1=CC2=C(C=C1)N(C3CCNCC3)C(=N2)O",
    "InChI" : "InChI=1S/C12H15N3O/c16-12-14-10-3-1-2-4-11(10)15(12)9-5-7-13-8-6-9/h1-4,9,13H,5-8H2,(H,14,16)",
    "DrugBank ID" : "N/A",
    "MetXBioDB biotransformation ID" : "BIOTID00806"
  } ]
}, {
  "Parent molecule" : {
    "SMILES" : "CCC1=C(C(=CC=C1)C)N([C@@]([H])(C)COC)C(=O)CCl",
    "InChI" : "InChI=1S/C15H22ClNO2/c1-5-13-8-6-7-11(2)15(13)17(14(18)9-16)12(3)10-19-4/h6-8,12H,5,9-10H2,1-4H3",
    "DrugBank ID" : "N/A",
    "MetXBioDB ID" : "METXBIODB01299"
  },
  "Metabolites" : [ {
    "SMILES" : "CCC1=C(C(=CC=C1)C)N(C(C)CO)C(=O)CCl",
    "InChI" : "InChI=1S/C14H20ClNO2/c1-4-12-7-5-6-10(2)14(12)16(11(3)9-17)13(18)8-15/h5-7,11,17H,4,8-9H2,1-3H3",
    "DrugBank ID" : "N/A",
    "MetXBioDB biotransformation ID" : "BIOTID00898"
  } ]
}, {
  "Parent molecule" : {
    "SMILES" : "CCNCC(=NC1=C(C)C=CC=C1C)O",
    "InChI" : "InChI=1S/C12H18N2O/c1-4-13-8-11(15)14-12-9(2)6-5-7-10(12)3/h5-7,13H,4,8H2,1-3H3,(H,14,15)",
    "DrugBank ID" : "N/A",
    "MetXBioDB ID" : "METXBIODB00986"
  },
  "Metabolites" : [ {
    "SMILES" : "CC1=CC=CC(=C1N=C(CN)O)C",
    "InChI" : "InChI=1S/C10H14N2O/c1-7-4-3-5-8(2)10(7)12-9(13)6-11/h3-5H,6,11H2,1-2H3,(H,12,13)",
    "DrugBank ID" : "N/A",
    "MetXBioDB biotransformation ID" : "BIOTID01427"
  }, {
    "SMILES" : "CCNCC(=NC1=C(C)C(=CC=C1C)O)O",
    "InChI" : "InChI=1S/C12H18N2O2/c1-4-13-7-11(16)14-12-8(2)5-6-10(15)9(12)3/h5-6,13,15H,4,7H2,1-3H3,(H,14,16)",
    "DrugBank ID" : "N/A",
    "MetXBioDB biotransformation ID" : "BIOTID01426"
  } ]
}, {
  "Parent molecule" : {
    "SMILES" : "COC1=C2C(=C(C(=C1)C(=O)OC)C3=C(C=C(C4=C3OCO4)OC)C(=O)OC)OCO2",
    "InChI" : "InChI=1S/C20H18O10/c1-23-11-5-9(19(21)25-3)13(17-15(11)27-7-29-17)14-10(20(22)26-4)6-12(24-2)16-18(14)30-8-28-16/h5-6H,7-8H2,1-4H3",
    "DrugBank ID" : "N/A",
    "MetXBioDB ID" : "METXBIODB00461"
  },
  "Metabolites" : [ {
    "SMILES" : "COC1=C(C(=C(C(=C1)C(=O)OC)C2=C(C=C(C3=C2OCO3)OC)C(=O)OC)O)O",
    "InChI" : "InChI=1S/C19H18O10/c1-24-10-5-8(18(22)26-3)12(15(21)14(10)20)13-9(19(23)27-4)6-11(25-2)16-17(13)29-7-28-16/h5-6,20-21H,7H2,1-4H3",
    "DrugBank ID" : "N/A",
    "MetXBioDB biotransformation ID" : "BIOTID00304"
  }, {
    "SMILES" : "COC1=CC(=C(C2=C3C(=C(C=C2C(=O)OC)O)OCO3)C4=C1OCO4)C(=O)OC",
    "InChI" : "InChI=1S/C19H16O10/c1-23-11-5-9(19(22)25-3)13(17-15(11)27-7-29-17)12-8(18(21)24-2)4-10(20)14-16(12)28-6-26-14/h4-5,20H,6-7H2,1-3H3",
    "DrugBank ID" : "N/A",
    "MetXBioDB biotransformation ID" : "BIOTID00305"
  } ]
}, {
  "Parent molecule" : {
    "SMILES" : "CNC(=O)C1=NC=CC(OC2=CC=C(NC(=O)NC3=CC(=C(Cl)C=C3)C(F)(F)F)C=C2)=C1",
    "InChI" : "InChI=1S/C21H16ClF3N4O3/c1-26-19(30)18-11-15(8-9-27-18)32-14-5-2-12(3-6-14)28-20(31)29-13-4-7-17(22)16(10-13)21(23,24)25/h2-11H,1H3,(H,26,30)(H2,28,29,31)",
    "DrugBank ID" : "N/A",
    "MetXBioDB ID" : "N/A"
  },
  "Metabolites" : [ {
    "SMILES" : "CN(C)C(=O)OC1=C[N+](C)=CC=C1",
    "InChI" : "InChI=1S/C9H13N2O2/c1-10(2)9(12)13-8-5-4-6-11(3)7-8/h4-7H,1-3H3/q+1",
    "DrugBank ID" : "DBMET00624",
    "MetXBioDB biotransformation ID" : "N/A"
  } ]
}, {
  "Parent molecule" : {
    "SMILES" : "CC(=O)CC(C1=CC=C(C=C1)N(=O)=O)C2=C(C3=C(C=CC=C3)OC2=O)O",
    "InChI" : "InChI=1S/C19H15NO6/c1-11(21)10-15(12-6-8-13(9-7-12)20(24)25)17-18(22)14-4-2-3-5-16(14)26-19(17)23/h2-9,15,22H,10H2,1H3",
    "DrugBank ID" : "N/A",
    "MetXBioDB ID" : "METXBIODB01889"
  },
  "Metabolites" : [ {
    "SMILES" : "CC(=O)CC(C1=CC=C(C=C1)N(=O)=O)C2=C(C3=C(C(=CC=C3)O)OC2=O)O",
    "InChI" : "InChI=1S/C19H15NO7/c1-10(21)9-14(11-5-7-12(8-6-11)20(25)26)16-17(23)13-3-2-4-15(22)18(13)27-19(16)24/h2-8,14,22-23H,9H2,1H3",
    "DrugBank ID" : "N/A",
    "MetXBioDB biotransformation ID" : "BIOTID01336"
  }, {
    "SMILES" : "CC(=O)CC(C1=CC=C(C=C1)N(=O)=O)C2=C(C3=C(C=CC(=C3)O)OC2=O)O",
    "InChI" : "InChI=1S/C19H15NO7/c1-10(21)8-14(11-2-4-12(5-3-11)20(25)26)17-18(23)15-9-13(22)6-7-16(15)27-19(17)24/h2-7,9,14,22-23H,8H2,1H3",
    "DrugBank ID" : "N/A",
    "MetXBioDB biotransformation ID" : "BIOTID01338"
  }, {
    "SMILES" : "CC(=O)CC(C1=CC=C(C=C1)N(=O)=O)C2=C(C3=C(C=C(C=C3)O)OC2=O)O",
    "InChI" : "InChI=1S/C19H15NO7/c1-10(21)8-15(11-2-4-12(5-3-11)20(25)26)17-18(23)14-7-6-13(22)9-16(14)27-19(17)24/h2-7,9,15,22-23H,8H2,1H3",
    "DrugBank ID" : "N/A",
    "MetXBioDB biotransformation ID" : "BIOTID01337"
  } ]
}, {
  "Parent molecule" : {
    "SMILES" : "C1=CC2=C(C=C1)C3=C4C(=C2)C=CC5=CC=CC(=C54)C6=C3C=CC=C6",
    "InChI" : "InChI=1S/C24H14/c1-2-8-18-16(6-1)14-17-13-12-15-7-5-11-20-19-9-3-4-10-21(19)24(18)23(17)22(15)20/h1-14H",
    "DrugBank ID" : "N/A",
    "MetXBioDB ID" : "METXBIODB00724"
  },
  "Metabolites" : [ {
    "SMILES" : "C1=CC2=C(C=C1)C3=C4C(=CC5=C6C(=CC=C53)O6)C=CC7=CC=CC2=C74",
    "InChI" : "InChI=1S/C24H12O/c1-2-6-17-15(5-1)16-7-3-4-13-8-9-14-12-19-18(10-11-20-24(19)25-20)23(17)22(14)21(13)16/h1-12H",
    "DrugBank ID" : "N/A",
    "MetXBioDB biotransformation ID" : "BIOTID00492"
  } ]
}, {
  "Parent molecule" : {
    "SMILES" : "CCC1=NN(CCCN2CCN(CC2)C3=CC(=CC=C3)Cl)C(=O)N1CCOC4=CC=CC=C4",
    "InChI" : "InChI=1S/C25H32ClN5O2/c1-2-24-27-31(25(32)30(24)18-19-33-23-10-4-3-5-11-23)13-7-12-28-14-16-29(17-15-28)22-9-6-8-21(26)20-22/h3-6,8-11,20H,2,7,12-19H2,1H3",
    "DrugBank ID" : "N/A",
    "MetXBioDB ID" : "METXBIODB01100"
  },
  "Metabolites" : [ {
    "SMILES" : "CCC1=NN(CCCN2CCN(CC2)C3=CC=C(C(=C3)Cl)O)C(=O)N1CCOC4=CC=CC=C4",
    "InChI" : "InChI=1S/C25H32ClN5O3/c1-2-24-27-31(25(33)30(24)17-18-34-21-7-4-3-5-8-21)12-6-11-28-13-15-29(16-14-28)20-9-10-23(32)22(26)19-20/h3-5,7-10,19,32H,2,6,11-18H2,1H3",
    "DrugBank ID" : "N/A",
    "MetXBioDB biotransformation ID" : "BIOTID00744"
  }, {
    "SMILES" : "[H]C(=O)C([H])([H])C([H])([H])N1N=C(N(C1=O)C([H])([H])C([H])([H])OC1=C([H])C([H])=C([H])C([H])=C1[H])C([H])([H])C([H])([H])[H]",
    "InChI" : "InChI=1S/C15H19N3O3/c1-2-14-16-18(9-6-11-19)15(20)17(14)10-12-21-13-7-4-3-5-8-13/h3-5,7-8,11H,2,6,9-10,12H2,1H3",
    "DrugBank ID" : "DBMET01712",
    "MetXBioDB biotransformation ID" : "N/A"
  }, {
    "SMILES" : "CC(C1=NN(CCCN2CCN(CC2)C3=CC(=CC=C3)Cl)C(=O)N1CCOC4=CC=CC=C4)O",
    "InChI" : "InChI=1S/C25H32ClN5O3/c1-20(32)24-27-31(25(33)30(24)17-18-34-23-9-3-2-4-10-23)12-6-11-28-13-15-29(16-14-28)22-8-5-7-21(26)19-22/h2-5,7-10,19-20,32H,6,11-18H2,1H3",
    "DrugBank ID" : "N/A",
    "MetXBioDB biotransformation ID" : "BIOTID00745"
  }, {
    "SMILES" : "CCC1=NN(CCCO)C(=O)N1CCOC2=CC=CC=C2",
    "InChI" : "InChI=1S/C15H21N3O3/c1-2-14-16-18(9-6-11-19)15(20)17(14)10-12-21-13-7-4-3-5-8-13/h3-5,7-8,19H,2,6,9-12H2,1H3",
    "DrugBank ID" : "N/A",
    "MetXBioDB biotransformation ID" : "BIOTID00747"
  }, {
    "SMILES" : "C1=CC(=CC(=C1)Cl)N2CCNCC2",
    "InChI" : "InChI=1S/C10H13ClN2/c11-9-2-1-3-10(8-9)13-6-4-12-5-7-13/h1-3,8,12H,4-7H2",
    "DrugBank ID" : "N/A",
    "MetXBioDB biotransformation ID" : "BIOTID00746"
  } ]
}, {
  "Parent molecule" : {
    "SMILES" : "C[C@@]([H])(C#CC1=CC=C(CC2=CC=CC=C2)S1)NC(=N)O",
    "InChI" : "InChI=1S/C16H16N2OS/c1-12(18-16(17)19)7-8-14-9-10-15(20-14)11-13-5-3-2-4-6-13/h2-6,9-10,12H,11H2,1H3,(H3,17,18,19)",
    "DrugBank ID" : "N/A",
    "MetXBioDB ID" : "METXBIODB01344"
  },
  "Metabolites" : [ {
    "SMILES" : "CC(C#CC1=CC=C(C(C2=CC=CC=C2)O)S1)NC(=N)O",
    "InChI" : "InChI=1S/C16H16N2O2S/c1-11(18-16(17)20)7-8-13-9-10-14(21-13)15(19)12-5-3-2-4-6-12/h2-6,9-11,15,19H,1H3,(H3,17,18,20)",
    "DrugBank ID" : "N/A",
    "MetXBioDB biotransformation ID" : "BIOTID00929"
  } ]
}, {
  "Parent molecule" : {
    "SMILES" : "N#CC1=CC=C(C=C1)C(N1C=NC=N1)C1=CC=C(C=C1)C#N",
    "InChI" : "InChI=1S/C17H11N5/c18-9-13-1-5-15(6-2-13)17(22-12-20-11-21-22)16-7-3-14(10-19)4-8-16/h1-8,11-12,17H",
    "DrugBank ID" : "N/A",
    "MetXBioDB ID" : "N/A"
  },
  "Metabolites" : [ {
    "SMILES" : "OC(C1=CC=C(C=C1)C#N)C1=CC=C(C=C1)C#N",
    "InChI" : "InChI=1S/C15H10N2O/c16-9-11-1-5-13(6-2-11)15(18)14-7-3-12(10-17)4-8-14/h1-8,15,18H",
    "DrugBank ID" : "DBMET00376",
    "MetXBioDB biotransformation ID" : "N/A"
  } ]
}, {
  "Parent molecule" : {
    "SMILES" : "CC(O)C(=C(/C1=CC=CC=C1)C1=CC=C(OCCN(C)C)C=C1)\\C1=CC=CC=C1",
    "InChI" : "InChI=1S/C26H29NO2/c1-20(28)25(21-10-6-4-7-11-21)26(22-12-8-5-9-13-22)23-14-16-24(17-15-23)29-19-18-27(2)3/h4-17,20,28H,18-19H2,1-3H3",
    "DrugBank ID" : "N/A",
    "MetXBioDB ID" : "N/A"
  },
  "Metabolites" : [ {
    "SMILES" : "CC(O)C(=C(/C1=CC=CC=C1)C1=CC=C(OCC[N+](C)(C)[O-])C=C1)\\C1=CC=CC=C1",
    "InChI" : "InChI=1S/C26H29NO3/c1-20(28)25(21-10-6-4-7-11-21)26(22-12-8-5-9-13-22)23-14-16-24(17-15-23)30-19-18-27(2,3)29/h4-17,20,28H,18-19H2,1-3H3",
    "DrugBank ID" : "DBMET01132",
    "MetXBioDB biotransformation ID" : "N/A"
  } ]
}, {
  "Parent molecule" : {
    "SMILES" : "CN(C)CC1=NN=C2CN=C(C3=CC=CC=C3)C4=C(C=CC(=C4)Cl)N21",
    "InChI" : "InChI=1S/C19H18ClN5/c1-24(2)12-18-23-22-17-11-21-19(13-6-4-3-5-7-13)15-10-14(20)8-9-16(15)25(17)18/h3-10H,11-12H2,1-2H3",
    "DrugBank ID" : "N/A",
    "MetXBioDB ID" : "METXBIODB00352"
  },
  "Metabolites" : [ {
    "SMILES" : "NCC1=NN=C2CN=C(C3=CC=CC=C3)C3=C(C=CC(Cl)=C3)N12",
    "InChI" : "InChI=1S/C17H14ClN5/c18-12-6-7-14-13(8-12)17(11-4-2-1-3-5-11)20-10-16-22-21-15(9-19)23(14)16/h1-8H,9-10,19H2",
    "DrugBank ID" : "DBMET00280",
    "MetXBioDB biotransformation ID" : "N/A"
  }, {
    "SMILES" : "CNCC1=NN=C2CN=C(C3=CC=CC=C3)C4=C(C=CC(=C4)Cl)N12",
    "InChI" : "InChI=1S/C18H16ClN5/c1-20-10-16-22-23-17-11-21-18(12-5-3-2-4-6-12)14-9-13(19)7-8-15(14)24(16)17/h2-9,20H,10-11H2,1H3",
    "DrugBank ID" : "N/A",
    "MetXBioDB biotransformation ID" : "BIOTID00230"
  } ]
}, {
  "Parent molecule" : {
    "SMILES" : "N[C@H](C(=O)N1[C@H]2C[C@H]2C[C@H]1C#N)C12CC3CC(CC(O)(C3)C1)C2",
    "InChI" : "InChI=1S/C18H25N3O2/c19-8-13-2-12-3-14(12)21(13)16(22)15(20)17-4-10-1-11(5-17)7-18(23,6-10)9-17/h10-15,23H,1-7,9,20H2",
    "DrugBank ID" : "N/A",
    "MetXBioDB ID" : "N/A"
  },
  "Metabolites" : [ {
    "SMILES" : "[H]C12CC3(O)CC(O)(C1)CC(C2)(C3)[C@H](N)C(=O)N1[C@@H]2C[C@@H]2C[C@@H]1C#N",
    "InChI" : "InChI=1S/C18H25N3O3/c19-6-12-1-11-2-13(11)21(12)15(22)14(20)16-3-10-4-17(23,7-16)9-18(24,5-10)8-16/h10-14,23-24H,1-5,7-9,20H2",
    "DrugBank ID" : "DBMET00459",
    "MetXBioDB biotransformation ID" : "N/A"
  } ]
}, {
  "Parent molecule" : {
    "SMILES" : "C1CCC(CC1)N2C(=NN=N2)CCCCOC3=CC=C4C(=C3)CCC(=O)N4",
    "InChI" : "InChI=1S/C20H27N5O2/c26-20-12-9-15-14-17(10-11-18(15)21-20)27-13-5-4-8-19-22-23-24-25(19)16-6-2-1-3-7-16/h10-11,14,16H,1-9,12-13H2,(H,21,26)",
    "DrugBank ID" : "N/A",
    "MetXBioDB ID" : "METXBIODB00597"
  },
  "Metabolites" : [ {
    "SMILES" : "C1CCC(CC1)N2C(=NN=N2)CCCCOC3=CC4=C(C=C3)N=C(CC4O)O",
    "InChI" : "InChI=1S/C20H27N5O3/c26-18-13-20(27)21-17-10-9-15(12-16(17)18)28-11-5-4-8-19-22-23-24-25(19)14-6-2-1-3-7-14/h9-10,12,14,18,26H,1-8,11,13H2,(H,21,27)",
    "DrugBank ID" : "N/A",
    "MetXBioDB biotransformation ID" : "BIOTID00405"
  }, {
    "SMILES" : "C(CCOC1=CC=C2C(=C1)CCC(=O)N2)CC3=NN=NN3C4CCC(CC4)O",
    "InChI" : "InChI=1S/C20H27N5O3/c26-16-7-5-15(6-8-16)25-19(22-23-24-25)3-1-2-12-28-17-9-10-18-14(13-17)4-11-20(27)21-18/h9-10,13,15-16,26H,1-8,11-12H2,(H,21,27)",
    "DrugBank ID" : "N/A",
    "MetXBioDB biotransformation ID" : "BIOTID00406"
  } ]
}, {
  "Parent molecule" : {
    "SMILES" : "CN(C)CC/C(/[H])=C\\1/C2=C(C=CC=C2)COC3=CC=C(C=C13)CC(=O)O",
    "InChI" : "InChI=1S/C21H23NO3/c1-22(2)11-5-8-18-17-7-4-3-6-16(17)14-25-20-10-9-15(12-19(18)20)13-21(23)24/h3-4,6-10,12H,5,11,13-14H2,1-2H3,(H,23,24)",
    "DrugBank ID" : "N/A",
    "MetXBioDB ID" : "METXBIODB01132"
  },
  "Metabolites" : [ {
    "SMILES" : "CNCCC=C1C2=C(C=CC=C2)COC3=CC=C(C=C13)CC(=O)O",
    "InChI" : "InChI=1S/C20H21NO3/c1-21-10-4-7-17-16-6-3-2-5-15(16)13-24-19-9-8-14(11-18(17)19)12-20(22)23/h2-3,5-9,11,21H,4,10,12-13H2,1H3,(H,22,23)",
    "DrugBank ID" : "N/A",
    "MetXBioDB biotransformation ID" : "BIOTID00770"
  } ]
}, {
  "Parent molecule" : {
    "SMILES" : "C1=CC2=C(C=C1)NC=C2C(=O)O[C@]3([H])C[C@@]4([H])C[C@@]5([H])C[C@@]([H])(C3)N4CC5=O",
    "InChI" : "InChI=1S/C19H20N2O3/c22-18-10-21-12-5-11(18)6-13(21)8-14(7-12)24-19(23)16-9-20-17-4-2-1-3-15(16)17/h1-4,9,11-14,20H,5-8,10H2",
    "DrugBank ID" : "N/A",
    "MetXBioDB ID" : "METXBIODB01696"
  },
  "Metabolites" : [ {
    "SMILES" : "C1=CC2=C(C=C1)NC=C2C(=O)OC3CC4CC5CC(C3)N4CC5O",
    "InChI" : "InChI=1S/C19H22N2O3/c22-18-10-21-12-5-11(18)6-13(21)8-14(7-12)24-19(23)16-9-20-17-4-2-1-3-15(16)17/h1-4,9,11-14,18,20,22H,5-8,10H2",
    "DrugBank ID" : "N/A",
    "MetXBioDB biotransformation ID" : "BIOTID01187"
  } ]
}, {
  "Parent molecule" : {
    "SMILES" : "C[C@]([H])(CC1=CC=CC=C1)N",
    "InChI" : "InChI=1S/C9H13N/c1-8(10)7-9-5-3-2-4-6-9/h2-6,8H,7,10H2,1H3",
    "DrugBank ID" : "N/A",
    "MetXBioDB ID" : "METXBIODB01904"
  },
  "Metabolites" : [ {
    "SMILES" : "CC(CC1=CC=C(C=C1)O)N",
    "InChI" : "InChI=1S/C9H13NO/c1-7(10)6-8-2-4-9(11)5-3-8/h2-5,7,11H,6,10H2,1H3",
    "DrugBank ID" : "N/A",
    "MetXBioDB biotransformation ID" : "BIOTID01349"
  }, {
    "SMILES" : "C[C@@H](N)[C@@H](O)C1=CC=CC=C1",
    "InChI" : "InChI=1S/C9H13NO/c1-7(10)9(11)8-5-3-2-4-6-8/h2-7,9,11H,10H2,1H3",
    "DrugBank ID" : "DBMET00540",
    "MetXBioDB biotransformation ID" : "N/A"
  } ]
}, {
  "Parent molecule" : {
    "SMILES" : "C[C@]([H])(C1=CC=CC=C1)NC2=NC=CC(=C2)C3=C(C4=CC=C(C=C4)F)N=C(N3)SC",
    "InChI" : "InChI=1S/C23H21FN4S/c1-15(16-6-4-3-5-7-16)26-20-14-18(12-13-25-20)22-21(27-23(28-22)29-2)17-8-10-19(24)11-9-17/h3-15H,1-2H3,(H,25,26)(H,27,28)",
    "DrugBank ID" : "N/A",
    "MetXBioDB ID" : "METXBIODB00513"
  },
  "Metabolites" : [ {
    "SMILES" : "CC(C1=CC=CC=C1)NC2=NC=CC(=C2)C3=C(C4=CC=C(C=C4)F)N=C(N3)S(=O)(=O)C",
    "InChI" : "InChI=1S/C23H21FN4O2S/c1-15(16-6-4-3-5-7-16)26-20-14-18(12-13-25-20)22-21(17-8-10-19(24)11-9-17)27-23(28-22)31(2,29)30/h3-15H,1-2H3,(H,25,26)(H,27,28)",
    "DrugBank ID" : "N/A",
    "MetXBioDB biotransformation ID" : "BIOTID00344"
  }, {
    "SMILES" : "CS(=O)C1=NC(=C(C2=CC(=N)NC=C2)N1)C3=CC=C(C=C3)F",
    "InChI" : "InChI=1S/C15H13FN4OS/c1-22(21)15-19-13(9-2-4-11(16)5-3-9)14(20-15)10-6-7-18-12(17)8-10/h2-8H,1H3,(H2,17,18)(H,19,20)",
    "DrugBank ID" : "N/A",
    "MetXBioDB biotransformation ID" : "BIOTID00345"
  }, {
    "SMILES" : "CC(C1=CC=CC=C1)NC2=[N+](C=CC(=C2)C3=C(C4=CC=C(C=C4)F)N=C(N3)S(=O)C)O",
    "InChI" : "InChI=1S/C23H21FN4O2S/c1-15(16-6-4-3-5-7-16)25-20-14-18(12-13-28(20)29)22-21(26-23(27-22)31(2)30)17-8-10-19(24)11-9-17/h3-15,29H,1-2H3,(H,25,26,27)/p+1",
    "DrugBank ID" : "N/A",
    "MetXBioDB biotransformation ID" : "BIOTID00346"
  } ]
}, {
  "Parent molecule" : {
    "SMILES" : "CCN(C(=O)C)C1=CC=CC(=C1)C2=CC=NC3=C(C#N)C=NN23",
    "InChI" : "InChI=1S/C17H15N5O/c1-3-21(12(2)23)15-6-4-5-13(9-15)16-7-8-19-17-14(10-18)11-20-22(16)17/h4-9,11H,3H2,1-2H3",
    "DrugBank ID" : "N/A",
    "MetXBioDB ID" : "METXBIODB01722"
  },
  "Metabolites" : [ {
    "SMILES" : "CCNC1=CC=CC(=C1)C1=CC=NC2=C(C=NN12)C#N",
    "InChI" : "InChI=1S/C15H13N5/c1-2-17-13-5-3-4-11(8-13)14-6-7-18-15-12(9-16)10-19-20(14)15/h3-8,10,17H,2H2,1H3",
    "DrugBank ID" : "DBMET00399",
    "MetXBioDB biotransformation ID" : "N/A"
  }, {
    "SMILES" : "CC(=NC1=CC=CC(=C1)C2=CC=NC3=C(C#N)C=NN23)O",
    "InChI" : "InChI=1S/C15H11N5O/c1-10(21)19-13-4-2-3-11(7-13)14-5-6-17-15-12(8-16)9-18-20(14)15/h2-7,9H,1H3,(H,19,21)",
    "DrugBank ID" : "N/A",
    "MetXBioDB biotransformation ID" : "BIOTID01208"
  } ]
}, {
  "Parent molecule" : {
    "SMILES" : "CC1=CC(=NNC1=NCCN2CCOCC2)C3=CC=CC=C3",
    "InChI" : "InChI=1S/C17H22N4O/c1-14-13-16(15-5-3-2-4-6-15)19-20-17(14)18-7-8-21-9-11-22-12-10-21/h2-6,13H,7-12H2,1H3,(H,18,20)",
    "DrugBank ID" : "N/A",
    "MetXBioDB ID" : "METXBIODB01046"
  },
  "Metabolites" : [ {
    "SMILES" : "CC1=CC(=NNC1=NCCN2CCOCC2)C3=CC=C(C=C3)O",
    "InChI" : "InChI=1S/C17H22N4O2/c1-13-12-16(14-2-4-15(22)5-3-14)19-20-17(13)18-6-7-21-8-10-23-11-9-21/h2-5,12,22H,6-11H2,1H3,(H,18,20)",
    "DrugBank ID" : "N/A",
    "MetXBioDB biotransformation ID" : "BIOTID00709"
  } ]
}, {
  "Parent molecule" : {
    "SMILES" : "CN1[C@@]2([H])CC[C@]1([H])CC([H])(C2)OC(=O)C3=CNC4=C3C=CC=C4",
    "InChI" : "InChI=1S/C17H20N2O2/c1-19-11-6-7-12(19)9-13(8-11)21-17(20)15-10-18-16-5-3-2-4-14(15)16/h2-5,10-13,18H,6-9H2,1H3",
    "DrugBank ID" : "N/A",
    "MetXBioDB ID" : "METXBIODB01508"
  },
  "Metabolites" : [ {
    "SMILES" : "C1=CC2=C(C=C1)NC=C2C(=O)OC3CC4CCC(C3)N4",
    "InChI" : "InChI=1S/C16H18N2O2/c19-16(14-9-17-15-4-2-1-3-13(14)15)20-12-7-10-5-6-11(8-12)18-10/h1-4,9-12,17-18H,5-8H2",
    "DrugBank ID" : "N/A",
    "MetXBioDB biotransformation ID" : "BIOTID01052"
  }, {
    "SMILES" : "CN1C2CCC1CC(C2)OC(=O)C3=CNC4=C3C=C(C=C4)O",
    "InChI" : "InChI=1S/C17H20N2O3/c1-19-10-2-3-11(19)7-13(6-10)22-17(21)15-9-18-16-5-4-12(20)8-14(15)16/h4-5,8-11,13,18,20H,2-3,6-7H2,1H3",
    "DrugBank ID" : "N/A",
    "MetXBioDB biotransformation ID" : "BIOTID01050"
  }, {
    "SMILES" : "CN1C2CCC1CC(C2)OC(=O)C3=CNC4=C3C=CC(=C4)O",
    "InChI" : "InChI=1S/C17H20N2O3/c1-19-10-2-3-11(19)7-13(6-10)22-17(21)15-9-18-16-8-12(20)4-5-14(15)16/h4-5,8-11,13,18,20H,2-3,6-7H2,1H3",
    "DrugBank ID" : "N/A",
    "MetXBioDB biotransformation ID" : "BIOTID01051"
  } ]
}, {
  "Parent molecule" : {
    "SMILES" : "CC1=NC2=C(N1)N(CC3CCCCC3)C(=O)N(C)C2=O",
    "InChI" : "InChI=1S/C14H20N4O2/c1-9-15-11-12(16-9)18(14(20)17(2)13(11)19)8-10-6-4-3-5-7-10/h10H,3-8H2,1-2H3,(H,15,16)",
    "DrugBank ID" : "N/A",
    "MetXBioDB ID" : "METXBIODB00471"
  },
  "Metabolites" : [ {
    "SMILES" : "CN1C(=O)C2=C(NC(=N2)CO)N(CC3CCCCC3)C1=O",
    "InChI" : "InChI=1S/C14H20N4O3/c1-17-13(20)11-12(16-10(8-19)15-11)18(14(17)21)7-9-5-3-2-4-6-9/h9,19H,2-8H2,1H3,(H,15,16)",
    "DrugBank ID" : "N/A",
    "MetXBioDB biotransformation ID" : "BIOTID00310"
  } ]
}, {
  "Parent molecule" : {
    "SMILES" : "CC1=C(CCCl)SC=N1",
    "InChI" : "InChI=1S/C6H8ClNS/c1-5-6(2-3-7)9-4-8-5/h4H,2-3H2,1H3",
    "DrugBank ID" : "N/A",
    "MetXBioDB ID" : "METXBIODB00628"
  },
  "Metabolites" : [ {
    "SMILES" : "CC1=C(C(CCl)O)SC=N1",
    "InChI" : "InChI=1S/C6H8ClNOS/c1-4-6(5(9)2-7)10-3-8-4/h3,5,9H,2H2,1H3",
    "DrugBank ID" : "N/A",
    "MetXBioDB biotransformation ID" : "BIOTID00426"
  } ]
}, {
  "Parent molecule" : {
    "SMILES" : "C1CCN(CC1)CC2=CC=CC(=C2)OCCCO",
    "InChI" : "InChI=1S/C15H23NO2/c17-10-5-11-18-15-7-4-6-14(12-15)13-16-8-2-1-3-9-16/h4,6-7,12,17H,1-3,5,8-11,13H2",
    "DrugBank ID" : "N/A",
    "MetXBioDB ID" : "METXBIODB00186"
  },
  "Metabolites" : [ {
    "SMILES" : "C1CCN(CC1)CC2=CC=CC(=C2)O",
    "InChI" : "InChI=1S/C12H17NO/c14-12-6-4-5-11(9-12)10-13-7-2-1-3-8-13/h4-6,9,14H,1-3,7-8,10H2",
    "DrugBank ID" : "N/A",
    "MetXBioDB biotransformation ID" : "BIOTID00123"
  }, {
    "SMILES" : "C1CCN(CC2=CC=CC(=C2)OCCCO)C(C1)O",
    "InChI" : "InChI=1S/C15H23NO3/c17-9-4-10-19-14-6-3-5-13(11-14)12-16-8-2-1-7-15(16)18/h3,5-6,11,15,17-18H,1-2,4,7-10,12H2",
    "DrugBank ID" : "N/A",
    "MetXBioDB biotransformation ID" : "BIOTID00124"
  } ]
}, {
  "Parent molecule" : {
    "SMILES" : "CN1C(C(=O)NC2=CC=CC=N2)=C(O)C2=C(C=CS2)S1(=O)=O",
    "InChI" : "InChI=1S/C13H11N3O4S2/c1-16-10(13(18)15-9-4-2-3-6-14-9)11(17)12-8(5-7-21-12)22(16,19)20/h2-7,17H,1H3,(H,14,15,18)",
    "DrugBank ID" : "N/A",
    "MetXBioDB ID" : "N/A"
  },
  "Metabolites" : [ {
    "SMILES" : "CN1\\C(=C(/O)NC2=NC=C(O)C=C2)C(=O)C2=C(C=CS2)S1(=O)=O",
    "InChI" : "InChI=1S/C13H11N3O5S2/c1-16-10(13(19)15-9-3-2-7(17)6-14-9)11(18)12-8(4-5-22-12)23(16,20)21/h2-6,17,19H,1H3,(H,14,15)",
    "DrugBank ID" : "DBMET00306",
    "MetXBioDB biotransformation ID" : "N/A"
  } ]
}, {
  "Parent molecule" : {
    "SMILES" : "C1=CC2=C(C=C1)C3=C(C=C2)C4=C(C=CC=C4)C(=C3)N",
    "InChI" : "InChI=1S/C18H13N/c19-18-11-17-13-6-2-1-5-12(13)9-10-15(17)14-7-3-4-8-16(14)18/h1-11H,19H2",
    "DrugBank ID" : "N/A",
    "MetXBioDB ID" : "METXBIODB00293"
  },
  "Metabolites" : [ {
    "SMILES" : "C1=CC2=C3C=CC4=C(C=CC(C4O)O)C3=CC(=C2C=C1)N",
    "InChI" : "InChI=1S/C18H15NO2/c19-16-9-15-11(10-3-1-2-4-13(10)16)5-6-14-12(15)7-8-17(20)18(14)21/h1-9,17-18,20-21H,19H2",
    "DrugBank ID" : "N/A",
    "MetXBioDB biotransformation ID" : "BIOTID00191"
  }, {
    "SMILES" : "C1=CC2=C(C=C1)C3=C(C=C2)C4=C(C=CC=C4)C(=C3)NO",
    "InChI" : "InChI=1S/C18H13NO/c20-19-18-11-17-13-6-2-1-5-12(13)9-10-15(17)14-7-3-4-8-16(14)18/h1-11,19-20H",
    "DrugBank ID" : "N/A",
    "MetXBioDB biotransformation ID" : "BIOTID01342"
  } ]
}, {
  "Parent molecule" : {
    "SMILES" : "C1=C(C=CC(=C1)O)CCN",
    "InChI" : "InChI=1S/C8H11NO/c9-6-5-7-1-3-8(10)4-2-7/h1-4,10H,5-6,9H2",
    "DrugBank ID" : "N/A",
    "MetXBioDB ID" : "METXBIODB01512"
  },
  "Metabolites" : [ {
    "SMILES" : "C1=C(CCN)C=C(C(=C1)O)O",
    "InChI" : "InChI=1S/C8H11NO2/c9-4-3-6-1-2-7(10)8(11)5-6/h1-2,5,10-11H,3-4,9H2",
    "DrugBank ID" : "N/A",
    "MetXBioDB biotransformation ID" : "BIOTID01053"
  } ]
}, {
  "Parent molecule" : {
    "SMILES" : "CC1CC2=CC(O)=CC=C2N1NC(=O)C1=CC(=C(Cl)C=C1)S(N)(=O)=O",
    "InChI" : "InChI=1S/C16H16ClN3O4S/c1-9-6-11-7-12(21)3-5-14(11)20(9)19-16(22)10-2-4-13(17)15(8-10)25(18,23)24/h2-5,7-9,21H,6H2,1H3,(H,19,22)(H2,18,23,24)",
    "DrugBank ID" : "N/A",
    "MetXBioDB ID" : "N/A"
  },
  "Metabolites" : [ {
    "SMILES" : "CC1=CC2=CC(O)=CC=C2N1NC(=O)C1=CC(=C(Cl)C=C1)S(N)(=O)=O",
    "InChI" : "InChI=1S/C16H14ClN3O4S/c1-9-6-11-7-12(21)3-5-14(11)20(9)19-16(22)10-2-4-13(17)15(8-10)25(18,23)24/h2-8,21H,1H3,(H,19,22)(H2,18,23,24)",
    "DrugBank ID" : "DBMET01335",
    "MetXBioDB biotransformation ID" : "N/A"
  } ]
}, {
  "Parent molecule" : {
    "SMILES" : "C[C@@]12C[C@]([H])(C3=CC=C(C=C3)N(C)C)C4=C5CCC(=O)C=C5CC[C@@]4([H])[C@]2([H])CC[C@]1(/C(/[H])=C(\\[H])/CO)O",
    "InChI" : "InChI=1S/C29H37NO3/c1-28-18-25(19-5-8-21(9-6-19)30(2)3)27-23-12-10-22(32)17-20(23)7-11-24(27)26(28)13-15-29(28,33)14-4-16-31/h4-6,8-9,14,17,24-26,31,33H,7,10-13,15-16,18H2,1-3H3",
    "DrugBank ID" : "N/A",
    "MetXBioDB ID" : "METXBIODB01739"
  },
  "Metabolites" : [ {
    "SMILES" : "CC12CC(C3=CC=C(C=C3)NC)C4=C5CCC(=O)C=C5CCC4C2CCC1(C=CCO)O",
    "InChI" : "InChI=1S/C28H35NO3/c1-27-17-24(18-4-7-20(29-2)8-5-18)26-22-11-9-21(31)16-19(22)6-10-23(26)25(27)12-14-28(27,32)13-3-15-30/h3-5,7-8,13,16,23-25,29-30,32H,6,9-12,14-15,17H2,1-2H3",
    "DrugBank ID" : "N/A",
    "MetXBioDB biotransformation ID" : "BIOTID01219"
  } ]
}, {
  "Parent molecule" : {
    "SMILES" : "OC(CCC[N+]1=CC=C(C=C1)C1=CC=C(Cl)C=C1)C1=CC=C(F)C=C1",
    "InChI" : "InChI=1S/C21H20ClFNO/c22-19-7-3-16(4-8-19)17-11-14-24(15-12-17)13-1-2-21(25)18-5-9-20(23)10-6-18/h3-12,14-15,21,25H,1-2,13H2/q+1",
    "DrugBank ID" : "N/A",
    "MetXBioDB ID" : "N/A"
  },
  "Metabolites" : [ {
    "SMILES" : "FC1=CC=C(C=C1)C(=O)CCCN1C=CC(C=C1)=C1C=CC(=[Cl+])C=C1",
    "InChI" : "InChI=1S/C21H18ClFNO/c22-19-7-3-16(4-8-19)17-11-14-24(15-12-17)13-1-2-21(25)18-5-9-20(23)10-6-18/h3-12,14-15H,1-2,13H2/q+1",
    "DrugBank ID" : "DBMET01212",
    "MetXBioDB biotransformation ID" : "N/A"
  } ]
}, {
  "Parent molecule" : {
    "SMILES" : "CC[C@@]12CC(=C)[C@]3([H])[C@@]4([H])CCCC=C4CC[C@@]3([H])[C@]2([H])CC[C@]1(C#C)O",
    "InChI" : "InChI=1S/C22H30O/c1-4-21-14-15(3)20-17-9-7-6-8-16(17)10-11-18(20)19(21)12-13-22(21,23)5-2/h2,8,17-20,23H,3-4,6-7,9-14H2,1H3",
    "DrugBank ID" : "N/A",
    "MetXBioDB ID" : "METXBIODB00693"
  },
  "Metabolites" : [ {
    "SMILES" : "CCC12CC(=C)C3C4CCC(C=C4CCC3C2CCC1(C#C)O)O",
    "InChI" : "InChI=1S/C22H30O2/c1-4-21-13-14(3)20-17-9-7-16(23)12-15(17)6-8-18(20)19(21)10-11-22(21,24)5-2/h2,12,16-20,23-24H,3-4,6-11,13H2,1H3",
    "DrugBank ID" : "N/A",
    "MetXBioDB biotransformation ID" : "BIOTID00470"
  } ]
}, {
  "Parent molecule" : {
    "SMILES" : "CN1CCCCC1CCC2=C(C=CC=C2)NC(=O)C3=CC=C(C=C3)OC",
    "InChI" : "InChI=1S/C22H28N2O2/c1-24-16-6-5-8-19(24)13-10-17-7-3-4-9-21(17)23-22(25)18-11-14-20(26-2)15-12-18/h3-4,7,9,11-12,14-15,19H,5-6,8,10,13,16H2,1-2H3,(H,23,25)",
    "DrugBank ID" : "N/A",
    "MetXBioDB ID" : "METXBIODB01936"
  },
  "Metabolites" : [ {
    "SMILES" : "COC1=CC=C(C=C1)C(=O)NC2=C(C=CC=C2)CCC3CCCCN3",
    "InChI" : "InChI=1S/C21H26N2O2/c1-25-19-13-10-17(11-14-19)21(24)23-20-8-3-2-6-16(20)9-12-18-7-4-5-15-22-18/h2-3,6,8,10-11,13-14,18,22H,4-5,7,9,12,15H2,1H3,(H,23,24)",
    "DrugBank ID" : "N/A",
    "MetXBioDB biotransformation ID" : "BIOTID01377"
  }, {
    "SMILES" : "CN1CCCCC1CCC2=C(C=CC=C2)NC(=O)C3=CC=C(C=C3)O",
    "InChI" : "InChI=1S/C21H26N2O2/c1-23-15-5-4-7-18(23)12-9-16-6-2-3-8-20(16)22-21(25)17-10-13-19(24)14-11-17/h2-3,6,8,10-11,13-14,18,24H,4-5,7,9,12,15H2,1H3,(H,22,25)",
    "DrugBank ID" : "N/A",
    "MetXBioDB biotransformation ID" : "BIOTID01378"
  } ]
}, {
  "Parent molecule" : {
    "SMILES" : "CN1CC[C@]23C4=C5C(=CC=C4C[C@]1([H])[C@@]3(CCC(=O)[C@]2([H])O5)O)OC",
    "InChI" : "InChI=1S/C18H21NO4/c1-19-8-7-17-14-10-3-4-12(22-2)15(14)23-16(17)11(20)5-6-18(17,21)13(19)9-10/h3-4,13,16,21H,5-9H2,1-2H3",
    "DrugBank ID" : "N/A",
    "MetXBioDB ID" : "METXBIODB01139"
  },
  "Metabolites" : [ {
    "SMILES" : "CN1CCC23C4=C5C(=CC=C4CC1C3(CCC(=O)C2O5)O)O",
    "InChI" : "InChI=1S/C17H19NO4/c1-18-7-6-16-13-9-2-3-10(19)14(13)22-15(16)11(20)4-5-17(16,21)12(18)8-9/h2-3,12,15,19,21H,4-8H2,1H3",
    "DrugBank ID" : "N/A",
    "MetXBioDB biotransformation ID" : "BIOTID00775"
  }, {
    "SMILES" : "COC1=CC=C2CC3C4(CCC(=O)C5C4(CCN3)C2=C1O5)O",
    "InChI" : "InChI=1S/C17H19NO4/c1-21-11-3-2-9-8-12-17(20)5-4-10(19)15-16(17,6-7-18-12)13(9)14(11)22-15/h2-3,12,15,18,20H,4-8H2,1H3",
    "DrugBank ID" : "N/A",
    "MetXBioDB biotransformation ID" : "BIOTID00776"
  } ]
}, {
  "Parent molecule" : {
    "SMILES" : "NC(=O)OCC(COC(N)=O)C1=CC=CC=C1",
    "InChI" : "InChI=1S/C11H14N2O4/c12-10(14)16-6-9(7-17-11(13)15)8-4-2-1-3-5-8/h1-5,9H,6-7H2,(H2,12,14)(H2,13,15)",
    "DrugBank ID" : "N/A",
    "MetXBioDB ID" : "N/A"
  },
  "Metabolites" : [ {
    "SMILES" : "NC(=O)OCC(O)(COC(N)=O)C1=CC=CC=C1",
    "InChI" : "InChI=1S/C11H14N2O5/c12-9(14)17-6-11(16,7-18-10(13)15)8-4-2-1-3-5-8/h1-5,16H,6-7H2,(H2,12,14)(H2,13,15)",
    "DrugBank ID" : "DBMET01093",
    "MetXBioDB biotransformation ID" : "N/A"
  }, {
    "SMILES" : "NC(=O)OCC(COC(N)=O)C1=CC=C(O)C=C1",
    "InChI" : "InChI=1S/C11H14N2O5/c12-10(15)17-5-8(6-18-11(13)16)7-1-3-9(14)4-2-7/h1-4,8,14H,5-6H2,(H2,12,15)(H2,13,16)",
    "DrugBank ID" : "DBMET01092",
    "MetXBioDB biotransformation ID" : "N/A"
  }, {
    "SMILES" : "OCC(COC(O)=N)C1=CC=CC=C1",
    "InChI" : "InChI=1S/C10H13NO3/c11-10(13)14-7-9(6-12)8-4-2-1-3-5-8/h1-5,9,12H,6-7H2,(H2,11,13)",
    "DrugBank ID" : "DBMET00282",
    "MetXBioDB biotransformation ID" : "N/A"
  } ]
}, {
  "Parent molecule" : {
    "SMILES" : "CN(CCOC1=CC=C(C=C1)CC2C(=NC(=O)S2)O)C3=NC=CC=C3",
    "InChI" : "InChI=1S/C18H19N3O3S/c1-21(16-4-2-3-9-19-16)10-11-24-14-7-5-13(6-8-14)12-15-17(22)20-18(23)25-15/h2-9,15H,10-12H2,1H3,(H,20,22,23)",
    "DrugBank ID" : "N/A",
    "MetXBioDB ID" : "METXBIODB02050"
  },
  "Metabolites" : [ {
    "SMILES" : "C1=CC(=NC=C1)NCCOC2=CC=C(C=C2)CC3C(=NC(=O)S3)O",
    "InChI" : "InChI=1S/C17H17N3O3S/c21-16-14(24-17(22)20-16)11-12-4-6-13(7-5-12)23-10-9-19-15-3-1-2-8-18-15/h1-8,14H,9-11H2,(H,18,19)(H,20,21,22)",
    "DrugBank ID" : "N/A",
    "MetXBioDB biotransformation ID" : "BIOTID01465"
  }, {
    "SMILES" : "CN(CCOC1=CC=C(C=C1)CC2C(=NC(=O)S2)O)C3=NC=CC=C3O",
    "InChI" : "InChI=1S/C18H19N3O4S/c1-21(16-14(22)3-2-8-19-16)9-10-25-13-6-4-12(5-7-13)11-15-17(23)20-18(24)26-15/h2-8,15,22H,9-11H2,1H3,(H,20,23,24)",
    "DrugBank ID" : "N/A",
    "MetXBioDB biotransformation ID" : "BIOTID01466"
  }, {
    "SMILES" : "CN(CCOC1=CC=C(C=C1)CC2C(=NC(=O)S2)O)C3=CC=C(C=N3)O",
    "InChI" : "InChI=1S/C18H19N3O4S/c1-21(16-7-4-13(22)11-19-16)8-9-25-14-5-2-12(3-6-14)10-15-17(23)20-18(24)26-15/h2-7,11,15,22H,8-10H2,1H3,(H,20,23,24)",
    "DrugBank ID" : "N/A",
    "MetXBioDB biotransformation ID" : "BIOTID01464"
  } ]
}, {
  "Parent molecule" : {
    "SMILES" : "C[C@]([H])(CCC(=O)O)[C@@]1([H])CC[C@@]2([H])[C@]3([H])CC[C@@]4([H])C[C@@]([H])(CC[C@]4(C)[C@@]3([H])C[C@]([H])([C@]12C)O)O",
    "InChI" : "InChI=1S/C24H40O4/c1-14(4-9-22(27)28)18-7-8-19-17-6-5-15-12-16(25)10-11-23(15,2)20(17)13-21(26)24(18,19)3/h14-21,25-26H,4-13H2,1-3H3,(H,27,28)",
    "DrugBank ID" : "N/A",
    "MetXBioDB ID" : "METXBIODB00249"
  },
  "Metabolites" : [ {
    "SMILES" : "CC(CCC(=O)O)C1CCC2C3C(CC(C12C)O)C4(C)CCC(CC4C(C3O)O)O",
    "InChI" : "InChI=1S/C24H40O6/c1-12(4-7-19(27)28)14-5-6-15-20-16(11-18(26)24(14,15)3)23(2)9-8-13(25)10-17(23)21(29)22(20)30/h12-18,20-22,25-26,29-30H,4-11H2,1-3H3,(H,27,28)",
    "DrugBank ID" : "N/A",
    "MetXBioDB biotransformation ID" : "BIOTID00165"
  } ]
}, {
  "Parent molecule" : {
    "SMILES" : "CC1=NN=C2CN=C(C3=C(C=CC=C3)Cl)C4=C(N12)SC(=C4)Br",
    "InChI" : "InChI=1S/C15H10BrClN4S/c1-8-19-20-13-7-18-14(9-4-2-3-5-11(9)17)10-6-12(16)22-15(10)21(8)13/h2-6H,7H2,1H3",
    "DrugBank ID" : "N/A",
    "MetXBioDB ID" : "METXBIODB00481"
  },
  "Metabolites" : [ {
    "SMILES" : "CC1=NN=C2C(N=C(C3=C(C=CC=C3)Cl)C4=C(N12)SC(=C4)Br)O",
    "InChI" : "InChI=1S/C15H10BrClN4OS/c1-7-19-20-13-14(22)18-12(8-4-2-3-5-10(8)17)9-6-11(16)23-15(9)21(7)13/h2-6,14,22H,1H3",
    "DrugBank ID" : "N/A",
    "MetXBioDB biotransformation ID" : "BIOTID00318"
  }, {
    "SMILES" : "C1=CC(=C(C=C1)Cl)C2=NCC3=NN=C(CO)N3C4=C2C=C(Br)S4",
    "InChI" : "InChI=1S/C15H10BrClN4OS/c16-11-5-9-14(8-3-1-2-4-10(8)17)18-6-12-19-20-13(7-22)21(12)15(9)23-11/h1-5,22H,6-7H2",
    "DrugBank ID" : "N/A",
    "MetXBioDB biotransformation ID" : "BIOTID00317"
  } ]
}, {
  "Parent molecule" : {
    "SMILES" : "CN(C)C1=CC=C(C=C1)/C(/[H])=C(\\[H])/C(=O)C2=CC=C(C=C2)N3C=CN=C3",
    "InChI" : "InChI=1S/C20H19N3O/c1-22(2)18-8-3-16(4-9-18)5-12-20(24)17-6-10-19(11-7-17)23-14-13-21-15-23/h3-15H,1-2H3",
    "DrugBank ID" : "N/A",
    "MetXBioDB ID" : "METXBIODB01715"
  },
  "Metabolites" : [ {
    "SMILES" : "CNC1=CC=C(C=C1)C=CC(=O)C2=CC=C(C=C2)N3C=CN=C3",
    "InChI" : "InChI=1S/C19H17N3O/c1-20-17-7-2-15(3-8-17)4-11-19(23)16-5-9-18(10-6-16)22-13-12-21-14-22/h2-14,20H,1H3",
    "DrugBank ID" : "N/A",
    "MetXBioDB biotransformation ID" : "BIOTID01204"
  } ]
}, {
  "Parent molecule" : {
    "SMILES" : "CC[C@]1([H])[C@](C)([C@]([H])([C@@]([H])(C)C[C@]([H])(C)C[C@](C)([C@@]([H])([C@]([H])(C)[C@@]([H])([C@@]([H])(C)CO1)O[C@@]2([H])C[C@](C)([C@]([H])([C@]([H])(C)O2)O)OC)O[C@@]3([H])[C@@]([H])([C@]([H])(C[C@@]([H])(C)O3)N(C)C)O)O)O)O",
    "InChI" : "InChI=1S/C37H71NO11/c1-14-27-37(10,43)31(40)21(3)15-20(2)17-35(8,42)33(49-34-29(39)26(38(11)12)16-23(5)46-34)24(6)30(22(4)19-45-27)48-28-18-36(9,44-13)32(41)25(7)47-28/h20-34,39-43H,14-19H2,1-13H3",
    "DrugBank ID" : "N/A",
    "MetXBioDB ID" : "METXBIODB00769"
  },
  "Metabolites" : [ {
    "SMILES" : "CCC1C(C)(C(C(C)CC(C)CC(C)(C(C(C)C(C(C)CO1)OC2CC(C)(C(C(C)O2)O)OC)OC3C(C(CC(C)O3)NC)O)O)O)O",
    "InChI" : "InChI=1S/C36H69NO11/c1-13-26-36(10,42)30(39)20(3)14-19(2)16-34(8,41)32(48-33-28(38)25(37-11)15-22(5)45-33)23(6)29(21(4)18-44-26)47-27-17-35(9,43-12)31(40)24(7)46-27/h19-33,37-42H,13-18H2,1-12H3",
    "DrugBank ID" : "N/A",
    "MetXBioDB biotransformation ID" : "BIOTID00520"
  } ]
}, {
  "Parent molecule" : {
    "SMILES" : "CC(C)C[C@@]1([H])C(=O)N(C)/C(=C(\\[H])/C2=CC=CC=C2)/C(=NCC(=O)N(C)[C@@]([H])(C)C(=N1)O)O",
    "InChI" : "InChI=1S/C22H30N4O4/c1-14(2)11-17-22(30)26(5)18(12-16-9-7-6-8-10-16)21(29)23-13-19(27)25(4)15(3)20(28)24-17/h6-10,12,14-15,17H,11,13H2,1-5H3,(H,23,29)(H,24,28)",
    "DrugBank ID" : "N/A",
    "MetXBioDB ID" : "METXBIODB01425"
  },
  "Metabolites" : [ {
    "SMILES" : "CC(C)CC1C(=NC(=CC2=CC=CC=C2)C(=NCC(=O)N(C)C(C)C(=N1)O)O)O",
    "InChI" : "InChI=1S/C21H28N4O4/c1-13(2)10-16-21(29)24-17(11-15-8-6-5-7-9-15)20(28)22-12-18(26)25(4)14(3)19(27)23-16/h5-9,11,13-14,16H,10,12H2,1-4H3,(H,22,28)(H,23,27)(H,24,29)",
    "DrugBank ID" : "N/A",
    "MetXBioDB biotransformation ID" : "BIOTID00987"
  } ]
}, {
  "Parent molecule" : {
    "SMILES" : "CNCC/C(/[H])=C\\1/C2=C(C=CC=C2)COC3=C1C=CC=C3",
    "InChI" : "InChI=1S/C18H19NO/c1-19-12-6-10-16-15-8-3-2-7-14(15)13-20-18-11-5-4-9-17(16)18/h2-5,7-11,19H,6,12-13H2,1H3",
    "DrugBank ID" : "N/A",
    "MetXBioDB ID" : "METXBIODB00752"
  },
  "Metabolites" : [ {
    "SMILES" : "CNCCC=C1C2=C(C=CC=C2)OCC3=CC=C(C=C31)O",
    "InChI" : "InChI=1S/C18H19NO2/c1-19-10-4-6-15-16-5-2-3-7-18(16)21-12-13-8-9-14(20)11-17(13)15/h2-3,5-9,11,19-20H,4,10,12H2,1H3",
    "DrugBank ID" : "N/A",
    "MetXBioDB biotransformation ID" : "BIOTID01440"
  } ]
}, {
  "Parent molecule" : {
    "SMILES" : "CC(=O)[C@@]1([H])CC[C@@]2([H])[C@]3([H])CC=C4C[C@]([H])(CC[C@]4(C)[C@@]3([H])CC[C@]12C)O",
    "InChI" : "InChI=1S/C21H32O2/c1-13(22)17-6-7-18-16-5-4-14-12-15(23)8-10-20(14,2)19(16)9-11-21(17,18)3/h4,15-19,23H,5-12H2,1-3H3",
    "DrugBank ID" : "N/A",
    "MetXBioDB ID" : "METXBIODB01189"
  },
  "Metabolites" : [ {
    "SMILES" : "CC12CCC(CC2=CCC3C4CCC(C(=O)CO)C4(C)CCC31)O",
    "InChI" : "InChI=1S/C21H32O3/c1-20-9-7-14(23)11-13(20)3-4-15-16-5-6-18(19(24)12-22)21(16,2)10-8-17(15)20/h3,14-18,22-23H,4-12H2,1-2H3",
    "DrugBank ID" : "N/A",
    "MetXBioDB biotransformation ID" : "BIOTID00810"
  }, {
    "SMILES" : "CC(=O)C1C(CC2C3CC=C4CC(CCC4(C)C3CCC21C)O)O",
    "InChI" : "InChI=1S/C21H32O3/c1-12(22)19-18(24)11-17-15-5-4-13-10-14(23)6-8-20(13,2)16(15)7-9-21(17,19)3/h4,14-19,23-24H,5-11H2,1-3H3",
    "DrugBank ID" : "N/A",
    "MetXBioDB biotransformation ID" : "BIOTID00809"
  } ]
}, {
  "Parent molecule" : {
    "SMILES" : "C[C@@]12CC[C@]3([H])C4=CC=C(C=C4CC[C@@]3([H])[C@]2([H])CC[C@]1([H])O)O",
    "InChI" : "InChI=1S/C18H24O2/c1-18-9-8-14-13-5-3-12(19)10-11(13)2-4-15(14)16(18)6-7-17(18)20/h3,5,10,14-17,19-20H,2,4,6-9H2,1H3",
    "DrugBank ID" : "N/A",
    "MetXBioDB ID" : "METXBIODB00777"
  },
  "Metabolites" : [ {
    "SMILES" : "CC12CCC3C4=CC=C(C(=C4CCC3C2CCC1O)O)O",
    "InChI" : "InChI=1S/C18H24O3/c1-18-9-8-11-10-4-6-15(19)17(21)13(10)3-2-12(11)14(18)5-7-16(18)20/h4,6,11-12,14,16,19-21H,2-3,5,7-9H2,1H3",
    "DrugBank ID" : "N/A",
    "MetXBioDB biotransformation ID" : "BIOTID00526"
  }, {
    "SMILES" : "CC12CCC3C(CCC4=C3C=C(C(=C4)O)O)C2CCC1O",
    "InChI" : "InChI=1S/C18H24O3/c1-18-7-6-11-12(14(18)4-5-17(18)21)3-2-10-8-15(19)16(20)9-13(10)11/h8-9,11-12,14,17,19-21H,2-7H2,1H3",
    "DrugBank ID" : "N/A",
    "MetXBioDB biotransformation ID" : "BIOTID00525"
  } ]
}, {
  "Parent molecule" : {
    "SMILES" : "CCCC(CCC)C(=O)O",
    "InChI" : "InChI=1S/C8H16O2/c1-3-5-7(6-4-2)8(9)10/h7H,3-6H2,1-2H3,(H,9,10)",
    "DrugBank ID" : "N/A",
    "MetXBioDB ID" : "METXBIODB01559"
  },
  "Metabolites" : [ {
    "SMILES" : "CCCC(CCCO)C(=O)O",
    "InChI" : "InChI=1S/C8H16O3/c1-2-4-7(8(10)11)5-3-6-9/h7,9H,2-6H2,1H3,(H,10,11)",
    "DrugBank ID" : "N/A",
    "MetXBioDB biotransformation ID" : "BIOTID01083"
  }, {
    "SMILES" : "C=CCC(CCC)C(=O)O",
    "InChI" : "InChI=1S/C8H14O2/c1-3-5-7(6-4-2)8(9)10/h3,7H,1,4-6H2,2H3,(H,9,10)",
    "DrugBank ID" : "N/A",
    "MetXBioDB biotransformation ID" : "BIOTID01085"
  }, {
    "SMILES" : "CCCC(CC(C)O)C(=O)O",
    "InChI" : "InChI=1S/C8H16O3/c1-3-4-7(8(10)11)5-6(2)9/h6-7,9H,3-5H2,1-2H3,(H,10,11)",
    "DrugBank ID" : "N/A",
    "MetXBioDB biotransformation ID" : "BIOTID01082"
  }, {
    "SMILES" : "CCCC(C(CC)O)C(=O)O",
    "InChI" : "InChI=1S/C8H16O3/c1-3-5-6(8(10)11)7(9)4-2/h6-7,9H,3-5H2,1-2H3,(H,10,11)",
    "DrugBank ID" : "N/A",
    "MetXBioDB biotransformation ID" : "BIOTID01084"
  } ]
}, {
  "Parent molecule" : {
    "SMILES" : "CN1CCCCC1CCC2=C(C=CC=C2)NC(=O)C3=CC=C(C=C3)O",
    "InChI" : "InChI=1S/C21H26N2O2/c1-23-15-5-4-7-18(23)12-9-16-6-2-3-8-20(16)22-21(25)17-10-13-19(24)14-11-17/h2-3,6,8,10-11,13-14,18,24H,4-5,7,9,12,15H2,1H3,(H,22,25)",
    "DrugBank ID" : "N/A",
    "MetXBioDB ID" : "METXBIODB01946"
  },
  "Metabolites" : [ {
    "SMILES" : "C1=CC(=C(C=C1)NC(=O)C2=CC=C(C=C2)O)CCC3CCCCN3",
    "InChI" : "InChI=1S/C20H24N2O2/c23-18-12-9-16(10-13-18)20(24)22-19-7-2-1-5-15(19)8-11-17-6-3-4-14-21-17/h1-2,5,7,9-10,12-13,17,21,23H,3-4,6,8,11,14H2,(H,22,24)",
    "DrugBank ID" : "N/A",
    "MetXBioDB biotransformation ID" : "BIOTID01384"
  } ]
}, {
  "Parent molecule" : {
    "SMILES" : "COC1=CC(C)=C2C(OC3=CC=CC(=C3)C(F)(F)F)=C(OC)C=C(NC(C)CCCN)C2=N1",
    "InChI" : "InChI=1S/C24H28F3N3O3/c1-14-11-20(32-4)30-22-18(29-15(2)7-6-10-28)13-19(31-3)23(21(14)22)33-17-9-5-8-16(12-17)24(25,26)27/h5,8-9,11-13,15,29H,6-7,10,28H2,1-4H3",
    "DrugBank ID" : "N/A",
    "MetXBioDB ID" : "N/A"
  },
  "Metabolites" : [ {
    "SMILES" : "COC1=CC(C)=C2C(=O)C(=O)C=C(NC(C)CCCN)C2=N1",
    "InChI" : "InChI=1S/C16H21N3O3/c1-9-7-13(22-3)19-15-11(18-10(2)5-4-6-17)8-12(20)16(21)14(9)15/h7-8,10,18H,4-6,17H2,1-3H3",
    "DrugBank ID" : "DBMET02126",
    "MetXBioDB biotransformation ID" : "N/A"
  } ]
}, {
  "Parent molecule" : {
    "SMILES" : "CCCSC1=CC2=C(C=C1)N=C(N2)N=C(O)OC",
    "InChI" : "InChI=1S/C12H15N3O2S/c1-3-6-18-8-4-5-9-10(7-8)14-11(13-9)15-12(16)17-2/h4-5,7H,3,6H2,1-2H3,(H2,13,14,15,16)",
    "DrugBank ID" : "N/A",
    "MetXBioDB ID" : "METXBIODB00358"
  },
  "Metabolites" : [ {
    "SMILES" : "CCCS(=O)C1=CC2=C(C=C1)N=C(N2)N=C(O)OC",
    "InChI" : "InChI=1S/C12H15N3O3S/c1-3-6-19(17)8-4-5-9-10(7-8)14-11(13-9)15-12(16)18-2/h4-5,7H,3,6H2,1-2H3,(H2,13,14,15,16)",
    "DrugBank ID" : "N/A",
    "MetXBioDB biotransformation ID" : "BIOTID00234"
  } ]
}, {
  "Parent molecule" : {
    "SMILES" : "CCCCCC1=CC2=C([C@]3([H])C=C(C)CC[C@@]3([H])C(C)(C)O2)C(=C1)O",
    "InChI" : "InChI=1S/C21H30O2/c1-5-6-7-8-15-12-18(22)20-16-11-14(2)9-10-17(16)21(3,4)23-19(20)13-15/h11-13,16-17,22H,5-10H2,1-4H3",
    "DrugBank ID" : "N/A",
    "MetXBioDB ID" : "METXBIODB01701"
  },
  "Metabolites" : [ {
    "SMILES" : "CCCCCC1=CC2=C(C3C=C(CCC3C(C)(C)O2)CO)C(=C1)O",
    "InChI" : "InChI=1S/C21H30O3/c1-4-5-6-7-14-11-18(23)20-16-10-15(13-22)8-9-17(16)21(2,3)24-19(20)12-14/h10-12,16-17,22-23H,4-9,13H2,1-3H3",
    "DrugBank ID" : "N/A",
    "MetXBioDB biotransformation ID" : "BIOTID01192"
  }, {
    "SMILES" : "CCCCCC1=CC2=C(C3C=C(C)CC(C3C(C)(C)O2)O)C(=C1)O",
    "InChI" : "InChI=1S/C21H30O3/c1-5-6-7-8-14-11-16(22)19-15-9-13(2)10-17(23)20(15)21(3,4)24-18(19)12-14/h9,11-12,15,17,20,22-23H,5-8,10H2,1-4H3",
    "DrugBank ID" : "N/A",
    "MetXBioDB biotransformation ID" : "BIOTID01193"
  }, {
    "SMILES" : "CCCCCC1=CC2=C(C3C=C(C)C(CC3C(C)(C)O2)O)C(=C1)O",
    "InChI" : "InChI=1S/C21H30O3/c1-5-6-7-8-14-10-18(23)20-15-9-13(2)17(22)12-16(15)21(3,4)24-19(20)11-14/h9-11,15-17,22-23H,5-8,12H2,1-4H3",
    "DrugBank ID" : "N/A",
    "MetXBioDB biotransformation ID" : "BIOTID01195"
  } ]
}, {
  "Parent molecule" : {
    "SMILES" : "C1=CC=C(C=C1)C2=C(C=CC=C2)O",
    "InChI" : "InChI=1S/C12H10O/c13-12-9-5-4-8-11(12)10-6-2-1-3-7-10/h1-9,13H",
    "DrugBank ID" : "N/A",
    "MetXBioDB ID" : "METXBIODB00219"
  },
  "Metabolites" : [ {
    "SMILES" : "C1=CC=C(C=C1)C2=C(C=CC(=C2)O)O",
    "InChI" : "InChI=1S/C12H10O2/c13-10-6-7-12(14)11(8-10)9-4-2-1-3-5-9/h1-8,13-14H",
    "DrugBank ID" : "N/A",
    "MetXBioDB biotransformation ID" : "BIOTID00145"
  } ]
}, {
  "Parent molecule" : {
    "SMILES" : "CC1=CC=C(C=C1)S(=O)(=O)NC(=NN2CC3CCCC3C2)O",
    "InChI" : "InChI=1S/C15H21N3O3S/c1-11-5-7-14(8-6-11)22(20,21)17-15(19)16-18-9-12-3-2-4-13(12)10-18/h5-8,12-13H,2-4,9-10H2,1H3,(H2,16,17,19)",
    "DrugBank ID" : "N/A",
    "MetXBioDB ID" : "METXBIODB01960"
  },
  "Metabolites" : [ {
    "SMILES" : "CC1=CC=C(C=C1)S(=O)(=O)NC(=NN2CC3CC(CC3C2)O)O",
    "InChI" : "InChI=1S/C15H21N3O4S/c1-10-2-4-14(5-3-10)23(21,22)17-15(20)16-18-8-11-6-13(19)7-12(11)9-18/h2-5,11-13,19H,6-9H2,1H3,(H2,16,17,20)",
    "DrugBank ID" : "N/A",
    "MetXBioDB biotransformation ID" : "BIOTID01393"
  }, {
    "SMILES" : "C1CC2CN(CC2C1)N=C(NS(=O)(=O)C3=CC=C(C=C3)CO)O",
    "InChI" : "InChI=1S/C15H21N3O4S/c19-10-11-4-6-14(7-5-11)23(21,22)17-15(20)16-18-8-12-2-1-3-13(12)9-18/h4-7,12-13,19H,1-3,8-10H2,(H2,16,17,20)",
    "DrugBank ID" : "N/A",
    "MetXBioDB biotransformation ID" : "BIOTID01394"
  }, {
    "SMILES" : "CC1=CC=C(C=C1)S(=O)(=O)NC(=NN2CC3CCC(C3C2)O)O",
    "InChI" : "InChI=1S/C15H21N3O4S/c1-10-2-5-12(6-3-10)23(21,22)17-15(20)16-18-8-11-4-7-14(19)13(11)9-18/h2-3,5-6,11,13-14,19H,4,7-9H2,1H3,(H2,16,17,20)",
    "DrugBank ID" : "N/A",
    "MetXBioDB biotransformation ID" : "BIOTID01395"
  } ]
}, {
  "Parent molecule" : {
    "SMILES" : "CC1=CC=CC(=C1N(C(C)C(=O)OC)C(=O)CO)C",
    "InChI" : "InChI=1S/C14H19NO4/c1-9-6-5-7-10(2)13(9)15(12(17)8-16)11(3)14(18)19-4/h5-7,11,16H,8H2,1-4H3",
    "DrugBank ID" : "N/A",
    "MetXBioDB ID" : "METXBIODB01675"
  },
  "Metabolites" : [ {
    "SMILES" : "CC1=CC=CC(=C1N(C(C)C(=O)O)C(=O)CO)C",
    "InChI" : "InChI=1S/C13H17NO4/c1-8-5-4-6-9(2)12(8)14(11(16)7-15)10(3)13(17)18/h4-6,10,15H,7H2,1-3H3,(H,17,18)",
    "DrugBank ID" : "N/A",
    "MetXBioDB biotransformation ID" : "BIOTID01174"
  } ]
}, {
  "Parent molecule" : {
    "SMILES" : "C[C@]1([H])C(=O)N(C)[C@@]([H])(C2=CC=CN=C2)S1",
    "InChI" : "InChI=1S/C10H12N2OS/c1-7-9(13)12(2)10(14-7)8-4-3-5-11-6-8/h3-7,10H,1-2H3",
    "DrugBank ID" : "N/A",
    "MetXBioDB ID" : "METXBIODB01350"
  },
  "Metabolites" : [ {
    "SMILES" : "CC1C(=O)N(C)C(C2=CC=CN=C2)S1=O",
    "InChI" : "InChI=1S/C10H12N2O2S/c1-7-9(13)12(2)10(15(7)14)8-4-3-5-11-6-8/h3-7,10H,1-2H3",
    "DrugBank ID" : "N/A",
    "MetXBioDB biotransformation ID" : "BIOTID00933"
  } ]
}, {
  "Parent molecule" : {
    "SMILES" : "CCCCCNC(=N)N/N=C(\\[H])/C1=CNC2=C1C=C(C=C2)OC",
    "InChI" : "InChI=1S/C16H23N5O/c1-3-4-5-8-18-16(17)21-20-11-12-10-19-15-7-6-13(22-2)9-14(12)15/h6-7,9-11,19H,3-5,8H2,1-2H3,(H3,17,18,21)",
    "DrugBank ID" : "N/A",
    "MetXBioDB ID" : "METXBIODB01419"
  },
  "Metabolites" : [ {
    "SMILES" : "CCCCCNC(=N)NN=CC1=CNC2=C1C=C(C=C2)O",
    "InChI" : "InChI=1S/C15H21N5O/c1-2-3-4-7-17-15(16)20-19-10-11-9-18-14-6-5-12(21)8-13(11)14/h5-6,8-10,18,21H,2-4,7H2,1H3,(H3,16,17,20)",
    "DrugBank ID" : "N/A",
    "MetXBioDB biotransformation ID" : "BIOTID00984"
  } ]
}, {
  "Parent molecule" : {
    "SMILES" : "C1CC1C#C[C@]2(C3=CC(=CC(=C3N=C(O)O2)O)Cl)C(F)(F)F",
    "InChI" : "InChI=1S/C14H9ClF3NO3/c15-8-5-9-11(10(20)6-8)19-12(21)22-13(9,14(16,17)18)4-3-7-1-2-7/h5-7,20H,1-2H2,(H,19,21)",
    "DrugBank ID" : "N/A",
    "MetXBioDB ID" : "METXBIODB00319"
  },
  "Metabolites" : [ {
    "SMILES" : "C1CC1(C#CC2(C3=CC(=CC(=C3N=C(O)O2)O)Cl)C(F)(F)F)O",
    "InChI" : "InChI=1S/C14H9ClF3NO4/c15-7-5-8-10(9(20)6-7)19-11(21)23-13(8,14(16,17)18)4-3-12(22)1-2-12/h5-6,20,22H,1-2H2,(H,19,21)",
    "DrugBank ID" : "N/A",
    "MetXBioDB biotransformation ID" : "BIOTID00209"
  } ]
}, {
  "Parent molecule" : {
    "SMILES" : "C=CC1CO1",
    "InChI" : "InChI=1S/C4H6O/c1-2-4-3-5-4/h2,4H,1,3H2",
    "DrugBank ID" : "N/A",
    "MetXBioDB ID" : "METXBIODB00484"
  },
  "Metabolites" : [ {
    "SMILES" : "C1C(C2CO2)O1",
    "InChI" : "InChI=1S/C4H6O2/c1-3(5-1)4-2-6-4/h3-4H,1-2H2",
    "DrugBank ID" : "N/A",
    "MetXBioDB biotransformation ID" : "BIOTID00319"
  } ]
}, {
  "Parent molecule" : {
    "SMILES" : "C[C@@]12CC[C@]3([H])C4=CC=C(C=C4CC[C@@]3([H])[C@]2([H])CCC1=O)O",
    "InChI" : "InChI=1S/C18H22O2/c1-18-9-8-14-13-5-3-12(19)10-11(13)2-4-15(14)16(18)6-7-17(18)20/h3,5,10,14-16,19H,2,4,6-9H2,1H3",
    "DrugBank ID" : "N/A",
    "MetXBioDB ID" : "METXBIODB00780"
  },
  "Metabolites" : [ {
    "SMILES" : "CC12CCC3C4=CC=C(C=C4CCC3C2CC(C1=O)O)O",
    "InChI" : "InChI=1S/C18H22O3/c1-18-7-6-13-12-5-3-11(19)8-10(12)2-4-14(13)15(18)9-16(20)17(18)21/h3,5,8,13-16,19-20H,2,4,6-7,9H2,1H3",
    "DrugBank ID" : "N/A",
    "MetXBioDB biotransformation ID" : "BIOTID00533"
  }, {
    "SMILES" : "CC12CCC3C4=CC=C(C=C4C(CC3C2CCC1=O)O)O",
    "InChI" : "InChI=1S/C18H22O3/c1-18-7-6-12-11-3-2-10(19)8-14(11)16(20)9-13(12)15(18)4-5-17(18)21/h2-3,8,12-13,15-16,19-20H,4-7,9H2,1H3",
    "DrugBank ID" : "N/A",
    "MetXBioDB biotransformation ID" : "BIOTID00529"
  }, {
    "SMILES" : "CC12CCC3C4=CC=C(C=C4CC(C3C2CCC1=O)O)O",
    "InChI" : "InChI=1S/C18H22O3/c1-18-7-6-13-12-3-2-11(19)8-10(12)9-15(20)17(13)14(18)4-5-16(18)21/h2-3,8,13-15,17,19-20H,4-7,9H2,1H3",
    "DrugBank ID" : "N/A",
    "MetXBioDB biotransformation ID" : "BIOTID00531"
  }, {
    "SMILES" : "CC12CCC3C4=CC=C(C(=C4CCC3C2CCC1=O)O)O",
    "InChI" : "InChI=1S/C18H22O3/c1-18-9-8-11-10-4-6-15(19)17(21)13(10)3-2-12(11)14(18)5-7-16(18)20/h4,6,11-12,14,19,21H,2-3,5,7-9H2,1H3",
    "DrugBank ID" : "N/A",
    "MetXBioDB biotransformation ID" : "BIOTID00528"
  }, {
    "SMILES" : "CC12CCC3C4=CC=C(C=C4CCC3C2C(CC1=O)O)O",
    "InChI" : "InChI=1S/C18H22O3/c1-18-7-6-13-12-5-3-11(19)8-10(12)2-4-14(13)17(18)15(20)9-16(18)21/h3,5,8,13-15,17,19-20H,2,4,6-7,9H2,1H3",
    "DrugBank ID" : "N/A",
    "MetXBioDB biotransformation ID" : "BIOTID00532"
  }, {
    "SMILES" : "CC12CCC3C(CCC4=C3C=C(C(=C4)O)O)C2CCC1=O",
    "InChI" : "InChI=1S/C18H22O3/c1-18-7-6-11-12(14(18)4-5-17(18)21)3-2-10-8-15(19)16(20)9-13(10)11/h8-9,11-12,14,19-20H,2-7H2,1H3",
    "DrugBank ID" : "N/A",
    "MetXBioDB biotransformation ID" : "BIOTID00527"
  } ]
}, {
  "Parent molecule" : {
    "SMILES" : "CN1CCCCC1CCN2C3=C(C=CC=C3)SC4=CC=C(C=C42)SC",
    "InChI" : "InChI=1S/C21H26N2S2/c1-22-13-6-5-7-16(22)12-14-23-18-8-3-4-9-20(18)25-21-11-10-17(24-2)15-19(21)23/h3-4,8-11,15-16H,5-7,12-14H2,1-2H3",
    "DrugBank ID" : "N/A",
    "MetXBioDB ID" : "METXBIODB02074"
  },
  "Metabolites" : [ {
    "SMILES" : "CSC1=CC=C2C(=C1)N(CCC3CCCCN3)C4=C(C=CC=C4)S2",
    "InChI" : "InChI=1S/C20H24N2S2/c1-23-16-9-10-20-18(14-16)22(13-11-15-6-4-5-12-21-15)17-7-2-3-8-19(17)24-20/h2-3,7-10,14-15,21H,4-6,11-13H2,1H3",
    "DrugBank ID" : "N/A",
    "MetXBioDB biotransformation ID" : "BIOTID01480"
  }, {
    "SMILES" : "CN1CCCCC1CCN2C3=C(C=CC=C3)S(=O)C4=CC=C(C=C42)SC",
    "InChI" : "InChI=1S/C21H26N2OS2/c1-22-13-6-5-7-16(22)12-14-23-18-8-3-4-9-20(18)26(24)21-11-10-17(25-2)15-19(21)23/h3-4,8-11,15-16H,5-7,12-14H2,1-2H3",
    "DrugBank ID" : "N/A",
    "MetXBioDB biotransformation ID" : "BIOTID01481"
  }, {
    "SMILES" : "CN1CCCCC1CCN2C3=C(C=CC=C3)SC4=CC=C(C=C42)S(=O)C",
    "InChI" : "InChI=1S/C21H26N2OS2/c1-22-13-6-5-7-16(22)12-14-23-18-8-3-4-9-20(18)25-21-11-10-17(26(2)24)15-19(21)23/h3-4,8-11,15-16H,5-7,12-14H2,1-2H3",
    "DrugBank ID" : "N/A",
    "MetXBioDB biotransformation ID" : "BIOTID01479"
  } ]
}, {
  "Parent molecule" : {
    "SMILES" : "C1=C(C=CC(=C1)O)N(=O)=O",
    "InChI" : "InChI=1S/C6H5NO3/c8-6-3-1-5(2-4-6)7(9)10/h1-4,8H",
    "DrugBank ID" : "N/A",
    "MetXBioDB ID" : "METXBIODB00277"
  },
  "Metabolites" : [ {
    "SMILES" : "C1=C(C=C(C(=C1)O)O)N(=O)=O",
    "InChI" : "InChI=1S/C6H5NO4/c8-5-2-1-4(7(10)11)3-6(5)9/h1-3,8-9H",
    "DrugBank ID" : "N/A",
    "MetXBioDB biotransformation ID" : "BIOTID01157"
  } ]
}, {
  "Parent molecule" : {
    "SMILES" : "CC1=CC=CC(=C1OC[C@@]([H])(C)N)C",
    "InChI" : "InChI=1S/C11H17NO/c1-8-5-4-6-9(2)11(8)13-7-10(3)12/h4-6,10H,7,12H2,1-3H3",
    "DrugBank ID" : "N/A",
    "MetXBioDB ID" : "METXBIODB00102"
  },
  "Metabolites" : [ {
    "SMILES" : "CC1=C(C(=CC(=C1)O)C)OCC(C)N",
    "InChI" : "InChI=1S/C11H17NO2/c1-7-4-10(13)5-8(2)11(7)14-6-9(3)12/h4-5,9,13H,6,12H2,1-3H3",
    "DrugBank ID" : "N/A",
    "MetXBioDB biotransformation ID" : "BIOTID00066"
  }, {
    "SMILES" : "CC1=CC=CC(=C1OCC(C)N)CO",
    "InChI" : "InChI=1S/C11H17NO2/c1-8-4-3-5-10(6-13)11(8)14-7-9(2)12/h3-5,9,13H,6-7,12H2,1-2H3",
    "DrugBank ID" : "N/A",
    "MetXBioDB biotransformation ID" : "BIOTID00068"
  }, {
    "SMILES" : "CC1=CC=CC(=C1OCC(C)NO)C",
    "InChI" : "InChI=1S/C11H17NO2/c1-8-5-4-6-9(2)11(8)14-7-10(3)12-13/h4-6,10,12-13H,7H2,1-3H3",
    "DrugBank ID" : "N/A",
    "MetXBioDB biotransformation ID" : "BIOTID00069"
  }, {
    "SMILES" : "CC1=CC=C(C(=C1OCC(C)N)C)O",
    "InChI" : "InChI=1S/C11H17NO2/c1-7-4-5-10(13)9(3)11(7)14-6-8(2)12/h4-5,8,13H,6,12H2,1-3H3",
    "DrugBank ID" : "N/A",
    "MetXBioDB biotransformation ID" : "BIOTID00067"
  } ]
}, {
  "Parent molecule" : {
    "SMILES" : "CC/C(/[H])=C(/[H])\\C/C(/[H])=C(/[H])\\C/C(/[H])=C(/[H])\\C/C(/[H])=C(/[H])\\C/C(/[H])=C(/[H])\\CCCC(=O)O",
    "InChI" : "InChI=1S/C20H30O2/c1-2-3-4-5-6-7-8-9-10-11-12-13-14-15-16-17-18-19-20(21)22/h3-4,6-7,9-10,12-13,15-16H,2,5,8,11,14,17-19H2,1H3,(H,21,22)",
    "DrugBank ID" : "N/A",
    "MetXBioDB ID" : "METXBIODB00762"
  },
  "Metabolites" : [ {
    "SMILES" : "CCC=CCC=CCC=CCCCCC=CCCCC(=O)O",
    "InChI" : "InChI=1S/C20H32O2/c1-2-3-4-5-6-7-8-9-10-11-12-13-14-15-16-17-18-19-20(21)22/h3-4,6-7,9-10,15-16H,2,5,8,11-14,17-19H2,1H3,(H,21,22)",
    "DrugBank ID" : "N/A",
    "MetXBioDB biotransformation ID" : "BIOTID00516"
  } ]
}, {
  "Parent molecule" : {
    "SMILES" : "C1=CC(=C(C=C1)F)C2=NCC(=S)N(CC(F)(F)F)C3=C2C=C(C=C3)Cl",
    "InChI" : "InChI=1S/C17H11ClF4N2S/c18-10-5-6-14-12(7-10)16(11-3-1-2-4-13(11)19)23-8-15(25)24(14)9-17(20,21)22/h1-7H,8-9H2",
    "DrugBank ID" : "N/A",
    "MetXBioDB ID" : "METXBIODB01211"
  },
  "Metabolites" : [ {
    "SMILES" : "C1=CC(=C(C=C1)F)C2=NCC(=O)N(CC(F)(F)F)C3=C2C=C(C=C3)Cl",
    "InChI" : "InChI=1S/C17H11ClF4N2O/c18-10-5-6-14-12(7-10)16(11-3-1-2-4-13(11)19)23-8-15(25)24(14)9-17(20,21)22/h1-7H,8-9H2",
    "DrugBank ID" : "N/A",
    "MetXBioDB biotransformation ID" : "BIOTID00826"
  } ]
}, {
  "Parent molecule" : {
    "SMILES" : "C1CCN2C[C@]3([H])C[C@@]([H])(CN4CCCC[C@]34[H])[C@]2([H])C1",
    "InChI" : "InChI=1S/C15H26N2/c1-3-7-16-11-13-9-12(14(16)5-1)10-17-8-4-2-6-15(13)17/h12-15H,1-11H2",
    "DrugBank ID" : "N/A",
    "MetXBioDB ID" : "METXBIODB01383"
  },
  "Metabolites" : [ {
    "SMILES" : "C1CCN2CC3CC(CN4CCCCC34O)C2C1",
    "InChI" : "InChI=1S/C15H26N2O/c18-15-6-2-4-8-17(15)10-12-9-13(15)11-16-7-3-1-5-14(12)16/h12-14,18H,1-11H2",
    "DrugBank ID" : "N/A",
    "MetXBioDB biotransformation ID" : "BIOTID00957"
  }, {
    "SMILES" : "C1CCN2CC3CC(CN4CCCC(C34)O)C2C1",
    "InChI" : "InChI=1S/C15H26N2O/c18-14-5-3-7-17-9-11-8-12(15(14)17)10-16-6-2-1-4-13(11)16/h11-15,18H,1-10H2",
    "DrugBank ID" : "N/A",
    "MetXBioDB biotransformation ID" : "BIOTID00959"
  }, {
    "SMILES" : "C1CCN2CC3CC(CN4C3CCCC4O)C2C1",
    "InChI" : "InChI=1S/C15H26N2O/c18-15-6-3-5-14-11-8-12(10-17(14)15)13-4-1-2-7-16(13)9-11/h11-15,18H,1-10H2",
    "DrugBank ID" : "N/A",
    "MetXBioDB biotransformation ID" : "BIOTID00958"
  } ]
}, {
  "Parent molecule" : {
    "SMILES" : "COC1=CC=C(C=C1)C2=CC(=NN2C3=CC=C(C(=C3)CO)S(=O)(=O)N)C(F)(F)F",
    "InChI" : "InChI=1S/C18H16F3N3O4S/c1-28-14-5-2-11(3-6-14)15-9-17(18(19,20)21)23-24(15)13-4-7-16(29(22,26)27)12(8-13)10-25/h2-9,25H,10H2,1H3,(H2,22,26,27)",
    "DrugBank ID" : "N/A",
    "MetXBioDB ID" : "METXBIODB00520"
  },
  "Metabolites" : [ {
    "SMILES" : "C1=CC(=CC=C1C2=CC(=NN2C3=CC=C(C(=C3)CO)S(=O)(=O)N)C(F)(F)F)O",
    "InChI" : "InChI=1S/C17H14F3N3O4S/c18-17(19,20)16-8-14(10-1-4-13(25)5-2-10)23(22-16)12-3-6-15(28(21,26)27)11(7-12)9-24/h1-8,24-25H,9H2,(H2,21,26,27)",
    "DrugBank ID" : "N/A",
    "MetXBioDB biotransformation ID" : "BIOTID00350"
  } ]
}, {
  "Parent molecule" : {
    "SMILES" : "CC(C)C(C1=CC=C(C=C1)Cl)C(=O)OC(C#N)C2=CC=CC(=C2)OC3=CC=CC=C3",
    "InChI" : "InChI=1S/C25H22ClNO3/c1-17(2)24(18-11-13-20(26)14-12-18)25(28)30-23(16-27)19-7-6-10-22(15-19)29-21-8-4-3-5-9-21/h3-15,17,23-24H,1-2H3",
    "DrugBank ID" : "N/A",
    "MetXBioDB ID" : "METXBIODB01939"
  },
  "Metabolites" : [ {
    "SMILES" : "CC(C)C(C1=CC=C(C=C1)Cl)C(=O)OC(C#N)C2=CC=CC(=C2)OC3=CC=C(C=C3)O",
    "InChI" : "InChI=1S/C25H22ClNO4/c1-16(2)24(17-6-8-19(26)9-7-17)25(29)31-23(15-27)18-4-3-5-22(14-18)30-21-12-10-20(28)11-13-21/h3-14,16,23-24,28H,1-2H3",
    "DrugBank ID" : "N/A",
    "MetXBioDB biotransformation ID" : "BIOTID01380"
  }, {
    "SMILES" : "CC(C)C(C1=CC=C(C=C1)Cl)C(=O)OC(C#N)C2=CC=CC(=C2)OC3=C(C=CC=C3)O",
    "InChI" : "InChI=1S/C25H22ClNO4/c1-16(2)24(17-10-12-19(26)13-11-17)25(29)31-23(15-27)18-6-5-7-20(14-18)30-22-9-4-3-8-21(22)28/h3-14,16,23-24,28H,1-2H3",
    "DrugBank ID" : "N/A",
    "MetXBioDB biotransformation ID" : "BIOTID01379"
  } ]
}, {
  "Parent molecule" : {
    "SMILES" : "CCC(=O)O[C@]1([H])CC(=O)O[C@]([H])(C)C/C(/[H])=C(\\[H])/C(/[H])=C(\\[H])/[C@@]([H])([C@]([H])(C)C[C@]([H])(CC=O)[C@@]([H])([C@]1([H])OC)O[C@]2([H])[C@@]([H])([C@@]([H])([C@@]([H])([C@@]([H])(C)O2)O[C@@]3([H])C[C@](C)([C@]([H])([C@@]([H])(C)O3)OC(=O)CC)OC(=O)C)N(C)C)O)OC(=O)C",
    "InChI" : "InChI=1S/C45H71NO17/c1-13-34(50)59-33-23-36(52)55-26(4)18-16-15-17-19-32(58-29(7)48)25(3)22-31(20-21-47)41(42(33)54-12)62-44-39(53)38(46(10)11)40(27(5)57-44)61-37-24-45(9,63-30(8)49)43(28(6)56-37)60-35(51)14-2/h15-17,19,21,25-28,31-33,37-44,53H,13-14,18,20,22-24H2,1-12H3",
    "DrugBank ID" : "N/A",
    "MetXBioDB ID" : "METXBIODB01048"
  },
  "Metabolites" : [ {
    "SMILES" : "CCC(=O)OC1CC(=O)OC(C)CC=CC=CC(C(C)CC(CC=O)C(C1OC)OC2C(C(C(C(C)O2)OC3CC(C)(C(C(C)O3)(O)OC(=O)CC)OC(=O)C)N(C)C)O)OC(=O)C",
    "InChI" : "InChI=1S/C45H71NO18/c1-13-34(50)60-33-23-36(52)56-26(4)18-16-15-17-19-32(59-29(7)48)25(3)22-31(20-21-47)41(42(33)55-12)62-43-39(53)38(46(10)11)40(27(5)57-43)61-37-24-44(9,63-30(8)49)45(54,28(6)58-37)64-35(51)14-2/h15-17,19,21,25-28,31-33,37-43,53-54H,13-14,18,20,22-24H2,1-12H3",
    "DrugBank ID" : "N/A",
    "MetXBioDB biotransformation ID" : "BIOTID00710"
  } ]
}, {
  "Parent molecule" : {
    "SMILES" : "FC1=CC=C(C=C1)C1=CC(=NC2=C1CCCCCC2)N1CCNCC1",
    "InChI" : "InChI=1S/C21H26FN3/c22-17-9-7-16(8-10-17)19-15-21(25-13-11-23-12-14-25)24-20-6-4-2-1-3-5-18(19)20/h7-10,15,23H,1-6,11-14H2",
    "DrugBank ID" : "N/A",
    "MetXBioDB ID" : "N/A"
  },
  "Metabolites" : [ {
    "SMILES" : "NCCNC1=NC2=C(CCCCCC2)C(=C1)C1=CC=C(F)C=C1",
    "InChI" : "InChI=1S/C19H24FN3/c20-15-9-7-14(8-10-15)17-13-19(22-12-11-21)23-18-6-4-2-1-3-5-16(17)18/h7-10,13H,1-6,11-12,21H2,(H,22,23)",
    "DrugBank ID" : "DBMET01894",
    "MetXBioDB biotransformation ID" : "N/A"
  } ]
}, {
  "Parent molecule" : {
    "SMILES" : "CN[C@]1(CCCCC1=O)C2=C(C=CC=C2)Cl",
    "InChI" : "InChI=1S/C13H16ClNO/c1-15-13(9-5-4-8-12(13)16)10-6-2-3-7-11(10)14/h2-3,6-7,15H,4-5,8-9H2,1H3",
    "DrugBank ID" : "N/A",
    "MetXBioDB ID" : "METXBIODB00118"
  },
  "Metabolites" : [ {
    "SMILES" : "C1=CC(=C(C=C1)Cl)C2(CCCCC2=O)N",
    "InChI" : "InChI=1S/C12H14ClNO/c13-10-6-2-1-5-9(10)12(14)8-4-3-7-11(12)15/h1-2,5-6H,3-4,7-8,14H2",
    "DrugBank ID" : "N/A",
    "MetXBioDB biotransformation ID" : "BIOTID00077"
  } ]
}, {
  "Parent molecule" : {
    "SMILES" : "C1CC1C#C[C@]2(C3=C(C=CC(=C3)Cl)N=C(O)O2)C(F)(F)F",
    "InChI" : "InChI=1S/C14H9ClF3NO2/c15-9-3-4-11-10(7-9)13(14(16,17)18,21-12(20)19-11)6-5-8-1-2-8/h3-4,7-8H,1-2H2,(H,19,20)",
    "DrugBank ID" : "N/A",
    "MetXBioDB ID" : "METXBIODB00761"
  },
  "Metabolites" : [ {
    "SMILES" : "C1CC1C#CC2(C3=CC(=CC(=C3N=C(O)O2)O)Cl)C(F)(F)F",
    "InChI" : "InChI=1S/C14H9ClF3NO3/c15-8-5-9-11(10(20)6-8)19-12(21)22-13(9,14(16,17)18)4-3-7-1-2-7/h5-7,20H,1-2H2,(H,19,21)",
    "DrugBank ID" : "N/A",
    "MetXBioDB biotransformation ID" : "BIOTID00515"
  } ]
}, {
  "Parent molecule" : {
    "SMILES" : "CCC1=NN(CCCN2CCN(CC2)C3=CC(=CC=C3)Cl)C(=O)N1CC",
    "InChI" : "InChI=1S/C19H28ClN5O/c1-3-18-21-25(19(26)24(18)4-2)10-6-9-22-11-13-23(14-12-22)17-8-5-7-16(20)15-17/h5,7-8,15H,3-4,6,9-14H2,1-2H3",
    "DrugBank ID" : "N/A",
    "MetXBioDB ID" : "METXBIODB00804"
  },
  "Metabolites" : [ {
    "SMILES" : "CCN1C(=NN(CCCN2CCN(CC2)C3=CC(=CC=C3)Cl)C1=O)C(C)O",
    "InChI" : "InChI=1S/C19H28ClN5O2/c1-3-24-18(15(2)26)21-25(19(24)27)9-5-8-22-10-12-23(13-11-22)17-7-4-6-16(20)14-17/h4,6-7,14-15,26H,3,5,8-13H2,1-2H3",
    "DrugBank ID" : "N/A",
    "MetXBioDB biotransformation ID" : "BIOTID00548"
  }, {
    "SMILES" : "C1=CC(=CC(=C1)Cl)N2CCNCC2",
    "InChI" : "InChI=1S/C10H13ClN2/c11-9-2-1-3-10(8-9)13-6-4-12-5-7-13/h1-3,8,12H,4-7H2",
    "DrugBank ID" : "N/A",
    "MetXBioDB biotransformation ID" : "BIOTID00546"
  }, {
    "SMILES" : "CCC1=NN(CCCN2CCN(CC2)C3=CC=C(C(=C3)Cl)O)C(=O)N1CC",
    "InChI" : "InChI=1S/C19H28ClN5O2/c1-3-18-21-25(19(27)24(18)4-2)9-5-8-22-10-12-23(13-11-22)15-6-7-17(26)16(20)14-15/h6-7,14,26H,3-5,8-13H2,1-2H3",
    "DrugBank ID" : "N/A",
    "MetXBioDB biotransformation ID" : "BIOTID00547"
  }, {
    "SMILES" : "CCCN1C(=O)N(CC)C(=N1)CC",
    "InChI" : "InChI=1S/C9H17N3O/c1-4-7-12-9(13)11(6-3)8(5-2)10-12/h4-7H2,1-3H3",
    "DrugBank ID" : "N/A",
    "MetXBioDB biotransformation ID" : "BIOTID00545"
  } ]
}, {
  "Parent molecule" : {
    "SMILES" : "CCCCN1CCCC[C@@]1([H])C(=NC2=C(C)C=CC=C2C)O",
    "InChI" : "InChI=1S/C18H28N2O/c1-4-5-12-20-13-7-6-11-16(20)18(21)19-17-14(2)9-8-10-15(17)3/h8-10,16H,4-7,11-13H2,1-3H3,(H,19,21)",
    "DrugBank ID" : "N/A",
    "MetXBioDB ID" : "METXBIODB00978"
  },
  "Metabolites" : [ {
    "SMILES" : "CC1=CC=CC(=C1N=C(C2CCCCN2)O)C",
    "InChI" : "InChI=1S/C14H20N2O/c1-10-6-5-7-11(2)13(10)16-14(17)12-8-3-4-9-15-12/h5-7,12,15H,3-4,8-9H2,1-2H3,(H,16,17)",
    "DrugBank ID" : "N/A",
    "MetXBioDB biotransformation ID" : "BIOTID00664"
  } ]
}, {
  "Parent molecule" : {
    "SMILES" : "C1=CSC(=C1)C(=O)C2=CC=C(C(=C2Cl)Cl)OCCCO",
    "InChI" : "InChI=1S/C14H12Cl2O3S/c15-12-9(14(18)11-3-1-8-20-11)4-5-10(13(12)16)19-7-2-6-17/h1,3-5,8,17H,2,6-7H2",
    "DrugBank ID" : "N/A",
    "MetXBioDB ID" : "METXBIODB00022"
  },
  "Metabolites" : [ {
    "SMILES" : "C1=CSC(=C1)C(=O)C2=CC=C(C(=C2Cl)Cl)O",
    "InChI" : "InChI=1S/C11H6Cl2O2S/c12-9-6(3-4-7(14)10(9)13)11(15)8-2-1-5-16-8/h1-5,14H",
    "DrugBank ID" : "N/A",
    "MetXBioDB biotransformation ID" : "BIOTID00015"
  }, {
    "SMILES" : "C(CO)COC1=CC=C(C(=C1Cl)Cl)C(=O)C2=CC=C(O)S2",
    "InChI" : "InChI=1S/C14H12Cl2O4S/c15-12-8(14(19)10-4-5-11(18)21-10)2-3-9(13(12)16)20-7-1-6-17/h2-5,17-18H,1,6-7H2",
    "DrugBank ID" : "N/A",
    "MetXBioDB biotransformation ID" : "BIOTID00014"
  } ]
}, {
  "Parent molecule" : {
    "SMILES" : "C1=CC=C(C=C1)O",
    "InChI" : "InChI=1S/C6H6O/c7-6-4-2-1-3-5-6/h1-5,7H",
    "DrugBank ID" : "N/A",
    "MetXBioDB ID" : "METXBIODB00447"
  },
  "Metabolites" : [ {
    "SMILES" : "C1=C(C=CC(=C1)O)O",
    "InChI" : "InChI=1S/C6H6O2/c7-5-1-2-6(8)4-3-5/h1-4,7-8H",
    "DrugBank ID" : "N/A",
    "MetXBioDB biotransformation ID" : "BIOTID00800"
  }, {
    "SMILES" : "C1=CC(=C(C=C1)O)O",
    "InChI" : "InChI=1S/C6H6O2/c7-5-3-1-2-4-6(5)8/h1-4,7-8H",
    "DrugBank ID" : "N/A",
    "MetXBioDB biotransformation ID" : "BIOTID00801"
  } ]
}, {
  "Parent molecule" : {
    "SMILES" : "CCC(C)(C)C(=O)O[C@@]1([H])C[C@@]([H])(C)C=C2C=C[C@]([H])(C)[C@]([H])(CC[C@]3([H])C[C@]([H])(CC(=O)O3)O)[C@]21[H]",
    "InChI" : "InChI=1S/C25H38O5/c1-6-25(4,5)24(28)30-21-12-15(2)11-17-8-7-16(3)20(23(17)21)10-9-19-13-18(26)14-22(27)29-19/h7-8,11,15-16,18-21,23,26H,6,9-10,12-14H2,1-5H3",
    "DrugBank ID" : "N/A",
    "MetXBioDB ID" : "METXBIODB01371"
  },
  "Metabolites" : [ {
    "SMILES" : "CCC(C)(C)C(=O)OC1CC(=C)C=C2C=CC(C)C(CCC3CC(CC(=O)O3)O)C21",
    "InChI" : "InChI=1S/C25H36O5/c1-6-25(4,5)24(28)30-21-12-15(2)11-17-8-7-16(3)20(23(17)21)10-9-19-13-18(26)14-22(27)29-19/h7-8,11,16,18-21,23,26H,2,6,9-10,12-14H2,1,3-5H3",
    "DrugBank ID" : "N/A",
    "MetXBioDB biotransformation ID" : "BIOTID00949"
  }, {
    "SMILES" : "CCC(C)(C)C(=O)O[C@H]1C[C@@H](C)C=C2C=C[C@H](C)[C@H](CC[C@@H](O)C[C@@H](O)CC(O)=O)[C@@H]12",
    "InChI" : "InChI=1S/C25H40O6/c1-6-25(4,5)24(30)31-21-12-15(2)11-17-8-7-16(3)20(23(17)21)10-9-18(26)13-19(27)14-22(28)29/h7-8,11,15-16,18-21,23,26-27H,6,9-10,12-14H2,1-5H3,(H,28,29)",
    "DrugBank ID" : "DBMET00388",
    "MetXBioDB biotransformation ID" : "N/A"
  }, {
    "SMILES" : "CCC(C)(C)C(=O)OC1CC(C)C(C2=CC(C(C)C(CCC3CC(CC(=O)O3)O)C21)O)O",
    "InChI" : "InChI=1S/C25H40O7/c1-6-25(4,5)24(30)32-20-9-13(2)23(29)18-12-19(27)14(3)17(22(18)20)8-7-16-10-15(26)11-21(28)31-16/h12-17,19-20,22-23,26-27,29H,6-11H2,1-5H3",
    "DrugBank ID" : "N/A",
    "MetXBioDB biotransformation ID" : "BIOTID00948"
  }, {
    "SMILES" : "CCC(C)(C)C(=O)OC1CC(C)(C=C2C=CC(C)C(CCC3CC(CC(=O)O3)O)C21)O",
    "InChI" : "InChI=1S/C25H38O6/c1-6-24(3,4)23(28)31-20-14-25(5,29)13-16-8-7-15(2)19(22(16)20)10-9-18-11-17(26)12-21(27)30-18/h7-8,13,15,17-20,22,26,29H,6,9-12,14H2,1-5H3",
    "DrugBank ID" : "N/A",
    "MetXBioDB biotransformation ID" : "BIOTID00947"
  } ]
}, {
  "Parent molecule" : {
    "SMILES" : "CO[C@H]1\\C=C\\O[C@@]2(C)OC3=C(C2=O)C2=C(C(O)=C3C)C(=O)C(NC(=O)\\C(C)=C/C=C/[C@H](C)[C@H](O)[C@@H](C)[C@@H](O)[C@@H](C)[C@H](OC(C)=O)[C@@H]1C)=C1NC3(CCN(CC3)CC(C)C)N=C21",
    "InChI" : "InChI=1S/C46H62N4O11/c1-22(2)21-50-18-16-46(17-19-50)48-34-31-32-39(54)28(8)42-33(31)43(56)45(10,61-42)59-20-15-30(58-11)25(5)41(60-29(9)51)27(7)38(53)26(6)37(52)23(3)13-12-14-24(4)44(57)47-36(40(32)55)35(34)49-46/h12-15,20,22-23,25-27,30,37-38,41,49,52-54H,16-19,21H2,1-11H3,(H,47,57)",
    "DrugBank ID" : "N/A",
    "MetXBioDB ID" : "N/A"
  },
  "Metabolites" : [ {
    "SMILES" : "CC(C)CN1CCC2(CC1)NC1=C3N=C(O)\\C(C)=C/C=C\\[C@@H](C)[C@H](O)[C@H](C)[C@H](O)[C@@H](C)[C@@H](OC(C)=O)[C@H](C)[C@H](O)\\C=C/O[C@@]4(C)OC5=C(C4=O)C(C1=N2)=C(C(O)=C5C)C3=O",
    "InChI" : "InChI=1S/C45H60N4O11/c1-21(2)20-49-17-15-45(16-18-49)47-33-30-31-38(54)27(8)41-32(30)42(56)44(10,60-41)58-19-14-29(51)24(5)40(59-28(9)50)26(7)37(53)25(6)36(52)22(3)12-11-13-23(4)43(57)46-35(39(31)55)34(33)48-45/h11-14,19,21-22,24-26,29,36-37,40,48,51-54H,15-18,20H2,1-10H3,(H,46,57)",
    "DrugBank ID" : "DBMET00384",
    "MetXBioDB biotransformation ID" : "N/A"
  } ]
}, {
  "Parent molecule" : {
    "SMILES" : "CC1=CC=CC(=C1N)C",
    "InChI" : "InChI=1S/C8H11N/c1-6-4-3-5-7(2)8(6)9/h3-5H,9H2,1-2H3",
    "DrugBank ID" : "N/A",
    "MetXBioDB ID" : "METXBIODB01873"
  },
  "Metabolites" : [ {
    "SMILES" : "CC1=CC=CC(=C1NO)C",
    "InChI" : "InChI=1S/C8H11NO/c1-6-4-3-5-7(2)8(6)9-10/h3-5,9-10H,1-2H3",
    "DrugBank ID" : "N/A",
    "MetXBioDB biotransformation ID" : "BIOTID01325"
  }, {
    "SMILES" : "CC1=C(C(=CC(=C1)O)C)N",
    "InChI" : "InChI=1S/C8H11NO/c1-5-3-7(10)4-6(2)8(5)9/h3-4,10H,9H2,1-2H3",
    "DrugBank ID" : "N/A",
    "MetXBioDB biotransformation ID" : "BIOTID01324"
  } ]
}, {
  "Parent molecule" : {
    "SMILES" : "CN(C)CCCN1C2=C(C=CC=C2)SC3=CC=C(C=C31)Cl",
    "InChI" : "InChI=1S/C17H19ClN2S/c1-19(2)10-5-11-20-14-6-3-4-7-16(14)21-17-9-8-13(18)12-15(17)20/h3-4,6-9,12H,5,10-11H2,1-2H3",
    "DrugBank ID" : "N/A",
    "MetXBioDB ID" : "METXBIODB00583"
  },
  "Metabolites" : [ {
    "SMILES" : "CNCCCN1C2=C(C=CC=C2)SC3=CC=C(C=C31)Cl",
    "InChI" : "InChI=1S/C16H17ClN2S/c1-18-9-4-10-19-13-5-2-3-6-15(13)20-16-8-7-12(17)11-14(16)19/h2-3,5-8,11,18H,4,9-10H2,1H3",
    "DrugBank ID" : "N/A",
    "MetXBioDB biotransformation ID" : "BIOTID00397"
  }, {
    "SMILES" : "CN(C)CCCN1C2=C(C=CC=C2)S(=O)C3=CC=C(C=C31)Cl",
    "InChI" : "InChI=1S/C17H19ClN2OS/c1-19(2)10-5-11-20-14-6-3-4-7-16(14)22(21)17-9-8-13(18)12-15(17)20/h3-4,6-9,12H,5,10-11H2,1-2H3",
    "DrugBank ID" : "N/A",
    "MetXBioDB biotransformation ID" : "BIOTID00396"
  }, {
    "SMILES" : "CN(C)CCCN1C2=CC=C(C=C2SC3=CC=C(C=C31)Cl)O",
    "InChI" : "InChI=1S/C17H19ClN2OS/c1-19(2)8-3-9-20-14-6-5-13(21)11-17(14)22-16-7-4-12(18)10-15(16)20/h4-7,10-11,21H,3,8-9H2,1-2H3",
    "DrugBank ID" : "N/A",
    "MetXBioDB biotransformation ID" : "BIOTID00395"
  } ]
}, {
  "Parent molecule" : {
    "SMILES" : "CCCCN(CCCC)CC(O)C1=C2C(=CC(Cl)=C1)\\C(=C/C1=CC=C(Cl)C=C1)C1=C2C=CC(Cl)=C1",
    "InChI" : "InChI=1S/C30H32Cl3NO/c1-3-5-13-34(14-6-4-2)19-29(35)28-18-23(33)17-27-25(15-20-7-9-21(31)10-8-20)26-16-22(32)11-12-24(26)30(27)28/h7-12,15-18,29,35H,3-6,13-14,19H2,1-2H3",
    "DrugBank ID" : "N/A",
    "MetXBioDB ID" : "N/A"
  },
  "Metabolites" : [ {
    "SMILES" : "CCCCNCC(O)C1=CC(Cl)=CC2=C1C1=C(C=C(Cl)C=C1)\\C2=C\\C1=CC=C(Cl)C=C1",
    "InChI" : "InChI=1S/C26H24Cl3NO/c1-2-3-10-30-15-25(31)24-14-19(29)13-23-21(11-16-4-6-17(27)7-5-16)22-12-18(28)8-9-20(22)26(23)24/h4-9,11-14,25,30-31H,2-3,10,15H2,1H3",
    "DrugBank ID" : "DBMET00438",
    "MetXBioDB biotransformation ID" : "N/A"
  } ]
}, {
  "Parent molecule" : {
    "SMILES" : "CC[C@@]1([H])[C@@]([H])(CC2=CN=CN2C)COC1=O",
    "InChI" : "InChI=1S/C11H16N2O2/c1-3-10-8(6-15-11(10)14)4-9-5-12-7-13(9)2/h5,7-8,10H,3-4,6H2,1-2H3",
    "DrugBank ID" : "N/A",
    "MetXBioDB ID" : "METXBIODB01181"
  },
  "Metabolites" : [ {
    "SMILES" : "CCC1(C(CC2=CN=CN2C)COC1=O)O",
    "InChI" : "InChI=1S/C11H16N2O3/c1-3-11(15)8(6-16-10(11)14)4-9-5-12-7-13(9)2/h5,7-8,15H,3-4,6H2,1-2H3",
    "DrugBank ID" : "N/A",
    "MetXBioDB biotransformation ID" : "BIOTID00805"
  } ]
}, {
  "Parent molecule" : {
    "SMILES" : "CC(O)CCC1=NC2(CCCC2)C(=O)N1CC1=CC=C(C=C1)C1=CC=CC=C1C1=NNN=N1",
    "InChI" : "InChI=1S/C25H28N6O2/c1-17(32)8-13-22-26-25(14-4-5-15-25)24(33)31(22)16-18-9-11-19(12-10-18)20-6-2-3-7-21(20)23-27-29-30-28-23/h2-3,6-7,9-12,17,32H,4-5,8,13-16H2,1H3,(H,27,28,29,30)",
    "DrugBank ID" : "N/A",
    "MetXBioDB ID" : "N/A"
  },
  "Metabolites" : [ {
    "SMILES" : "CC(O)CCC1=NC2(CCC(O)C2)C(=O)N1CC1=CC=C(C=C1)C1=CC=CC=C1C1=NNN=N1",
    "InChI" : "InChI=1S/C25H28N6O3/c1-16(32)6-11-22-26-25(13-12-19(33)14-25)24(34)31(22)15-17-7-9-18(10-8-17)20-4-2-3-5-21(20)23-27-29-30-28-23/h2-5,7-10,16,19,32-33H,6,11-15H2,1H3,(H,27,28,29,30)",
    "DrugBank ID" : "DBMET01055",
    "MetXBioDB biotransformation ID" : "N/A"
  } ]
}, {
  "Parent molecule" : {
    "SMILES" : "C1=CC2=C(C=C1)C(=CC=C2)C=O",
    "InChI" : "InChI=1S/C11H8O/c12-8-10-6-3-5-9-4-1-2-7-11(9)10/h1-8H",
    "DrugBank ID" : "N/A",
    "MetXBioDB ID" : "METXBIODB01430"
  },
  "Metabolites" : [ {
    "SMILES" : "C1=CC2=C(C=C1)C(=CC=C2)CO",
    "InChI" : "InChI=1S/C11H10O/c12-8-10-6-3-5-9-4-1-2-7-11(9)10/h1-7,12H,8H2",
    "DrugBank ID" : "N/A",
    "MetXBioDB biotransformation ID" : "BIOTID01434"
  }, {
    "SMILES" : "C1=CC2=C(C=C1)C(=CC=C2)C(=O)O",
    "InChI" : "InChI=1S/C11H8O2/c12-11(13)10-7-3-5-8-4-1-2-6-9(8)10/h1-7H,(H,12,13)",
    "DrugBank ID" : "N/A",
    "MetXBioDB biotransformation ID" : "BIOTID01435"
  } ]
}, {
  "Parent molecule" : {
    "SMILES" : "COC1=CC2=C(C=C1)NC3=C2CCNC3",
    "InChI" : "InChI=1S/C12H14N2O/c1-15-8-2-3-11-10(6-8)9-4-5-13-7-12(9)14-11/h2-3,6,13-14H,4-5,7H2,1H3",
    "DrugBank ID" : "N/A",
    "MetXBioDB ID" : "METXBIODB00004"
  },
  "Metabolites" : [ {
    "SMILES" : "C1=CC2=C(C=C1O)C3=C(CNCC3)N2",
    "InChI" : "InChI=1S/C11H12N2O/c14-7-1-2-10-9(5-7)8-3-4-12-6-11(8)13-10/h1-2,5,12-14H,3-4,6H2",
    "DrugBank ID" : "N/A",
    "MetXBioDB biotransformation ID" : "BIOTID00003"
  } ]
}, {
  "Parent molecule" : {
    "SMILES" : "C1=CC(=C(C=C1)F)C2=NCC(=O)N(CC(F)(F)F)C3=C2C=C(C=C3)Cl",
    "InChI" : "InChI=1S/C17H11ClF4N2O/c18-10-5-6-14-12(7-10)16(11-3-1-2-4-13(11)19)23-8-15(25)24(14)9-17(20,21)22/h1-7H,8-9H2",
    "DrugBank ID" : "N/A",
    "MetXBioDB ID" : "METXBIODB00216"
  },
  "Metabolites" : [ {
    "SMILES" : "C1=CC(=C(C=C1)F)C2=NC(C(=O)N(CC(F)(F)F)C3=C2C=C(C=C3)Cl)O",
    "InChI" : "InChI=1S/C17H11ClF4N2O2/c18-9-5-6-13-11(7-9)14(10-3-1-2-4-12(10)19)23-15(25)16(26)24(13)8-17(20,21)22/h1-7,15,25H,8H2",
    "DrugBank ID" : "N/A",
    "MetXBioDB biotransformation ID" : "BIOTID00143"
  }, {
    "SMILES" : "C1=CC(=C(C=C1)F)C2=NCC(=NC3=C2C=C(C=C3)Cl)O",
    "InChI" : "InChI=1S/C15H10ClFN2O/c16-9-5-6-13-11(7-9)15(18-8-14(20)19-13)10-3-1-2-4-12(10)17/h1-7H,8H2,(H,19,20)",
    "DrugBank ID" : "N/A",
    "MetXBioDB biotransformation ID" : "BIOTID00144"
  } ]
}, {
  "Parent molecule" : {
    "SMILES" : "C1=CC=C(C=C1)N2C(=O)C(CCSC3=CC=CC=C3)C(=O)N2C4=CC=CC=C4",
    "InChI" : "InChI=1S/C23H20N2O2S/c26-22-21(16-17-28-20-14-8-3-9-15-20)23(27)25(19-12-6-2-7-13-19)24(22)18-10-4-1-5-11-18/h1-15,21H,16-17H2",
    "DrugBank ID" : "N/A",
    "MetXBioDB ID" : "METXBIODB01647"
  },
  "Metabolites" : [ {
    "SMILES" : "C1=CC=C(C=C1)N2C(=O)C(CCS(=O)C3=CC=C(C=C3)O)C(=O)N2C4=CC=CC=C4",
    "InChI" : "InChI=1S/C23H20N2O4S/c26-19-11-13-20(14-12-19)30(29)16-15-21-22(27)24(17-7-3-1-4-8-17)25(23(21)28)18-9-5-2-6-10-18/h1-14,21,26H,15-16H2",
    "DrugBank ID" : "N/A",
    "MetXBioDB biotransformation ID" : "BIOTID01154"
  }, {
    "SMILES" : "C1=CC=C(C=C1)N2C(=O)C(CCS(=O)C3=CC=CC=C3)C(=O)N2C4=CC=CC=C4",
    "InChI" : "InChI=1S/C23H20N2O3S/c26-22-21(16-17-29(28)20-14-8-3-9-15-20)23(27)25(19-12-6-2-7-13-19)24(22)18-10-4-1-5-11-18/h1-15,21H,16-17H2",
    "DrugBank ID" : "N/A",
    "MetXBioDB biotransformation ID" : "BIOTID01152"
  }, {
    "SMILES" : "C1=CC=C(C=C1)N2C(=O)C(CCS(=O)C3=CC=CC=C3)C(=O)N2C4=CC=C(C=C4)O",
    "InChI" : "InChI=1S/C23H20N2O4S/c26-19-13-11-18(12-14-19)25-23(28)21(15-16-30(29)20-9-5-2-6-10-20)22(27)24(25)17-7-3-1-4-8-17/h1-14,21,26H,15-16H2",
    "DrugBank ID" : "N/A",
    "MetXBioDB biotransformation ID" : "BIOTID01153"
  } ]
}, {
  "Parent molecule" : {
    "SMILES" : "CC(C)NC(=N)NC(=N)NC1=CC=C(C(=C1)Cl)Cl",
    "InChI" : "InChI=1S/C11H15Cl2N5/c1-6(2)16-10(14)18-11(15)17-7-3-4-8(12)9(13)5-7/h3-6H,1-2H3,(H5,14,15,16,17,18)",
    "DrugBank ID" : "N/A",
    "MetXBioDB ID" : "METXBIODB00330"
  },
  "Metabolites" : [ {
    "SMILES" : "CC(C)(NC(=N)NC(=N)NC1=CC=C(C(=C1)Cl)Cl)O",
    "InChI" : "InChI=1S/C11H15Cl2N5O/c1-11(2,19)18-10(15)17-9(14)16-6-3-4-7(12)8(13)5-6/h3-5,19H,1-2H3,(H5,14,15,16,17,18)",
    "DrugBank ID" : "N/A",
    "MetXBioDB biotransformation ID" : "BIOTID00215"
  } ]
}, {
  "Parent molecule" : {
    "SMILES" : "C[C@@]12CCC(=O)C=C2CC[C@]3([H])[C@]4([H])CCC(=O)[C@@]4(C)CC[C@]31[H]",
    "InChI" : "InChI=1S/C19H26O2/c1-18-9-7-13(20)11-12(18)3-4-14-15-5-6-17(21)19(15,2)10-8-16(14)18/h11,14-16H,3-10H2,1-2H3",
    "DrugBank ID" : "N/A",
    "MetXBioDB ID" : "METXBIODB00393"
  },
  "Metabolites" : [ {
    "SMILES" : "CC12CCC(=O)C=C2C(CC3C4CCC(=O)C4(C)CCC31)O",
    "InChI" : "InChI=1S/C19H26O3/c1-18-7-5-11(20)9-15(18)16(21)10-12-13-3-4-17(22)19(13,2)8-6-14(12)18/h9,12-14,16,21H,3-8,10H2,1-2H3",
    "DrugBank ID" : "N/A",
    "MetXBioDB biotransformation ID" : "BIOTID00256"
  } ]
}, {
  "Parent molecule" : {
    "SMILES" : "CC1=C(CN2CCC3=C(C4=C(C=CC=C4)N3C)C2=O)NC=N1",
    "InChI" : "InChI=1S/C17H18N4O/c1-11-13(19-10-18-11)9-21-8-7-15-16(17(21)22)12-5-3-4-6-14(12)20(15)2/h3-6,10H,7-9H2,1-2H3,(H,18,19)",
    "DrugBank ID" : "N/A",
    "MetXBioDB ID" : "METXBIODB01815"
  },
  "Metabolites" : [ {
    "SMILES" : "CC1=C(CN2CCC3=C(C4=C(C(=CC=C4)O)N3C)C2=O)NC=N1",
    "InChI" : "InChI=1S/C17H18N4O2/c1-10-12(19-9-18-10)8-21-7-6-13-15(17(21)23)11-4-3-5-14(22)16(11)20(13)2/h3-5,9,22H,6-8H2,1-2H3,(H,18,19)",
    "DrugBank ID" : "N/A",
    "MetXBioDB biotransformation ID" : "BIOTID01279"
  }, {
    "SMILES" : "CC1=C(CN2CCC3=C(C4=C(C(=CC=C4)O)N3C)C2=O)NC(=N1)O",
    "InChI" : "InChI=1S/C17H18N4O3/c1-9-11(19-17(24)18-9)8-21-7-6-12-14(16(21)23)10-4-3-5-13(22)15(10)20(12)2/h3-5,22H,6-8H2,1-2H3,(H2,18,19,24)",
    "DrugBank ID" : "N/A",
    "MetXBioDB biotransformation ID" : "BIOTID01280"
  } ]
}, {
  "Parent molecule" : {
    "SMILES" : "CCC1(C2=CC=CC=C2)C(=NC(=O)N=C1O)O",
    "InChI" : "InChI=1S/C12H12N2O3/c1-2-12(8-6-4-3-5-7-8)9(15)13-11(17)14-10(12)16/h3-7H,2H2,1H3,(H2,13,14,15,16,17)",
    "DrugBank ID" : "N/A",
    "MetXBioDB ID" : "METXBIODB00147"
  },
  "Metabolites" : [ {
    "SMILES" : "CCC1(C2=CC=C(C=C2)O)C(=NC(=O)N=C1O)O",
    "InChI" : "InChI=1S/C12H12N2O4/c1-2-12(7-3-5-8(15)6-4-7)9(16)13-11(18)14-10(12)17/h3-6,15H,2H2,1H3,(H2,13,14,16,17,18)",
    "DrugBank ID" : "N/A",
    "MetXBioDB biotransformation ID" : "BIOTID01282"
  } ]
}, {
  "Parent molecule" : {
    "SMILES" : "CCC(C)(C)C(=O)O[C@@]1([H])C[C@@]([H])(C)C=C2C=C[C@]([H])(C)[C@]([H])(CC[C@@]([H])(C[C@]([H])(CC(=O)O)O)O)[C@]21[H]",
    "InChI" : "InChI=1S/C25H40O6/c1-6-25(4,5)24(30)31-21-12-15(2)11-17-8-7-16(3)20(23(17)21)10-9-18(26)13-19(27)14-22(28)29/h7-8,11,15-16,18-21,23,26-27H,6,9-10,12-14H2,1-5H3,(H,28,29)",
    "DrugBank ID" : "N/A",
    "MetXBioDB ID" : "METXBIODB01748"
  },
  "Metabolites" : [ {
    "SMILES" : "CCC(C)(C)C(=O)OC1CC(C)C(=C2C=C(C(C)C(CCC(CC(CC(=O)O)O)O)C21)O)O",
    "InChI" : "InChI=1S/C25H40O8/c1-6-25(4,5)24(32)33-20-9-13(2)23(31)18-12-19(28)14(3)17(22(18)20)8-7-15(26)10-16(27)11-21(29)30/h12-17,20,22,26-28,31H,6-11H2,1-5H3,(H,29,30)",
    "DrugBank ID" : "N/A",
    "MetXBioDB biotransformation ID" : "BIOTID01225"
  }, {
    "SMILES" : "CCC(C)(C)C(=O)OC1CC(C)(C=C2C=CC(C)C(CCC(CC(CC(=O)O)O)O)C21)O",
    "InChI" : "InChI=1S/C25H40O7/c1-6-24(3,4)23(30)32-20-14-25(5,31)13-16-8-7-15(2)19(22(16)20)10-9-17(26)11-18(27)12-21(28)29/h7-8,13,15,17-20,22,26-27,31H,6,9-12,14H2,1-5H3,(H,28,29)",
    "DrugBank ID" : "N/A",
    "MetXBioDB biotransformation ID" : "BIOTID01226"
  }, {
    "SMILES" : "CCC(C)(C)C(=O)OC1CC(=C)C=C2C=CC(C)C(CCC(CC(CC(=O)O)O)O)C21",
    "InChI" : "InChI=1S/C25H38O6/c1-6-25(4,5)24(30)31-21-12-15(2)11-17-8-7-16(3)20(23(17)21)10-9-18(26)13-19(27)14-22(28)29/h7-8,11,16,18-21,23,26-27H,2,6,9-10,12-14H2,1,3-5H3,(H,28,29)",
    "DrugBank ID" : "N/A",
    "MetXBioDB biotransformation ID" : "BIOTID01224"
  } ]
}, {
  "Parent molecule" : {
    "SMILES" : "CC(=N[C@@]([H])(CS/C(=C(\\C(F)F)/OCF)/F)C(=O)O)O",
    "InChI" : "InChI=1S/C9H11F4NO4S/c1-4(15)14-5(9(16)17)2-19-8(13)6(7(11)12)18-3-10/h5,7H,2-3H2,1H3,(H,14,15)(H,16,17)",
    "DrugBank ID" : "N/A",
    "MetXBioDB ID" : "METXBIODB01069"
  },
  "Metabolites" : [ {
    "SMILES" : "CC(=NC(CS(=O)C(=C(C(F)F)OCF)F)C(=O)O)O",
    "InChI" : "InChI=1S/C9H11F4NO5S/c1-4(15)14-5(9(16)17)2-20(18)8(13)6(7(11)12)19-3-10/h5,7H,2-3H2,1H3,(H,14,15)(H,16,17)",
    "DrugBank ID" : "N/A",
    "MetXBioDB biotransformation ID" : "BIOTID00726"
  } ]
}, {
  "Parent molecule" : {
    "SMILES" : "CCN(CC)C=O",
    "InChI" : "InChI=1S/C5H11NO/c1-3-6(4-2)5-7/h5H,3-4H2,1-2H3",
    "DrugBank ID" : "N/A",
    "MetXBioDB ID" : "METXBIODB01087"
  },
  "Metabolites" : [ {
    "SMILES" : "CCN(C=O)C(C)O",
    "InChI" : "InChI=1S/C5H11NO2/c1-3-6(4-7)5(2)8/h4-5,8H,3H2,1-2H3",
    "DrugBank ID" : "N/A",
    "MetXBioDB biotransformation ID" : "BIOTID00736"
  } ]
}, {
  "Parent molecule" : {
    "SMILES" : "CC(=O)[C@]1(CC[C@@]2([H])[C@]3([H])CCC4=CC(=O)CC[C@]4(C)[C@@]3([H])CC[C@@]21C)O",
    "InChI" : "InChI=1S/C21H30O3/c1-13(22)21(24)11-8-18-16-5-4-14-12-15(23)6-9-19(14,2)17(16)7-10-20(18,21)3/h12,16-18,24H,4-11H2,1-3H3",
    "DrugBank ID" : "N/A",
    "MetXBioDB ID" : "METXBIODB01196"
  },
  "Metabolites" : [ {
    "SMILES" : "CC12CCC(=O)C=C2CCC3C1CCC4(C)C3CCC4(C(=O)CO)O",
    "InChI" : "InChI=1S/C21H30O4/c1-19-8-5-14(23)11-13(19)3-4-15-16(19)6-9-20(2)17(15)7-10-21(20,25)18(24)12-22/h11,15-17,22,25H,3-10,12H2,1-2H3",
    "DrugBank ID" : "N/A",
    "MetXBioDB biotransformation ID" : "BIOTID01455"
  } ]
}, {
  "Parent molecule" : {
    "SMILES" : "CC1=C(C=CC=C1)C(=O)N2CC/C(=N\\OS(=O)(=O)O)/C3=CC=C(C=C32)Cl",
    "InChI" : "InChI=1S/C17H15ClN2O5S/c1-11-4-2-3-5-13(11)17(21)20-9-8-15(19-25-26(22,23)24)14-7-6-12(18)10-16(14)20/h2-7,10H,8-9H2,1H3,(H,22,23,24)",
    "DrugBank ID" : "N/A",
    "MetXBioDB ID" : "METXBIODB00364"
  },
  "Metabolites" : [ {
    "SMILES" : "C1=CC(=C(C=C1)C(=O)N2CCC(=NOS(=O)(=O)O)C3=CC=C(C=C32)Cl)CO",
    "InChI" : "InChI=1S/C17H15ClN2O6S/c18-12-5-6-14-15(19-26-27(23,24)25)7-8-20(16(14)9-12)17(22)13-4-2-1-3-11(13)10-21/h1-6,9,21H,7-8,10H2,(H,23,24,25)",
    "DrugBank ID" : "N/A",
    "MetXBioDB biotransformation ID" : "BIOTID00237"
  } ]
}, {
  "Parent molecule" : {
    "SMILES" : "CC[C@]([H])(C(C[C@@]([H])(C)N(C)C)(C1=CC=CC=C1)C2=CC=CC=C2)OC(=O)C",
    "InChI" : "InChI=1S/C23H31NO2/c1-6-22(26-19(3)25)23(17-18(2)24(4)5,20-13-9-7-10-14-20)21-15-11-8-12-16-21/h7-16,18,22H,6,17H2,1-5H3",
    "DrugBank ID" : "N/A",
    "MetXBioDB ID" : "METXBIODB00374"
  },
  "Metabolites" : [ {
    "SMILES" : "CCC(C(CC(C)NC)(C1=CC=CC=C1)C2=CC=CC=C2)OC(=O)C",
    "InChI" : "InChI=1S/C22H29NO2/c1-5-21(25-18(3)24)22(16-17(2)23-4,19-12-8-6-9-13-19)20-14-10-7-11-15-20/h6-15,17,21,23H,5,16H2,1-4H3",
    "DrugBank ID" : "N/A",
    "MetXBioDB biotransformation ID" : "BIOTID00243"
  } ]
}, {
  "Parent molecule" : {
    "SMILES" : "CC(C)[C@]([H])(C(=N[C@@]([H])(CC1=CC=CC=C1)C[C@@]([H])([C@]([H])(CC2=CC=CC=C2)N=C(COC3=C(C)C=CC=C3C)O)O)O)N4CCCN=C4O",
    "InChI" : "InChI=1S/C37H48N4O5/c1-25(2)34(41-20-12-19-38-37(41)45)36(44)39-30(21-28-15-7-5-8-16-28)23-32(42)31(22-29-17-9-6-10-18-29)40-33(43)24-46-35-26(3)13-11-14-27(35)4/h5-11,13-18,25,30-32,34,42H,12,19-24H2,1-4H3,(H,38,45)(H,39,44)(H,40,43)",
    "DrugBank ID" : "N/A",
    "MetXBioDB ID" : "METXBIODB00325"
  },
  "Metabolites" : [ {
    "SMILES" : "CC(C)C(C(=NC(CC1=CC=CC=C1)CC(C(CC2=CC=CC=C2)N=C(COC3=C(C)C=CC=C3C)O)O)O)N4CCC(=NC4=O)O",
    "InChI" : "InChI=1S/C37H46N4O6/c1-24(2)34(41-19-18-32(43)40-37(41)46)36(45)38-29(20-27-14-7-5-8-15-27)22-31(42)30(21-28-16-9-6-10-17-28)39-33(44)23-47-35-25(3)12-11-13-26(35)4/h5-17,24,29-31,34,42H,18-23H2,1-4H3,(H,38,45)(H,39,44)(H,40,43,46)",
    "DrugBank ID" : "N/A",
    "MetXBioDB biotransformation ID" : "BIOTID00213"
  }, {
    "SMILES" : "CC(C)C(C(=NC(CC1=CC=CC=C1)CC(C(CC2=CC=CC=C2)N=C(COC3=C(C)C=CC=C3C)O)O)O)N4CCC(N=C4O)O",
    "InChI" : "InChI=1S/C37H48N4O6/c1-24(2)34(41-19-18-32(43)40-37(41)46)36(45)38-29(20-27-14-7-5-8-15-27)22-31(42)30(21-28-16-9-6-10-17-28)39-33(44)23-47-35-25(3)12-11-13-26(35)4/h5-17,24,29-32,34,42-43H,18-23H2,1-4H3,(H,38,45)(H,39,44)(H,40,46)",
    "DrugBank ID" : "N/A",
    "MetXBioDB biotransformation ID" : "BIOTID00212"
  } ]
}, {
  "Parent molecule" : {
    "SMILES" : "COC1=CC=C(C=C1)[C@@]([H])(C2=CC=C(C(=C2)O)O)C(Cl)(Cl)Cl",
    "InChI" : "InChI=1S/C15H13Cl3O3/c1-21-11-5-2-9(3-6-11)14(15(16,17)18)10-4-7-12(19)13(20)8-10/h2-8,14,19-20H,1H3",
    "DrugBank ID" : "N/A",
    "MetXBioDB ID" : "METXBIODB00264"
  },
  "Metabolites" : [ {
    "SMILES" : "C1=C(C=CC(=C1)O)C(C2=CC=C(C(=C2)O)O)C(Cl)(Cl)Cl",
    "InChI" : "InChI=1S/C14H11Cl3O3/c15-14(16,17)13(8-1-4-10(18)5-2-8)9-3-6-11(19)12(20)7-9/h1-7,13,18-20H",
    "DrugBank ID" : "N/A",
    "MetXBioDB biotransformation ID" : "BIOTID00174"
  } ]
}, {
  "Parent molecule" : {
    "SMILES" : "CC1=CC=CC(=C1C)NC2=C(C=CC=C2)C(=O)O",
    "InChI" : "InChI=1S/C15H15NO2/c1-10-6-5-9-13(11(10)2)16-14-8-4-3-7-12(14)15(17)18/h3-9,16H,1-2H3,(H,17,18)",
    "DrugBank ID" : "N/A",
    "MetXBioDB ID" : "METXBIODB01018"
  },
  "Metabolites" : [ {
    "SMILES" : "CC1=C(C=CC=C1CO)NC2=C(C=CC=C2)C(=O)O",
    "InChI" : "InChI=1S/C15H15NO3/c1-10-11(9-17)5-4-8-13(10)16-14-7-3-2-6-12(14)15(18)19/h2-8,16-17H,9H2,1H3,(H,18,19)",
    "DrugBank ID" : "N/A",
    "MetXBioDB biotransformation ID" : "BIOTID00692"
  } ]
}, {
  "Parent molecule" : {
    "SMILES" : "C1=CC=C(C=C1)C[C@@]2([H])COC3=CC(=CC=C3[C@]2([H])O)C4=C(C=CC(=C4)C(F)(F)F)C(=O)O",
    "InChI" : "InChI=1S/C24H19F3O4/c25-24(26,27)17-7-9-18(23(29)30)20(12-17)15-6-8-19-21(11-15)31-13-16(22(19)28)10-14-4-2-1-3-5-14/h1-9,11-12,16,22,28H,10,13H2,(H,29,30)",
    "DrugBank ID" : "N/A",
    "MetXBioDB ID" : "METXBIODB01547"
  },
  "Metabolites" : [ {
    "SMILES" : "C1=CC(=C(C=C1)O)CC2COC3=CC(=CC=C3C2O)C4=C(C=CC(=C4)C(F)(F)F)C(=O)O",
    "InChI" : "InChI=1S/C24H19F3O5/c25-24(26,27)16-6-8-17(23(30)31)19(11-16)13-5-7-18-21(10-13)32-12-15(22(18)29)9-14-3-1-2-4-20(14)28/h1-8,10-11,15,22,28-29H,9,12H2,(H,30,31)",
    "DrugBank ID" : "N/A",
    "MetXBioDB biotransformation ID" : "BIOTID01075"
  }, {
    "SMILES" : "C1=CC=C(C=C1)C(C2COC3=CC(=CC=C3C2O)C4=C(C=CC(=C4)C(F)(F)F)C(=O)O)O",
    "InChI" : "InChI=1S/C24H19F3O5/c25-24(26,27)15-7-9-16(23(30)31)18(11-15)14-6-8-17-20(10-14)32-12-19(22(17)29)21(28)13-4-2-1-3-5-13/h1-11,19,21-22,28-29H,12H2,(H,30,31)",
    "DrugBank ID" : "N/A",
    "MetXBioDB biotransformation ID" : "BIOTID01074"
  } ]
}, {
  "Parent molecule" : {
    "SMILES" : "CC1(C)CC2=C(C3=CC=CC=C3)C(=C(CC(=O)OC[C@@]4([H])[C@]([H])([C@]([H])([C@@]([H])([C@]([H])(O)O4)O)O)O)N2C1)C5=CC=C(C=C5)Cl",
    "InChI" : "InChI=1S/C29H32ClNO7/c1-29(2)13-20-24(16-6-4-3-5-7-16)23(17-8-10-18(30)11-9-17)19(31(20)15-29)12-22(32)37-14-21-25(33)26(34)27(35)28(36)38-21/h3-11,21,25-28,33-36H,12-15H2,1-2H3",
    "DrugBank ID" : "N/A",
    "MetXBioDB ID" : "METXBIODB00983"
  },
  "Metabolites" : [ {
    "SMILES" : "CC1(CC2=C(C3=CC=CC=C3)C(=C(CC(=O)OCC4C(C(C(C(O)O4)O)O)O)N2C1)C5=CC=C(C=C5)Cl)CO",
    "InChI" : "InChI=1S/C29H32ClNO8/c1-29(15-32)12-20-24(16-5-3-2-4-6-16)23(17-7-9-18(30)10-8-17)19(31(20)14-29)11-22(33)38-13-21-25(34)26(35)27(36)28(37)39-21/h2-10,21,25-28,32,34-37H,11-15H2,1H3",
    "DrugBank ID" : "N/A",
    "MetXBioDB biotransformation ID" : "BIOTID00667"
  } ]
}, {
  "Parent molecule" : {
    "SMILES" : "CC(C)C1=CC=CC(=C1O)C(C)C",
    "InChI" : "InChI=1S/C12H18O/c1-8(2)10-6-5-7-11(9(3)4)12(10)13/h5-9,13H,1-4H3",
    "DrugBank ID" : "N/A",
    "MetXBioDB ID" : "METXBIODB01201"
  },
  "Metabolites" : [ {
    "SMILES" : "CC(C)C1=CC(=CC(=C1O)C(C)C)O",
    "InChI" : "InChI=1S/C12H18O2/c1-7(2)10-5-9(13)6-11(8(3)4)12(10)14/h5-8,13-14H,1-4H3",
    "DrugBank ID" : "N/A",
    "MetXBioDB biotransformation ID" : "BIOTID00820"
  } ]
}, {
  "Parent molecule" : {
    "SMILES" : "CCN=C1N=C(Cl)N=C(N1)NC(C)(C)C",
    "InChI" : "InChI=1S/C9H16ClN5/c1-5-11-7-12-6(10)13-8(14-7)15-9(2,3)4/h5H2,1-4H3,(H2,11,12,13,14,15)",
    "DrugBank ID" : "N/A",
    "MetXBioDB ID" : "METXBIODB01431"
  },
  "Metabolites" : [ {
    "SMILES" : "CC(N=C1N=C(Cl)N=C(N1)NC(C)(C)C)O",
    "InChI" : "InChI=1S/C9H16ClN5O/c1-5(16)11-7-12-6(10)13-8(14-7)15-9(2,3)4/h5,16H,1-4H3,(H2,11,12,13,14,15)",
    "DrugBank ID" : "N/A",
    "MetXBioDB biotransformation ID" : "BIOTID00993"
  }, {
    "SMILES" : "CCN=C1N=C(Cl)N=C(N1)NC(C)(C)CO",
    "InChI" : "InChI=1S/C9H16ClN5O/c1-4-11-7-12-6(10)13-8(14-7)15-9(2,3)5-16/h16H,4-5H2,1-3H3,(H2,11,12,13,14,15)",
    "DrugBank ID" : "N/A",
    "MetXBioDB biotransformation ID" : "BIOTID00994"
  } ]
}, {
  "Parent molecule" : {
    "SMILES" : "CCC1=CC=C(CCOC2=CC=C(C=C2)CC3C(=NC(=O)S3)O)N=C1",
    "InChI" : "InChI=1S/C19H20N2O3S/c1-2-13-3-6-15(20-12-13)9-10-24-16-7-4-14(5-8-16)11-17-18(22)21-19(23)25-17/h3-8,12,17H,2,9-11H2,1H3,(H,21,22,23)",
    "DrugBank ID" : "N/A",
    "MetXBioDB ID" : "METXBIODB02035"
  },
  "Metabolites" : [ {
    "SMILES" : "CCC1=CC=C(C(COC2=CC=C(C=C2)CC3C(=NC(=O)S3)O)O)N=C1",
    "InChI" : "InChI=1S/C19H20N2O4S/c1-2-12-5-8-15(20-10-12)16(22)11-25-14-6-3-13(4-7-14)9-17-18(23)21-19(24)26-17/h3-8,10,16-17,22H,2,9,11H2,1H3,(H,21,23,24)",
    "DrugBank ID" : "N/A",
    "MetXBioDB biotransformation ID" : "BIOTID01454"
  }, {
    "SMILES" : "CC(C1=CC=C(CCOC2=CC=C(C=C2)CC3C(=NC(=O)S3)O)N=C1)O",
    "InChI" : "InChI=1S/C19H20N2O4S/c1-12(22)14-4-5-15(20-11-14)8-9-25-16-6-2-13(3-7-16)10-17-18(23)21-19(24)26-17/h2-7,11-12,17,22H,8-10H2,1H3,(H,21,23,24)",
    "DrugBank ID" : "N/A",
    "MetXBioDB biotransformation ID" : "BIOTID01453"
  }, {
    "SMILES" : "OC(=O)C1=CN=C(CCOC2=CC=C(CC3SC(=O)NC3=O)C=C2)C=C1",
    "InChI" : "InChI=1S/C18H16N2O5S/c21-16-15(26-18(24)20-16)9-11-1-5-14(6-2-11)25-8-7-13-4-3-12(10-19-13)17(22)23/h1-6,10,15H,7-9H2,(H,22,23)(H,20,21,24)",
    "DrugBank ID" : "DBMET01304",
    "MetXBioDB biotransformation ID" : "N/A"
  }, {
    "SMILES" : "C1=C(CC(=O)O)C=NC(=C1)CCOC2=CC=C(C=C2)CC3C(=NC(=O)S3)O",
    "InChI" : "InChI=1S/C19H18N2O5S/c22-17(23)10-13-1-4-14(20-11-13)7-8-26-15-5-2-12(3-6-15)9-16-18(24)21-19(25)27-16/h1-6,11,16H,7-10H2,(H,22,23)(H,21,24,25)",
    "DrugBank ID" : "N/A",
    "MetXBioDB biotransformation ID" : "BIOTID01452"
  } ]
}, {
  "Parent molecule" : {
    "SMILES" : "CC(C)(C)C#C/C(/[H])=C(\\[H])/CN(C)CC1=CC=CC2=C1C=CC=C2",
    "InChI" : "InChI=1S/C21H25N/c1-21(2,3)15-8-5-9-16-22(4)17-19-13-10-12-18-11-6-7-14-20(18)19/h5-7,9-14H,16-17H2,1-4H3",
    "DrugBank ID" : "N/A",
    "MetXBioDB ID" : "METXBIODB01427"
  },
  "Metabolites" : [ {
    "SMILES" : "CC(C)(C#CC=CCN(C)CC1=CC=CC2=C1C=CC=C2)CO",
    "InChI" : "InChI=1S/C21H25NO/c1-21(2,17-23)14-7-4-8-15-22(3)16-19-12-9-11-18-10-5-6-13-20(18)19/h4-6,8-13,23H,15-17H2,1-3H3",
    "DrugBank ID" : "N/A",
    "MetXBioDB biotransformation ID" : "BIOTID00989"
  }, {
    "SMILES" : "C1=CC2=C(C=C1)C(=CC=C2)C=O",
    "InChI" : "InChI=1S/C11H8O/c12-8-10-6-3-5-9-4-1-2-7-11(9)10/h1-8H",
    "DrugBank ID" : "N/A",
    "MetXBioDB biotransformation ID" : "BIOTID00990"
  }, {
    "SMILES" : "CC(C)(C)C#CC=CCNCC1=CC=CC2=C1C=CC=C2",
    "InChI" : "InChI=1S/C20H23N/c1-20(2,3)14-7-4-8-15-21-16-18-12-9-11-17-10-5-6-13-19(17)18/h4-6,8-13,21H,15-16H2,1-3H3",
    "DrugBank ID" : "N/A",
    "MetXBioDB biotransformation ID" : "BIOTID00988"
  }, {
    "SMILES" : "CN(C\\C=C\\C#CC(C)(C)C)CC1=CC(O)=C(O)C2=CC=CC=C12",
    "InChI" : "InChI=1S/C21H25NO2/c1-21(2,3)12-8-5-9-13-22(4)15-16-14-19(23)20(24)18-11-7-6-10-17(16)18/h5-7,9-11,14,23-24H,13,15H2,1-4H3",
    "DrugBank ID" : "DBMET01203",
    "MetXBioDB biotransformation ID" : "N/A"
  }, {
    "SMILES" : "CN(C\\C=C\\C#CC(C)(C)C)CC1=CC=CC2=C(O)C(O)=CC=C12",
    "InChI" : "InChI=1S/C21H25NO2/c1-21(2,3)13-6-5-7-14-22(4)15-16-9-8-10-18-17(16)11-12-19(23)20(18)24/h5,7-12,23-24H,14-15H2,1-4H3",
    "DrugBank ID" : "DBMET01204",
    "MetXBioDB biotransformation ID" : "N/A"
  } ]
}, {
  "Parent molecule" : {
    "SMILES" : "CCC(=O)C1(CCN(C)CC1)C2=CC=CC(=C2)O",
    "InChI" : "InChI=1S/C15H21NO2/c1-3-14(18)15(7-9-16(2)10-8-15)12-5-4-6-13(17)11-12/h4-6,11,17H,3,7-10H2,1-2H3",
    "DrugBank ID" : "N/A",
    "MetXBioDB ID" : "METXBIODB00951"
  },
  "Metabolites" : [ {
    "SMILES" : "CCC(=O)C1(CCNCC1)C2=CC=CC(=C2)O",
    "InChI" : "InChI=1S/C14H19NO2/c1-2-13(17)14(6-8-15-9-7-14)11-4-3-5-12(16)10-11/h3-5,10,15-16H,2,6-9H2,1H3",
    "DrugBank ID" : "N/A",
    "MetXBioDB biotransformation ID" : "BIOTID00644"
  } ]
}, {
  "Parent molecule" : {
    "SMILES" : "C1=C(CC2=CC=C(C(=C2)Cl)N)C=C(C(=C1)N)Cl",
    "InChI" : "InChI=1S/C13H12Cl2N2/c14-10-6-8(1-3-12(10)16)5-9-2-4-13(17)11(15)7-9/h1-4,6-7H,5,16-17H2",
    "DrugBank ID" : "N/A",
    "MetXBioDB ID" : "METXBIODB00281"
  },
  "Metabolites" : [ {
    "SMILES" : "C1=C(CC2=CC=C(C(=C2)Cl)N[O-])C=C(C(=C1)N)Cl",
    "InChI" : "InChI=1S/C13H11Cl2N2O/c14-10-6-8(1-3-12(10)16)5-9-2-4-13(17-18)11(15)7-9/h1-4,6-7,17H,5,16H2/q-1",
    "DrugBank ID" : "N/A",
    "MetXBioDB biotransformation ID" : "BIOTID00185"
  } ]
}, {
  "Parent molecule" : {
    "SMILES" : "CN1CCN(CC1)C(=N[C@@]([H])(CC2=CC=CC=C2)C(=N[C@@]([H])(CCC3=CC=CC=C3)/C(/[H])=C(\\[H])/S(=O)(=O)C4=CC=CC=C4)O)O",
    "InChI" : "InChI=1S/C32H38N4O4S/c1-35-20-22-36(23-21-35)32(38)34-30(25-27-13-7-3-8-14-27)31(37)33-28(18-17-26-11-5-2-6-12-26)19-24-41(39,40)29-15-9-4-10-16-29/h2-16,19,24,28,30H,17-18,20-23,25H2,1H3,(H,33,37)(H,34,38)",
    "DrugBank ID" : "N/A",
    "MetXBioDB ID" : "METXBIODB00946"
  },
  "Metabolites" : [ {
    "SMILES" : "CN1(=O)CCN(CC1)C(=NC(CC2=CC=CC=C2)C(=NC(CCC3=CC=CC=C3)C=CS(=O)(=O)C4=CC=CC=C4)O)O",
    "InChI" : "InChI=1S/C32H38N4O5S/c1-36(39)22-20-35(21-23-36)32(38)34-30(25-27-13-7-3-8-14-27)31(37)33-28(18-17-26-11-5-2-6-12-26)19-24-42(40,41)29-15-9-4-10-16-29/h2-16,19,24,28,30H,17-18,20-23,25H2,1H3,(H,33,37)(H,34,38)",
    "DrugBank ID" : "N/A",
    "MetXBioDB biotransformation ID" : "BIOTID00640"
  }, {
    "SMILES" : "CN1CCN(CC1)C(=NC(CC2=CC=CC=C2)C(=NC(C=CS(=O)(=O)C3=CC=CC=C3)C(CC4=CC=CC=C4)O)O)O",
    "InChI" : "InChI=1S/C32H38N4O5S/c1-35-18-20-36(21-19-35)32(39)34-29(23-25-11-5-2-6-12-25)31(38)33-28(30(37)24-26-13-7-3-8-14-26)17-22-42(40,41)27-15-9-4-10-16-27/h2-17,22,28-30,37H,18-21,23-24H2,1H3,(H,33,38)(H,34,39)",
    "DrugBank ID" : "N/A",
    "MetXBioDB biotransformation ID" : "BIOTID00642"
  }, {
    "SMILES" : "C1=CC=C(C=C1)CCC(C=CS(=O)(=O)C2=CC=CC=C2)N=C(C(CC3=CC=CC=C3)N=C(N4CCNCC4)O)O",
    "InChI" : "InChI=1S/C31H36N4O4S/c36-30(29(24-26-12-6-2-7-13-26)34-31(37)35-21-19-32-20-22-35)33-27(17-16-25-10-4-1-5-11-25)18-23-40(38,39)28-14-8-3-9-15-28/h1-15,18,23,27,29,32H,16-17,19-22,24H2,(H,33,36)(H,34,37)",
    "DrugBank ID" : "N/A",
    "MetXBioDB biotransformation ID" : "BIOTID00641"
  } ]
}, {
  "Parent molecule" : {
    "SMILES" : "CN=C(CSP(=S)(OC)OC)O",
    "InChI" : "InChI=1S/C5H12NO3PS2/c1-6-5(7)4-12-10(11,8-2)9-3/h4H2,1-3H3,(H,6,7)",
    "DrugBank ID" : "N/A",
    "MetXBioDB ID" : "METXBIODB01925"
  },
  "Metabolites" : [ {
    "SMILES" : "CN=C(CSP(=O)(OC)OC)O",
    "InChI" : "InChI=1S/C5H12NO4PS/c1-6-5(7)4-12-11(8,9-2)10-3/h4H2,1-3H3,(H,6,7)",
    "DrugBank ID" : "N/A",
    "MetXBioDB biotransformation ID" : "BIOTID01367"
  } ]
}, {
  "Parent molecule" : {
    "SMILES" : "CC(=NC1=CC=C(C=C1)OC)O",
    "InChI" : "InChI=1S/C9H11NO2/c1-7(11)10-8-3-5-9(12-2)6-4-8/h3-6H,1-2H3,(H,10,11)",
    "DrugBank ID" : "N/A",
    "MetXBioDB ID" : "METXBIODB01630"
  },
  "Metabolites" : [ {
    "SMILES" : "CC(=NC1=CC=C(C=C1)O)O",
    "InChI" : "InChI=1S/C8H9NO2/c1-6(10)9-7-2-4-8(11)5-3-7/h2-5,11H,1H3,(H,9,10)",
    "DrugBank ID" : "N/A",
    "MetXBioDB biotransformation ID" : "BIOTID01140"
  } ]
}, {
  "Parent molecule" : {
    "SMILES" : "CC(=O)[C@@]1([H])CC[C@@]2([H])[C@]3([H])CCC4=CC(=O)CC[C@]4(C)[C@@]3([H])CC[C@]12C",
    "InChI" : "InChI=1S/C21H30O2/c1-13(22)17-6-7-18-16-5-4-14-12-15(23)8-10-20(14,2)19(16)9-11-21(17,18)3/h12,16-19H,4-11H2,1-3H3",
    "DrugBank ID" : "N/A",
    "MetXBioDB ID" : "METXBIODB01192"
  },
  "Metabolites" : [ {
    "SMILES" : "CC(=O)C1CCC2C3CCC4=CC(=O)C(CC4(C)C3CCC12C)O",
    "InChI" : "InChI=1S/C21H30O3/c1-12(22)15-6-7-16-14-5-4-13-10-18(23)19(24)11-21(13,3)17(14)8-9-20(15,16)2/h10,14-17,19,24H,4-9,11H2,1-3H3",
    "DrugBank ID" : "N/A",
    "MetXBioDB biotransformation ID" : "BIOTID00811"
  }, {
    "SMILES" : "CC(=O)C1C(CC2C3CCC4=CC(=O)CCC4(C)C3CCC21C)O",
    "InChI" : "InChI=1S/C21H30O3/c1-12(22)19-18(24)11-17-15-5-4-13-10-14(23)6-8-20(13,2)16(15)7-9-21(17,19)3/h10,15-19,24H,4-9,11H2,1-3H3",
    "DrugBank ID" : "N/A",
    "MetXBioDB biotransformation ID" : "BIOTID00815"
  }, {
    "SMILES" : "CC(=O)C1CCC2C3CC(C4=CC(=O)CCC4(C)C3CCC12C)O",
    "InChI" : "InChI=1S/C21H30O3/c1-12(22)15-4-5-16-14-11-19(24)18-10-13(23)6-8-21(18,3)17(14)7-9-20(15,16)2/h10,14-17,19,24H,4-9,11H2,1-3H3",
    "DrugBank ID" : "N/A",
    "MetXBioDB biotransformation ID" : "BIOTID00812"
  }, {
    "SMILES" : "CC(=O)C1(CCC2C3CCC4=CC(=O)CCC4(C)C3CCC21C)O",
    "InChI" : "InChI=1S/C21H30O3/c1-13(22)21(24)11-8-18-16-5-4-14-12-15(23)6-9-19(14,2)17(16)7-10-20(18,21)3/h12,16-18,24H,4-11H2,1-3H3",
    "DrugBank ID" : "N/A",
    "MetXBioDB biotransformation ID" : "BIOTID00816"
  }, {
    "SMILES" : "CC12CCC(=O)C=C2CCC3C4CCC(C(=O)CO)C4(C)CCC31",
    "InChI" : "InChI=1S/C21H30O3/c1-20-9-7-14(23)11-13(20)3-4-15-16-5-6-18(19(24)12-22)21(16,2)10-8-17(15)20/h11,15-18,22H,3-10,12H2,1-2H3",
    "DrugBank ID" : "N/A",
    "MetXBioDB biotransformation ID" : "BIOTID00817"
  } ]
}, {
  "Parent molecule" : {
    "SMILES" : "C1=CC2=C(C=C1O)C(=CN2)CCN",
    "InChI" : "InChI=1S/C10H12N2O/c11-4-3-7-6-12-10-2-1-8(13)5-9(7)10/h1-2,5-6,12-13H,3-4,11H2",
    "DrugBank ID" : "N/A",
    "MetXBioDB ID" : "METXBIODB00288"
  },
  "Metabolites" : [ {
    "SMILES" : "CCC1=CNC2=C1C=C(C=C2)O",
    "InChI" : "InChI=1S/C10H11NO/c1-2-7-6-11-10-4-3-8(12)5-9(7)10/h3-6,11-12H,2H2,1H3",
    "DrugBank ID" : "N/A",
    "MetXBioDB biotransformation ID" : "BIOTID00942"
  } ]
}, {
  "Parent molecule" : {
    "SMILES" : "COC1=CC(=CC=C1C(=NCC2=CC=C(C=C2)C(F)(F)F)O)C[C@@]3([H])C(=NC(=O)S3)O",
    "InChI" : "InChI=1S/C20H17F3N2O4S/c1-29-15-8-12(9-16-18(27)25-19(28)30-16)4-7-14(15)17(26)24-10-11-2-5-13(6-3-11)20(21,22)23/h2-8,16H,9-10H2,1H3,(H,24,26)(H,25,27,28)",
    "DrugBank ID" : "N/A",
    "MetXBioDB ID" : "METXBIODB01346"
  },
  "Metabolites" : [ {
    "SMILES" : "C1=C(C=CC(=C1)C(F)(F)F)CN=C(C2=CC=C(C=C2O)CC3(C(=NC(=O)S3)O)O)O",
    "InChI" : "InChI=1S/C19H15F3N2O5S/c20-19(21,22)12-4-1-10(2-5-12)9-23-15(26)13-6-3-11(7-14(13)25)8-18(29)16(27)24-17(28)30-18/h1-7,25,29H,8-9H2,(H,23,26)(H,24,27,28)",
    "DrugBank ID" : "N/A",
    "MetXBioDB biotransformation ID" : "BIOTID00930"
  }, {
    "SMILES" : "COC1=CC(=CC=C1C(=NCC2=CC=C(C=C2)C(F)(F)F)O)CC3C(=NC(=O)S3=O)O",
    "InChI" : "InChI=1S/C20H17F3N2O5S/c1-30-15-8-12(9-16-18(27)25-19(28)31(16)29)4-7-14(15)17(26)24-10-11-2-5-13(6-3-11)20(21,22)23/h2-8,16H,9-10H2,1H3,(H,24,26)(H,25,27,28)",
    "DrugBank ID" : "N/A",
    "MetXBioDB biotransformation ID" : "BIOTID00932"
  }, {
    "SMILES" : "COC1=CC(=CC=C1C(=NCC2=CC=C(C=C2)C(F)(F)F)O)CC3(C(=NC(=O)S3)O)O",
    "InChI" : "InChI=1S/C20H17F3N2O5S/c1-30-15-8-12(9-19(29)17(27)25-18(28)31-19)4-7-14(15)16(26)24-10-11-2-5-13(6-3-11)20(21,22)23/h2-8,29H,9-10H2,1H3,(H,24,26)(H,25,27,28)",
    "DrugBank ID" : "N/A",
    "MetXBioDB biotransformation ID" : "BIOTID00931"
  } ]
}, {
  "Parent molecule" : {
    "SMILES" : "CC1=NC2=C(N1)N(CC3=CC=CO3)C(=O)N(C)C2=O",
    "InChI" : "InChI=1S/C12H12N4O3/c1-7-13-9-10(14-7)16(6-8-4-3-5-19-8)12(18)15(2)11(9)17/h3-5H,6H2,1-2H3,(H,13,14)",
    "DrugBank ID" : "N/A",
    "MetXBioDB ID" : "METXBIODB00856"
  },
  "Metabolites" : [ {
    "SMILES" : "CN1C(=O)C2=C(NC(=N2)CO)N(CC3=CC=CO3)C1=O",
    "InChI" : "InChI=1S/C12H12N4O4/c1-15-11(18)9-10(14-8(6-17)13-9)16(12(15)19)5-7-3-2-4-20-7/h2-4,17H,5-6H2,1H3,(H,13,14)",
    "DrugBank ID" : "N/A",
    "MetXBioDB biotransformation ID" : "BIOTID00578"
  } ]
}, {
  "Parent molecule" : {
    "SMILES" : "CCOC1=C(C=CC=C1)O[C@@]([H])(C2=CC=CC=C2)[C@]3([H])CNCCO3",
    "InChI" : "InChI=1S/C19H23NO3/c1-2-21-16-10-6-7-11-17(16)23-19(15-8-4-3-5-9-15)18-14-20-12-13-22-18/h3-11,18-20H,2,12-14H2,1H3",
    "DrugBank ID" : "N/A",
    "MetXBioDB ID" : "METXBIODB01237"
  },
  "Metabolites" : [ {
    "SMILES" : "C1=CC=C(C=C1)C(C2CNCCO2)OC3=C(C=CC=C3)O",
    "InChI" : "InChI=1S/C17H19NO3/c19-14-8-4-5-9-15(14)21-17(13-6-2-1-3-7-13)16-12-18-10-11-20-16/h1-9,16-19H,10-12H2",
    "DrugBank ID" : "N/A",
    "MetXBioDB biotransformation ID" : "BIOTID00846"
  }, {
    "SMILES" : "CCOC1=CC=C(C=C1OC(C2=CC=CC=C2)C3CNCCO3)O",
    "InChI" : "InChI=1S/C19H23NO4/c1-2-22-16-9-8-15(21)12-17(16)24-19(14-6-4-3-5-7-14)18-13-20-10-11-23-18/h3-9,12,18-21H,2,10-11,13H2,1H3",
    "DrugBank ID" : "N/A",
    "MetXBioDB biotransformation ID" : "BIOTID00848"
  }, {
    "SMILES" : "CCOC1=CC(=CC=C1OC(C2=CC=CC=C2)C3CNCCO3)O",
    "InChI" : "InChI=1S/C19H23NO4/c1-2-22-17-12-15(21)8-9-16(17)24-19(14-6-4-3-5-7-14)18-13-20-10-11-23-18/h3-9,12,18-21H,2,10-11,13H2,1H3",
    "DrugBank ID" : "N/A",
    "MetXBioDB biotransformation ID" : "BIOTID00847"
  } ]
}, {
  "Parent molecule" : {
    "SMILES" : "C1=CC2=C(C=C1)SC3=C(C=CC=C3)N2CC45CCN(CC4)CC5",
    "InChI" : "InChI=1S/C20H22N2S/c1-3-7-18-16(5-1)22(17-6-2-4-8-19(17)23-18)15-20-9-12-21(13-10-20)14-11-20/h1-8H,9-15H2",
    "DrugBank ID" : "N/A",
    "MetXBioDB ID" : "METXBIODB00528"
  },
  "Metabolites" : [ {
    "SMILES" : "C1=CC2=C(C=C1)SC3=CC(=CC=C3N2CC45CCN(CC4)CC5)O",
    "InChI" : "InChI=1S/C20H22N2OS/c23-15-5-6-17-19(13-15)24-18-4-2-1-3-16(18)22(17)14-20-7-10-21(11-8-20)12-9-20/h1-6,13,23H,7-12,14H2",
    "DrugBank ID" : "N/A",
    "MetXBioDB biotransformation ID" : "BIOTID00355"
  }, {
    "SMILES" : "C1=CC2=C(C=C1)S(=O)C3=C(C=CC=C3)N2CC45CCN(CC4)CC5",
    "InChI" : "InChI=1S/C20H22N2OS/c23-24-18-7-3-1-5-16(18)22(17-6-2-4-8-19(17)24)15-20-9-12-21(13-10-20)14-11-20/h1-8H,9-15H2",
    "DrugBank ID" : "N/A",
    "MetXBioDB biotransformation ID" : "BIOTID00356"
  } ]
}, {
  "Parent molecule" : {
    "SMILES" : "CC1=C(C(=NO1)C1=CC(O)=CC=C1)C1=CC=C(C=C1)S(N)(=O)=O",
    "InChI" : "InChI=1S/C16H14N2O4S/c1-10-15(11-5-7-14(8-6-11)23(17,20)21)16(18-22-10)12-3-2-4-13(19)9-12/h2-9,19H,1H3,(H2,17,20,21)",
    "DrugBank ID" : "N/A",
    "MetXBioDB ID" : "N/A"
  },
  "Metabolites" : [ {
    "SMILES" : "NS(=O)(=O)C1=CC=C(C=C1)C1=C(CO)ON=C1C1=CC(O)=CC=C1",
    "InChI" : "InChI=1S/C16H14N2O5S/c17-24(21,22)13-6-4-10(5-7-13)15-14(9-19)23-18-16(15)11-2-1-3-12(20)8-11/h1-8,19-20H,9H2,(H2,17,21,22)",
    "DrugBank ID" : "DBMET01347",
    "MetXBioDB biotransformation ID" : "N/A"
  } ]
}, {
  "Parent molecule" : {
    "SMILES" : "C1=C(C=CC(=C1)S(=O)(=O)C2=CC=C(C=C2)N)N",
    "InChI" : "InChI=1S/C12H12N2O2S/c13-9-1-5-11(6-2-9)17(15,16)12-7-3-10(14)4-8-12/h1-8H,13-14H2",
    "DrugBank ID" : "N/A",
    "MetXBioDB ID" : "METXBIODB00673"
  },
  "Metabolites" : [ {
    "SMILES" : "C1=C(C=CC(=C1)S(=O)(=O)C2=CC=C(C=C2)NO)N",
    "InChI" : "InChI=1S/C12H12N2O3S/c13-9-1-5-11(6-2-9)18(16,17)12-7-3-10(14-15)4-8-12/h1-8,14-15H,13H2",
    "DrugBank ID" : "N/A",
    "MetXBioDB biotransformation ID" : "BIOTID00458"
  } ]
}, {
  "Parent molecule" : {
    "SMILES" : "[H][C@@]12CC[C@](O)(C(=O)CO)[C@@]1(C)CC(=O)[C@@]1([H])[C@@]2([H])CCC2=CC(=O)C=C[C@]12C",
    "InChI" : "InChI=1S/C21H26O5/c1-19-7-5-13(23)9-12(19)3-4-14-15-6-8-21(26,17(25)11-22)20(15,2)10-16(24)18(14)19/h5,7,9,14-15,18,22,26H,3-4,6,8,10-11H2,1-2H3",
    "DrugBank ID" : "N/A",
    "MetXBioDB ID" : "N/A"
  },
  "Metabolites" : [ {
    "SMILES" : "[H][C@@]12CC[C@](O)(C(=O)CO)[C@@]1(C)C[C@H](O)[C@@]1([H])[C@@]2([H])CCC2=CC(=O)C=C[C@]12C",
    "InChI" : "InChI=1S/C21H28O5/c1-19-7-5-13(23)9-12(19)3-4-14-15-6-8-21(26,17(25)11-22)20(15,2)10-16(24)18(14)19/h5,7,9,14-16,18,22,24,26H,3-4,6,8,10-11H2,1-2H3",
    "DrugBank ID" : "DBMET00627",
    "MetXBioDB biotransformation ID" : "N/A"
  } ]
}, {
  "Parent molecule" : {
    "SMILES" : "C[C@]([H])(C1=CC(=CC(=C1)C(F)(F)F)C(F)(F)F)O[C@]2([H])[C@]([H])(C3=CC=C(C=C3)F)NCCO2",
    "InChI" : "InChI=1S/C20H18F7NO2/c1-11(13-8-14(19(22,23)24)10-15(9-13)20(25,26)27)30-18-17(28-6-7-29-18)12-2-4-16(21)5-3-12/h2-5,8-11,17-18,28H,6-7H2,1H3",
    "DrugBank ID" : "N/A",
    "MetXBioDB ID" : "METXBIODB00037"
  },
  "Metabolites" : [ {
    "SMILES" : "CC(C1=CC(=CC(=C1)C(F)(F)F)C(F)(F)F)OC2C(C3=CC=C(C=C3)F)N=CCO2",
    "InChI" : "InChI=1S/C20H16F7NO2/c1-11(13-8-14(19(22,23)24)10-15(9-13)20(25,26)27)30-18-17(28-6-7-29-18)12-2-4-16(21)5-3-12/h2-6,8-11,17-18H,7H2,1H3",
    "DrugBank ID" : "N/A",
    "MetXBioDB biotransformation ID" : "BIOTID00023"
  } ]
}, {
  "Parent molecule" : {
    "SMILES" : "CNCCCN1C2=C(C=CC=C2)CCC3=C1C=CC=C3",
    "InChI" : "InChI=1S/C18H22N2/c1-19-13-6-14-20-17-9-4-2-7-15(17)11-12-16-8-3-5-10-18(16)20/h2-5,7-10,19H,6,11-14H2,1H3",
    "DrugBank ID" : "N/A",
    "MetXBioDB ID" : "METXBIODB00909"
  },
  "Metabolites" : [ {
    "SMILES" : "CNCCCN1C2=C(C=CC=C2)CCC3=CC(=CC=C31)O",
    "InChI" : "InChI=1S/C18H22N2O/c1-19-11-4-12-20-17-6-3-2-5-14(17)7-8-15-13-16(21)9-10-18(15)20/h2-3,5-6,9-10,13,19,21H,4,7-8,11-12H2,1H3",
    "DrugBank ID" : "N/A",
    "MetXBioDB biotransformation ID" : "BIOTID01264"
  } ]
}, {
  "Parent molecule" : {
    "SMILES" : "C1=CC=C(C=C1)COC2=CC=C3C=CC=NC3=C2",
    "InChI" : "InChI=1S/C16H13NO/c1-2-5-13(6-3-1)12-18-15-9-8-14-7-4-10-17-16(14)11-15/h1-11H,12H2",
    "DrugBank ID" : "N/A",
    "MetXBioDB ID" : "METXBIODB00301"
  },
  "Metabolites" : [ {
    "SMILES" : "C1=CC2=C(CC(=O)C=C2)N=C1",
    "InChI" : "InChI=1S/C9H7NO/c11-8-4-3-7-2-1-5-10-9(7)6-8/h1-5H,6H2",
    "DrugBank ID" : "N/A",
    "MetXBioDB biotransformation ID" : "BIOTID00196"
  } ]
}, {
  "Parent molecule" : {
    "SMILES" : "CC(C)C(=NC1=CC=C(C(=C1)C(F)(F)F)N(=O)=O)O",
    "InChI" : "InChI=1S/C11H11F3N2O3/c1-6(2)10(17)15-7-3-4-9(16(18)19)8(5-7)11(12,13)14/h3-6H,1-2H3,(H,15,17)",
    "DrugBank ID" : "N/A",
    "MetXBioDB ID" : "METXBIODB00846"
  },
  "Metabolites" : [ {
    "SMILES" : "CC(C)(C(=NC1=CC=C(C(=C1)C(F)(F)F)N(=O)=O)O)O",
    "InChI" : "InChI=1S/C11H11F3N2O4/c1-10(2,18)9(17)15-6-3-4-8(16(19)20)7(5-6)11(12,13)14/h3-5,18H,1-2H3,(H,15,17)",
    "DrugBank ID" : "N/A",
    "MetXBioDB biotransformation ID" : "BIOTID00571"
  } ]
}, {
  "Parent molecule" : {
    "SMILES" : "CC(C)[C@@]1([H])CC[C@]2(C[C@]3([H])CC[C@@]([H])(C/C(/[H])=C(/C)\\[C@]([H])([C@@]([H])(C)/C(/[H])=C(/[H])\\C(\\[H])=C\\4/CC[C@@]5([H])[C@@]([H])(C(=C[C@@]([H])(C(=O)O3)[C@@]45O)C)O)O[C@@]6([H])C[C@@]([H])([C@]([H])([C@]([H])(C)O6)O[C@@]7([H])C[C@@]([H])([C@]([H])([C@]([H])(C)O7)O)OC)OC)O2)OC1",
    "InChI" : "InChI=1S/C48H74O13/c1-26(2)32-19-20-47(55-25-32)24-35-17-16-34(61-47)15-13-28(4)44(27(3)11-10-12-33-14-18-36-42(49)29(5)21-37(46(51)58-35)48(33,36)52)59-41-23-39(54-9)45(31(7)57-41)60-40-22-38(53-8)43(50)30(6)56-40/h10-13,21,26-27,30-32,34-45,49-50,52H,14-20,22-25H2,1-9H3",
    "DrugBank ID" : "N/A",
    "MetXBioDB ID" : "METXBIODB00942"
  },
  "Metabolites" : [ {
    "SMILES" : "CC1C=CC=C2CCC3C(C(=CC(C(=O)OC4CCC(CC=C(C)C1OC5CC(C(C(C)O5)OC6CC(C(C(C)O6)O)OC)OC)OC7(CCC(CO7)C(C)(C)O)C4)C23O)C)O",
    "InChI" : "InChI=1S/C48H74O14/c1-26-11-10-12-31-14-18-35-41(49)28(3)21-36(48(31,35)53)45(51)59-34-17-16-33(62-47(24-34)20-19-32(25-56-47)46(6,7)52)15-13-27(2)43(26)60-40-23-38(55-9)44(30(5)58-40)61-39-22-37(54-8)42(50)29(4)57-39/h10-13,21,26,29-30,32-44,49-50,52-53H,14-20,22-25H2,1-9H3",
    "DrugBank ID" : "N/A",
    "MetXBioDB biotransformation ID" : "BIOTID00639"
  }, {
    "SMILES" : "CC(C)C1CCC2(CC3CCC(CC=C(C)C(C(C)C=CC=C4CCC5C(C(=CC(C(=O)O3)C45O)C)O)OC6CC(C(C(C)O6)(O)OC7CC(C(C(C)O7)O)OC)OC)O2)OC1",
    "InChI" : "InChI=1S/C48H74O14/c1-26(2)32-19-20-46(56-25-32)24-35-17-16-34(61-46)15-13-28(4)44(27(3)11-10-12-33-14-18-36-42(49)29(5)21-37(45(51)59-35)47(33,36)52)60-40-23-39(55-9)48(53,31(7)58-40)62-41-22-38(54-8)43(50)30(6)57-41/h10-13,21,26-27,30-32,34-44,49-50,52-53H,14-20,22-25H2,1-9H3",
    "DrugBank ID" : "N/A",
    "MetXBioDB biotransformation ID" : "BIOTID00638"
  }, {
    "SMILES" : "CC(C)C1CCC2(CC3CCC(CC=C(C)C(C(C)C=CC=C4CCC5C(C(=CC(C(=O)O3)C45O)C)O)OC6CC(C(C(C)O6)OC7CC(C(C(C)O7)O)O)OC)O2)OC1",
    "InChI" : "InChI=1S/C47H72O13/c1-25(2)31-18-19-46(54-24-31)23-34-16-15-33(60-46)14-12-27(4)43(58-40-22-38(53-8)44(30(7)56-40)59-39-21-37(48)42(50)29(6)55-39)26(3)10-9-11-32-13-17-35-41(49)28(5)20-36(45(51)57-34)47(32,35)52/h9-12,20,25-26,29-31,33-44,48-50,52H,13-19,21-24H2,1-8H3",
    "DrugBank ID" : "N/A",
    "MetXBioDB biotransformation ID" : "BIOTID00637"
  } ]
}, {
  "Parent molecule" : {
    "SMILES" : "CCCCC1=C(C2=C(C=CC=C2)O1)C(=O)C3=CC(=C(C(=C3)I)OCCN(CC)CC)I",
    "InChI" : "InChI=1S/C25H29I2NO3/c1-4-7-11-22-23(18-10-8-9-12-21(18)31-22)24(29)17-15-19(26)25(20(27)16-17)30-14-13-28(5-2)6-3/h8-10,12,15-16H,4-7,11,13-14H2,1-3H3",
    "DrugBank ID" : "N/A",
    "MetXBioDB ID" : "METXBIODB00388"
  },
  "Metabolites" : [ {
    "SMILES" : "CCCCC1=C(C2=C(C=CC=C2)O1)C(=O)C3=CC(=C(C(=C3)I)OCCNCC)I",
    "InChI" : "InChI=1S/C23H25I2NO3/c1-3-5-9-20-21(16-8-6-7-10-19(16)29-20)22(27)15-13-17(24)23(18(25)14-15)28-12-11-26-4-2/h6-8,10,13-14,26H,3-5,9,11-12H2,1-2H3",
    "DrugBank ID" : "N/A",
    "MetXBioDB biotransformation ID" : "BIOTID00252"
  } ]
}, {
  "Parent molecule" : {
    "SMILES" : "CN(C)CCC=C1C2=C(C=CC=C2)C=CC3=C1C=CC=C3",
    "InChI" : "InChI=1S/C20H21N/c1-21(2)15-7-12-20-18-10-5-3-8-16(18)13-14-17-9-4-6-11-19(17)20/h3-6,8-14H,7,15H2,1-2H3",
    "DrugBank ID" : "N/A",
    "MetXBioDB ID" : "METXBIODB00662"
  },
  "Metabolites" : [ {
    "SMILES" : "CNCCC=C1C2=C(C=CC=C2)C=CC3=C1C=CC=C3",
    "InChI" : "InChI=1S/C19H19N/c1-20-14-6-11-19-17-9-4-2-7-15(17)12-13-16-8-3-5-10-18(16)19/h2-5,7-13,20H,6,14H2,1H3",
    "DrugBank ID" : "N/A",
    "MetXBioDB biotransformation ID" : "BIOTID00451"
  } ]
}, {
  "Parent molecule" : {
    "SMILES" : "CCC1=NC2=C(C=C1)C(=NC(=O)N2CC)C3CCCCC3",
    "InChI" : "InChI=1S/C17H23N3O/c1-3-13-10-11-14-15(12-8-6-5-7-9-12)19-17(21)20(4-2)16(14)18-13/h10-12H,3-9H2,1-2H3",
    "DrugBank ID" : "N/A",
    "MetXBioDB ID" : "METXBIODB02090"
  },
  "Metabolites" : [ {
    "SMILES" : "CCC1=NC2=C(C=C1)C(=NC(=O)N2CC)C3CCCC(C3)O",
    "InChI" : "InChI=1S/C17H23N3O2/c1-3-12-8-9-14-15(11-6-5-7-13(21)10-11)19-17(22)20(4-2)16(14)18-12/h8-9,11,13,21H,3-7,10H2,1-2H3",
    "DrugBank ID" : "N/A",
    "MetXBioDB biotransformation ID" : "BIOTID01491"
  } ]
}, {
  "Parent molecule" : {
    "SMILES" : "C1=C2C=CC(=C3C=CC4=C(C=CC(=C1)C4=C23)N(=O)=O)N(=O)=O",
    "InChI" : "InChI=1S/C16H8N2O4/c19-17(20)13-7-3-9-1-2-10-4-8-14(18(21)22)12-6-5-11(13)15(9)16(10)12/h1-8H",
    "DrugBank ID" : "N/A",
    "MetXBioDB ID" : "METXBIODB01861"
  },
  "Metabolites" : [ {
    "SMILES" : "C1=C2C=CC(=C3C=CC4=C(C=CC(=C1)C4=C23)N(=O)=O)N",
    "InChI" : "InChI=1S/C16H10N2O2/c17-13-7-3-9-1-2-10-4-8-14(18(19)20)12-6-5-11(13)15(9)16(10)12/h1-8H,17H2",
    "DrugBank ID" : "N/A",
    "MetXBioDB biotransformation ID" : "BIOTID01315"
  } ]
}, {
  "Parent molecule" : {
    "SMILES" : "C1=CC=C2C(=C1)C(=NC3=C(C=CC=C3)S2)N4CCN(CC4)CCOCCO",
    "InChI" : "InChI=1S/C21H25N3O2S/c25-14-16-26-15-13-23-9-11-24(12-10-23)21-17-5-1-3-7-19(17)27-20-8-4-2-6-18(20)22-21/h1-8,25H,9-16H2",
    "DrugBank ID" : "N/A",
    "MetXBioDB ID" : "METXBIODB01212"
  },
  "Metabolites" : [ {
    "SMILES" : "C1=CC=C2C(=C1)C(=NC3=C(C=C(C=C3)O)S2)N4CCN(CC4)CCOCCO",
    "InChI" : "InChI=1S/C21H25N3O3S/c25-12-14-27-13-11-23-7-9-24(10-8-23)21-17-3-1-2-4-19(17)28-20-15-16(26)5-6-18(20)22-21/h1-6,15,25-26H,7-14H2",
    "DrugBank ID" : "N/A",
    "MetXBioDB biotransformation ID" : "BIOTID00830"
  }, {
    "SMILES" : "C1=CC=C2C(=C1)C(=NC3=C(C=CC=C3)S2=O)N4CCN(CC4)CCOCCO",
    "InChI" : "InChI=1S/C21H25N3O3S/c25-14-16-27-15-13-23-9-11-24(12-10-23)21-17-5-1-3-7-19(17)28(26)20-8-4-2-6-18(20)22-21/h1-8,25H,9-16H2",
    "DrugBank ID" : "N/A",
    "MetXBioDB biotransformation ID" : "BIOTID00829"
  } ]
}, {
  "Parent molecule" : {
    "SMILES" : "COC1=CC2=C(C=C1)C=C(C#N)C(=O)O2",
    "InChI" : "InChI=1S/C11H7NO3/c1-14-9-3-2-7-4-8(6-12)11(13)15-10(7)5-9/h2-5H,1H3",
    "DrugBank ID" : "N/A",
    "MetXBioDB ID" : "METXBIODB00243"
  },
  "Metabolites" : [ {
    "SMILES" : "C1=CC(=CC2=C1C=C(C#N)C(=O)O2)O",
    "InChI" : "InChI=1S/C10H5NO3/c11-5-7-3-6-1-2-8(12)4-9(6)14-10(7)13/h1-4,12H",
    "DrugBank ID" : "N/A",
    "MetXBioDB biotransformation ID" : "BIOTID00161"
  } ]
}, {
  "Parent molecule" : {
    "SMILES" : "COC1=CC(=CC(=C1OC)OC)[C@]2([H])C3=C(C[C@@]4([H])COC(=O)[C@@]42[H])C=C5C(=C3)OCO5",
    "InChI" : "InChI=1S/C22H22O7/c1-24-17-6-12(7-18(25-2)21(17)26-3)19-14-8-16-15(28-10-29-16)5-11(14)4-13-9-27-22(23)20(13)19/h5-8,13,19-20H,4,9-10H2,1-3H3",
    "DrugBank ID" : "N/A",
    "MetXBioDB ID" : "METXBIODB00685"
  },
  "Metabolites" : [ {
    "SMILES" : "COC1=CC(=CC(=C1OC)OC)C2C3=C(C=C4C(=C3)OCO4)C(C5COC(=O)C52)O",
    "InChI" : "InChI=1S/C22H22O8/c1-25-16-4-10(5-17(26-2)21(16)27-3)18-11-6-14-15(30-9-29-14)7-12(11)20(23)13-8-28-22(24)19(13)18/h4-7,13,18-20,23H,8-9H2,1-3H3",
    "DrugBank ID" : "N/A",
    "MetXBioDB biotransformation ID" : "BIOTID00466"
  }, {
    "SMILES" : "COC1=CC(=CC(=C1OC)OC)C2C3=C(CC4COC(=O)C42)C=C(C(=C3)O)O",
    "InChI" : "InChI=1S/C21H22O7/c1-25-16-6-11(7-17(26-2)20(16)27-3)18-13-8-15(23)14(22)5-10(13)4-12-9-28-21(24)19(12)18/h5-8,12,18-19,22-23H,4,9H2,1-3H3",
    "DrugBank ID" : "N/A",
    "MetXBioDB biotransformation ID" : "BIOTID00465"
  }, {
    "SMILES" : "COC1=CC(=CC(=C1O)OC)C2C3=C(CC4COC(=O)C42)C=C5C(=C3)OCO5",
    "InChI" : "InChI=1S/C21H20O7/c1-24-16-5-11(6-17(25-2)20(16)22)18-13-7-15-14(27-9-28-15)4-10(13)3-12-8-26-21(23)19(12)18/h4-7,12,18-19,22H,3,8-9H2,1-2H3",
    "DrugBank ID" : "N/A",
    "MetXBioDB biotransformation ID" : "BIOTID00467"
  } ]
}, {
  "Parent molecule" : {
    "SMILES" : "C1=CC(=CC(=C1)CCN2CCN(CCCC3=CNC4=C3C=C(C=C4)N5C=NN=C5)CC2)F",
    "InChI" : "InChI=1S/C25H29FN6/c26-22-5-1-3-20(15-22)8-10-31-13-11-30(12-14-31)9-2-4-21-17-27-25-7-6-23(16-24(21)25)32-18-28-29-19-32/h1,3,5-7,15-19,27H,2,4,8-14H2",
    "DrugBank ID" : "N/A",
    "MetXBioDB ID" : "METXBIODB01680"
  },
  "Metabolites" : [ {
    "SMILES" : "C1=CC(=CC(=C1)C(CN2CCN(CCCC3=CNC4=C3C=C(C=C4)N5C=NN=C5)CC2)O)F",
    "InChI" : "InChI=1S/C25H29FN6O/c26-21-5-1-3-19(13-21)25(33)16-31-11-9-30(10-12-31)8-2-4-20-15-27-24-7-6-22(14-23(20)24)32-17-28-29-18-32/h1,3,5-7,13-15,17-18,25,27,33H,2,4,8-12,16H2",
    "DrugBank ID" : "N/A",
    "MetXBioDB biotransformation ID" : "BIOTID01176"
  }, {
    "SMILES" : "C(CC1=CNC2=C1C=C(C=C2)N3C=NN=C3)CN4CCNCC4",
    "InChI" : "InChI=1S/C17H22N6/c1(7-22-8-5-18-6-9-22)2-14-11-19-17-4-3-15(10-16(14)17)23-12-20-21-13-23/h3-4,10-13,18-19H,1-2,5-9H2",
    "DrugBank ID" : "N/A",
    "MetXBioDB biotransformation ID" : "BIOTID01177"
  } ]
}, {
  "Parent molecule" : {
    "SMILES" : "CC1=CC=C(C=C1)C(=O)[C@@]([H])(C)N2CCCC2",
    "InChI" : "InChI=1S/C14H19NO/c1-11-5-7-13(8-6-11)14(16)12(2)15-9-3-4-10-15/h5-8,12H,3-4,9-10H2,1-2H3",
    "DrugBank ID" : "N/A",
    "MetXBioDB ID" : "METXBIODB01741"
  },
  "Metabolites" : [ {
    "SMILES" : "CC(C(=O)C1=CC=C(C=C1)CO)N2CCCC2",
    "InChI" : "InChI=1S/C14H19NO2/c1-11(15-8-2-3-9-15)14(17)13-6-4-12(10-16)5-7-13/h4-7,11,16H,2-3,8-10H2,1H3",
    "DrugBank ID" : "N/A",
    "MetXBioDB biotransformation ID" : "BIOTID01220"
  } ]
}, {
  "Parent molecule" : {
    "SMILES" : "CC(C)N(CC[C@]([H])(C1=CC=CC=C1)C2=CC(=CC=C2O)C)C(C)C",
    "InChI" : "InChI=1S/C22H31NO/c1-16(2)23(17(3)4)14-13-20(19-9-7-6-8-10-19)21-15-18(5)11-12-22(21)24/h6-12,15-17,20,24H,13-14H2,1-5H3",
    "DrugBank ID" : "N/A",
    "MetXBioDB ID" : "METXBIODB01477"
  },
  "Metabolites" : [ {
    "SMILES" : "CC(C)N(CCC(C1=CC=CC=C1)C2=CC(=CC=C2O)CO)C(C)C",
    "InChI" : "InChI=1S/C22H31NO2/c1-16(2)23(17(3)4)13-12-20(19-8-6-5-7-9-19)21-14-18(15-24)10-11-22(21)25/h5-11,14,16-17,20,24-25H,12-13,15H2,1-4H3",
    "DrugBank ID" : "N/A",
    "MetXBioDB biotransformation ID" : "BIOTID01029"
  }, {
    "SMILES" : "CC(C)NCCC(C1=CC=CC=C1)C2=CC(=CC=C2O)C",
    "InChI" : "InChI=1S/C19H25NO/c1-14(2)20-12-11-17(16-7-5-4-6-8-16)18-13-15(3)9-10-19(18)21/h4-10,13-14,17,20-21H,11-12H2,1-3H3",
    "DrugBank ID" : "N/A",
    "MetXBioDB biotransformation ID" : "BIOTID01028"
  } ]
}, {
  "Parent molecule" : {
    "SMILES" : "CCOC(=O)C1(CCN(C)CC1)C2=CC=CC=C2",
    "InChI" : "InChI=1S/C15H21NO2/c1-3-18-14(17)15(9-11-16(2)12-10-15)13-7-5-4-6-8-13/h4-8H,3,9-12H2,1-2H3",
    "DrugBank ID" : "N/A",
    "MetXBioDB ID" : "METXBIODB01028"
  },
  "Metabolites" : [ {
    "SMILES" : "CCOC(=O)C1(CCNCC1)C2=CC=CC=C2",
    "InChI" : "InChI=1S/C14H19NO2/c1-2-17-13(16)14(8-10-15-11-9-14)12-6-4-3-5-7-12/h3-7,15H,2,8-11H2,1H3",
    "DrugBank ID" : "N/A",
    "MetXBioDB biotransformation ID" : "BIOTID00698"
  } ]
}, {
  "Parent molecule" : {
    "SMILES" : "C1=CC(=CC(=C1)Cl)N2CCNCC2",
    "InChI" : "InChI=1S/C10H13ClN2/c11-9-2-1-3-10(8-9)13-6-4-12-5-7-13/h1-3,8,12H,4-7H2",
    "DrugBank ID" : "N/A",
    "MetXBioDB ID" : "METXBIODB00174"
  },
  "Metabolites" : [ {
    "SMILES" : "C1=C(C=C(C(=C1)O)Cl)N2CCNCC2",
    "InChI" : "InChI=1S/C10H13ClN2O/c11-9-7-8(1-2-10(9)14)13-5-3-12-4-6-13/h1-2,7,12,14H,3-6H2",
    "DrugBank ID" : "N/A",
    "MetXBioDB biotransformation ID" : "BIOTID00115"
  } ]
}, {
  "Parent molecule" : {
    "SMILES" : "CN(C)C1=C(C)N(C)N(C1=O)C1=CC=CC=C1",
    "InChI" : "InChI=1S/C13H17N3O/c1-10-12(14(2)3)13(17)16(15(10)4)11-8-6-5-7-9-11/h5-9H,1-4H3",
    "DrugBank ID" : "N/A",
    "MetXBioDB ID" : "N/A"
  },
  "Metabolites" : [ {
    "SMILES" : "[H]C1=C(N(C([H])([H])[H])C([H])([H])[H])C(=O)N(N1)C1=C([H])C([H])=C([H])C([H])=C1[H]",
    "InChI" : "InChI=1S/C11H13N3O/c1-13(2)10-8-12-14(11(10)15)9-6-4-3-5-7-9/h3-8,12H,1-2H3",
    "DrugBank ID" : "DBMET01583",
    "MetXBioDB biotransformation ID" : "N/A"
  }, {
    "SMILES" : "CNC1=C(C)N(C)N(C1=O)C1=CC=CC=C1",
    "InChI" : "InChI=1S/C12H15N3O/c1-9-11(13-2)12(16)15(14(9)3)10-7-5-4-6-8-10/h4-8,13H,1-3H3",
    "DrugBank ID" : "DBMET00001",
    "MetXBioDB biotransformation ID" : "N/A"
  } ]
}, {
  "Parent molecule" : {
    "SMILES" : "C=CCC1=CC=C(C(=C1)OC)O",
    "InChI" : "InChI=1S/C10H12O2/c1-3-4-8-5-6-9(11)10(7-8)12-2/h3,5-7,11H,1,4H2,2H3",
    "DrugBank ID" : "N/A",
    "MetXBioDB ID" : "METXBIODB00813"
  },
  "Metabolites" : [ {
    "SMILES" : "C=CCC1=CC=C(C(=C1)O)O",
    "InChI" : "InChI=1S/C9H10O2/c1-2-3-7-4-5-8(10)9(11)6-7/h2,4-6,10-11H,1,3H2",
    "DrugBank ID" : "N/A",
    "MetXBioDB biotransformation ID" : "BIOTID00552"
  } ]
}, {
  "Parent molecule" : {
    "SMILES" : "CC(=NCCC1=CNC2=C1C=C(C=C2)OC)O",
    "InChI" : "InChI=1S/C13H16N2O2/c1-9(16)14-6-5-10-8-15-13-4-3-11(17-2)7-12(10)13/h3-4,7-8,15H,5-6H2,1-2H3,(H,14,16)",
    "DrugBank ID" : "N/A",
    "MetXBioDB ID" : "METXBIODB01023"
  },
  "Metabolites" : [ {
    "SMILES" : "CC(=NCCC1=CNC2=C1C=C(C(=C2)O)OC)O",
    "InChI" : "InChI=1S/C13H16N2O3/c1-8(16)14-4-3-9-7-15-11-6-12(17)13(18-2)5-10(9)11/h5-7,15,17H,3-4H2,1-2H3,(H,14,16)",
    "DrugBank ID" : "N/A",
    "MetXBioDB biotransformation ID" : "BIOTID00695"
  }, {
    "SMILES" : "CC(=NCCC1=CNC2=C1C=C(C=C2)O)O",
    "InChI" : "InChI=1S/C12H14N2O2/c1-8(15)13-5-4-9-7-14-12-3-2-10(16)6-11(9)12/h2-3,6-7,14,16H,4-5H2,1H3,(H,13,15)",
    "DrugBank ID" : "N/A",
    "MetXBioDB biotransformation ID" : "BIOTID00696"
  } ]
}, {
  "Parent molecule" : {
    "SMILES" : "CCCC1=NC2=C(C=CC=C2)C=C1",
    "InChI" : "InChI=1S/C12H13N/c1-2-5-11-9-8-10-6-3-4-7-12(10)13-11/h3-4,6-9H,2,5H2,1H3",
    "DrugBank ID" : "N/A",
    "MetXBioDB ID" : "METXBIODB00221"
  },
  "Metabolites" : [ {
    "SMILES" : "CCCC1=CC=C2C(=N1)C=CC3C2O3",
    "InChI" : "InChI=1S/C12H13NO/c1-2-3-8-4-5-9-10(13-8)6-7-11-12(9)14-11/h4-7,11-12H,2-3H2,1H3",
    "DrugBank ID" : "N/A",
    "MetXBioDB biotransformation ID" : "BIOTID00146"
  }, {
    "SMILES" : "C1=CC2=C(C=C1)N=C(CCCO)C=C2",
    "InChI" : "InChI=1S/C12H13NO/c14-9-3-5-11-8-7-10-4-1-2-6-12(10)13-11/h1-2,4,6-8,14H,3,5,9H2",
    "DrugBank ID" : "N/A",
    "MetXBioDB biotransformation ID" : "BIOTID00148"
  }, {
    "SMILES" : "CCCC1=NC2=C(C=C1)C=CC3C2O3",
    "InChI" : "InChI=1S/C12H13NO/c1-2-3-9-6-4-8-5-7-10-12(14-10)11(8)13-9/h4-7,10,12H,2-3H2,1H3",
    "DrugBank ID" : "N/A",
    "MetXBioDB biotransformation ID" : "BIOTID00147"
  }, {
    "SMILES" : "CCC(C1=NC2=C(C=CC=C2)C=C1)O",
    "InChI" : "InChI=1S/C12H13NO/c1-2-12(14)11-8-7-9-5-3-4-6-10(9)13-11/h3-8,12,14H,2H2,1H3",
    "DrugBank ID" : "N/A",
    "MetXBioDB biotransformation ID" : "BIOTID00149"
  } ]
}, {
  "Parent molecule" : {
    "SMILES" : "C[C@]12C[C@]([H])(C3=CC=C(C=C3)N(C)C)C4=C5CCC(=O)C=C5CC[C@@]4([H])[C@@]2([H])CC[C@@]1(CCCO)O",
    "InChI" : "InChI=1S/C29H39NO3/c1-28-18-25(19-5-8-21(9-6-19)30(2)3)27-23-12-10-22(32)17-20(23)7-11-24(27)26(28)13-15-29(28,33)14-4-16-31/h5-6,8-9,17,24-26,31,33H,4,7,10-16,18H2,1-3H3",
    "DrugBank ID" : "N/A",
    "MetXBioDB ID" : "METXBIODB01134"
  },
  "Metabolites" : [ {
    "SMILES" : "CC12CC(C3=CC=C(C=C3)NC)C4=C5CCC(=O)C=C5CCC4C2CCC1(CCCO)O",
    "InChI" : "InChI=1S/C28H37NO3/c1-27-17-24(18-4-7-20(29-2)8-5-18)26-22-11-9-21(31)16-19(22)6-10-23(26)25(27)12-14-28(27,32)13-3-15-30/h4-5,7-8,16,23-25,29-30,32H,3,6,9-15,17H2,1-2H3",
    "DrugBank ID" : "N/A",
    "MetXBioDB biotransformation ID" : "BIOTID00771"
  } ]
}, {
  "Parent molecule" : {
    "SMILES" : "C[C@]1([H])/C(/[H])=C(/[H])\\C(\\[H])=C(/[H])\\C(\\[H])=C(/C)\\[C@@]([H])(C[C@]2([H])CC[C@@]([H])(C)[C@@](C(=O)C(=O)N3CCCC[C@@]3([H])C(=O)O[C@@]([H])(CC(=O)[C@]([H])(C)/C(/[H])=C(/C)\\[C@]([H])([C@]([H])(C(=O)[C@]([H])(C)C1)OC)O)[C@]([H])(C)C[C@]4([H])CC[C@]([H])([C@@]([H])(C4)OC)O)(O)O2)OC",
    "InChI" : "InChI=1S/C51H79NO13/c1-30-16-12-11-13-17-31(2)42(61-8)28-38-21-19-36(7)51(60,65-38)48(57)49(58)52-23-15-14-18-39(52)50(59)64-43(33(4)26-37-20-22-40(53)44(27-37)62-9)29-41(54)32(3)25-35(6)46(56)47(63-10)45(55)34(5)24-30/h11-13,16-17,25,30,32-34,36-40,42-44,46-47,53,56,60H,14-15,18-24,26-29H2,1-10H3",
    "DrugBank ID" : "N/A",
    "MetXBioDB ID" : "METXBIODB01375"
  },
  "Metabolites" : [ {
    "SMILES" : "CC1C=CC=CC=C(C)C(CC2CCC(C)C(C(=O)C(=O)N3CCCCC3C(=O)OC(CC(=O)C(C)C=C(C)C(C(C(=O)C(C1)CO)OC)O)C(C)CC4CCC(C(C4)OC)O)(O)O2)OC",
    "InChI" : "InChI=1S/C51H79NO14/c1-30-15-11-10-12-16-31(2)42(62-7)27-38-20-18-35(6)51(61,66-38)48(58)49(59)52-22-14-13-17-39(52)50(60)65-43(33(4)25-36-19-21-40(54)44(26-36)63-8)28-41(55)32(3)24-34(5)45(56)47(64-9)46(57)37(23-30)29-53/h10-12,15-16,24,30,32-33,35-40,42-45,47,53-54,56,61H,13-14,17-23,25-29H2,1-9H3",
    "DrugBank ID" : "N/A",
    "MetXBioDB biotransformation ID" : "BIOTID00956"
  }, {
    "SMILES" : "CC1C=CC=CC=C(C)C(CC2CCC(C)C(C(=O)C(=O)N3CCCCC3C(=O)OC(CC(=O)C(C)C=C(C)C(C(C(=O)C(C)C1)OC)O)C(C)CC4CCC(C(C4)OC)O)(O)O2)O",
    "InChI" : "InChI=1S/C50H77NO13/c1-29-15-11-10-12-16-30(2)40(53)27-37-20-18-35(7)50(60,64-37)47(57)48(58)51-22-14-13-17-38(51)49(59)63-42(32(4)25-36-19-21-39(52)43(26-36)61-8)28-41(54)31(3)24-34(6)45(56)46(62-9)44(55)33(5)23-29/h10-12,15-16,24,29,31-33,35-40,42-43,45-46,52-53,56,60H,13-14,17-23,25-28H2,1-9H3",
    "DrugBank ID" : "N/A",
    "MetXBioDB biotransformation ID" : "BIOTID00951"
  }, {
    "SMILES" : "CC1C=CC=CC=C(C)C(CC2CC(C(C)C(C(=O)C(=O)N3CCCCC3C(=O)OC(CC(=O)C(C)C=C(C)C(C(C(=O)C(C)C1)OC)O)C(C)CC4CCC(C(C4)OC)O)(O)O2)O)OC",
    "InChI" : "InChI=1S/C51H79NO14/c1-29-16-12-11-13-17-30(2)42(62-8)27-37-26-41(55)35(7)51(61,66-37)48(58)49(59)52-21-15-14-18-38(52)50(60)65-43(32(4)24-36-19-20-39(53)44(25-36)63-9)28-40(54)31(3)23-34(6)46(57)47(64-10)45(56)33(5)22-29/h11-13,16-17,23,29,31-33,35-39,41-44,46-47,53,55,57,61H,14-15,18-22,24-28H2,1-10H3",
    "DrugBank ID" : "N/A",
    "MetXBioDB biotransformation ID" : "BIOTID00952"
  }, {
    "SMILES" : "CC1C=CC=CC=C(C)C(CC2CCC(C)(C(C(=O)C(=O)N3CCCCC3C(=O)OC(CC(=O)C(C)C=C(C)C(C(C(=O)C(C)C1)OC)O)C(C)CC4CCC(C(C4)OC)O)(O)O2)O)OC",
    "InChI" : "InChI=1S/C51H79NO14/c1-30-16-12-11-13-17-31(2)41(62-8)28-37-21-22-50(7,60)51(61,66-37)47(57)48(58)52-23-15-14-18-38(52)49(59)65-42(33(4)26-36-19-20-39(53)43(27-36)63-9)29-40(54)32(3)25-35(6)45(56)46(64-10)44(55)34(5)24-30/h11-13,16-17,25,30,32-34,36-39,41-43,45-46,53,56,60-61H,14-15,18-24,26-29H2,1-10H3",
    "DrugBank ID" : "N/A",
    "MetXBioDB biotransformation ID" : "BIOTID00953"
  }, {
    "SMILES" : "CC1=CC=CC=CC(C)C(C(C)C(=O)C(C(C(=CC(C)C(=O)CC(C(C)CC2CCC(C(C2)OC)O)OC(=O)C3CCCCN3C(=O)C(=O)C4(C(C)CCC(CC1OC)O4)O)C)O)OC)O",
    "InChI" : "InChI=1S/C51H79NO14/c1-29-16-12-11-13-17-30(2)44(55)35(7)46(57)47(64-10)45(56)33(5)24-31(3)40(54)28-42(32(4)25-36-20-22-39(53)43(26-36)63-9)65-50(60)38-18-14-15-23-52(38)49(59)48(58)51(61)34(6)19-21-37(66-51)27-41(29)62-8/h11-13,16-17,24,30-32,34-39,41-45,47,53,55-56,61H,14-15,18-23,25-28H2,1-10H3",
    "DrugBank ID" : "N/A",
    "MetXBioDB biotransformation ID" : "BIOTID00955"
  }, {
    "SMILES" : "CC1C=CC=CC=C(C)C(CC2CCC(C)C(C(=O)C(=O)N3CCCCC3C(=O)OC(CC(=O)C(C)C=C(C)C(C(C(=O)C(C)C1)OC)O)C(C)CC4CCC(C(C4)O)O)(O)O2)OC",
    "InChI" : "InChI=1S/C50H77NO13/c1-29-15-11-10-12-16-30(2)42(61-8)27-37-20-18-35(7)50(60,64-37)47(57)48(58)51-22-14-13-17-38(51)49(59)63-43(32(4)25-36-19-21-39(52)41(54)26-36)28-40(53)31(3)24-34(6)45(56)46(62-9)44(55)33(5)23-29/h10-12,15-16,24,29,31-33,35-39,41-43,45-46,52,54,56,60H,13-14,17-23,25-28H2,1-9H3",
    "DrugBank ID" : "N/A",
    "MetXBioDB biotransformation ID" : "BIOTID00950"
  }, {
    "SMILES" : "CC1C=CC=CC=C(C)C(CC2CCC(C)C(C(=O)C(=O)N3CCCCC3C(=O)OC(CC(=O)C(C)C=C(C)C(C(C(=O)C(C)(C1)O)OC)O)C(C)CC4CCC(C(C4)OC)O)(O)O2)OC",
    "InChI" : "InChI=1S/C51H79NO14/c1-30-16-12-11-13-17-31(2)41(62-8)27-37-21-19-35(6)51(61,66-37)47(57)48(58)52-23-15-14-18-38(52)49(59)65-42(33(4)25-36-20-22-39(53)43(26-36)63-9)28-40(54)32(3)24-34(5)44(55)45(64-10)46(56)50(7,60)29-30/h11-13,16-17,24,30,32-33,35-39,41-45,53,55,60-61H,14-15,18-23,25-29H2,1-10H3",
    "DrugBank ID" : "N/A",
    "MetXBioDB biotransformation ID" : "BIOTID00954"
  } ]
}, {
  "Parent molecule" : {
    "SMILES" : "C\\C=C1\\N(C)C(C)CC1(C1=CC=CC=C1)C1=CC=CC=C1",
    "InChI" : "InChI=1S/C20H23N/c1-4-19-20(15-16(2)21(19)3,17-11-7-5-8-12-17)18-13-9-6-10-14-18/h4-14,16H,15H2,1-3H3",
    "DrugBank ID" : "N/A",
    "MetXBioDB ID" : "N/A"
  },
  "Metabolites" : [ {
    "SMILES" : "CCC1=NC(C)CC1(C1=CC=CC=C1)C1=CC=CC=C1",
    "InChI" : "InChI=1S/C19H21N/c1-3-18-19(14-15(2)20-18,16-10-6-4-7-11-16)17-12-8-5-9-13-17/h4-13,15H,3,14H2,1-2H3",
    "DrugBank ID" : "DBMET01087",
    "MetXBioDB biotransformation ID" : "N/A"
  } ]
}, {
  "Parent molecule" : {
    "SMILES" : "C1C[C@]([H])(CC[C@@]1([H])NCC2=C(C(=CC(=C2)Br)Br)N)O",
    "InChI" : "InChI=1S/C13H18Br2N2O/c14-9-5-8(13(16)12(15)6-9)7-17-10-1-3-11(18)4-2-10/h5-6,10-11,17-18H,1-4,7,16H2",
    "DrugBank ID" : "N/A",
    "MetXBioDB ID" : "METXBIODB00379"
  },
  "Metabolites" : [ {
    "SMILES" : "C1=C(C=C(C(=C1C=O)N)Br)Br",
    "InChI" : "InChI=1S/C7H5Br2NO/c8-5-1-4(3-11)7(10)6(9)2-5/h1-3H,10H2",
    "DrugBank ID" : "N/A",
    "MetXBioDB biotransformation ID" : "BIOTID00247"
  }, {
    "SMILES" : "C1CC(CCC1N)O",
    "InChI" : "InChI=1S/C6H13NO/c7-5-1-3-6(8)4-2-5/h5-6,8H,1-4,7H2",
    "DrugBank ID" : "N/A",
    "MetXBioDB biotransformation ID" : "BIOTID00247"
  } ]
}, {
  "Parent molecule" : {
    "SMILES" : "CN1CCC[C@]1([H])C[C@]2([H])CNC3=CC=C(CCS(=O)(=O)C4=CC=CC=C4)C=C23",
    "InChI" : "InChI=1S/C22H28N2O2S/c1-24-12-5-6-19(24)15-18-16-23-22-10-9-17(14-21(18)22)11-13-27(25,26)20-7-3-2-4-8-20/h2-4,7-10,14,18-19,23H,5-6,11-13,15-16H2,1H3",
    "DrugBank ID" : "N/A",
    "MetXBioDB ID" : "METXBIODB00764"
  },
  "Metabolites" : [ {
    "SMILES" : "C1=CC=C(C=C1)S(=O)(=O)CCC2=CC=C3C(=C2)C(CC4CCCN4)CN3",
    "InChI" : "InChI=1S/C21H26N2O2S/c24-26(25,19-6-2-1-3-7-19)12-10-16-8-9-21-20(13-16)17(15-23-21)14-18-5-4-11-22-18/h1-3,6-9,13,17-18,22-23H,4-5,10-12,14-15H2",
    "DrugBank ID" : "N/A",
    "MetXBioDB biotransformation ID" : "BIOTID00517"
  } ]
}, {
  "Parent molecule" : {
    "SMILES" : "C[C@]1([H])C[C@@]2([H])[C@]3([H])CCC4=CC(=O)C=C[C@]4(C)[C@]3([C@]([H])(C[C@]2(C)[C@]1(C(=O)CO)O)O)F",
    "InChI" : "InChI=1S/C22H29FO5/c1-12-8-16-15-5-4-13-9-14(25)6-7-19(13,2)21(15,23)17(26)10-20(16,3)22(12,28)18(27)11-24/h6-7,9,12,15-17,24,26,28H,4-5,8,10-11H2,1-3H3",
    "DrugBank ID" : "N/A",
    "MetXBioDB ID" : "METXBIODB00696"
  },
  "Metabolites" : [ {
    "SMILES" : "CC1CC2C3CC(C4=CC(=O)C=CC4(C)C3(C(CC2(C)C1(C(=O)CO)O)O)F)O",
    "InChI" : "InChI=1S/C22H29FO6/c1-11-6-13-14-8-16(26)15-7-12(25)4-5-19(15,2)21(14,23)17(27)9-20(13,3)22(11,29)18(28)10-24/h4-5,7,11,13-14,16-17,24,26-27,29H,6,8-10H2,1-3H3",
    "DrugBank ID" : "N/A",
    "MetXBioDB biotransformation ID" : "BIOTID00472"
  } ]
}, {
  "Parent molecule" : {
    "SMILES" : "[H][C@@]12OC3=C(O)C=CC4=C3[C@@]11CCN(CC3CC3)[C@]([H])(C4)[C@]1(O)CCC2=C",
    "InChI" : "InChI=1S/C21H25NO3/c1-12-6-7-21(24)16-10-14-4-5-15(23)18-17(14)20(21,19(12)25-18)8-9-22(16)11-13-2-3-13/h4-5,13,16,19,23-24H,1-3,6-11H2",
    "DrugBank ID" : "N/A",
    "MetXBioDB ID" : "N/A"
  },
  "Metabolites" : [ {
    "SMILES" : "[H][C@@]12OC3=C(O)C=CC4=C3[C@@]11CCN[C@]([H])(C4)[C@]1(O)CCC2=C",
    "InChI" : "InChI=1S/C17H19NO3/c1-9-4-5-17(20)12-8-10-2-3-11(19)14-13(10)16(17,6-7-18-12)15(9)21-14/h2-3,12,15,18-20H,1,4-8H2",
    "DrugBank ID" : "DBMET01860",
    "MetXBioDB biotransformation ID" : "N/A"
  } ]
}, {
  "Parent molecule" : {
    "SMILES" : "C1=CN=C(N=C1)N2CCNCC2",
    "InChI" : "InChI=1S/C8H12N4/c1-2-10-8(11-3-1)12-6-4-9-5-7-12/h1-3,9H,4-7H2",
    "DrugBank ID" : "N/A",
    "MetXBioDB ID" : "METXBIODB00201"
  },
  "Metabolites" : [ {
    "SMILES" : "C1CN(CCN1)C2=NC=C(C=N2)O",
    "InChI" : "InChI=1S/C8H12N4O/c13-7-5-10-8(11-6-7)12-3-1-9-2-4-12/h5-6,9,13H,1-4H2",
    "DrugBank ID" : "N/A",
    "MetXBioDB biotransformation ID" : "BIOTID00133"
  } ]
}, {
  "Parent molecule" : {
    "SMILES" : "C1=CC(=C(C=C1)F)[C@]([H])(C(=O)C2CC2)N3CC[C@]4([H])C(=CC(=O)S4)C3",
    "InChI" : "InChI=1S/C18H18FNO2S/c19-14-4-2-1-3-13(14)17(18(22)11-5-6-11)20-8-7-15-12(10-20)9-16(21)23-15/h1-4,9,11,15,17H,5-8,10H2",
    "DrugBank ID" : "N/A",
    "MetXBioDB ID" : "METXBIODB01752"
  },
  "Metabolites" : [ {
    "SMILES" : "C1=CC(=C(C=C1)F)C(C(=O)C2CC2)N3CCC(C(=CC=O)C3)S",
    "InChI" : "InChI=1S/C18H20FNO2S/c19-15-4-2-1-3-14(15)17(18(22)12-5-6-12)20-9-7-16(23)13(11-20)8-10-21/h1-4,8,10,12,16-17,23H,5-7,9,11H2",
    "DrugBank ID" : "N/A",
    "MetXBioDB biotransformation ID" : "BIOTID01227"
  } ]
}, {
  "Parent molecule" : {
    "SMILES" : "COC([C@H](OC1=NC(C)=CC(C)=N1)C(O)=O)(C1=CC=CC=C1)C1=CC=CC=C1",
    "InChI" : "InChI=1S/C22H22N2O4/c1-15-14-16(2)24-21(23-15)28-19(20(25)26)22(27-3,17-10-6-4-7-11-17)18-12-8-5-9-13-18/h4-14,19H,1-3H3,(H,25,26)",
    "DrugBank ID" : "N/A",
    "MetXBioDB ID" : "N/A"
  },
  "Metabolites" : [ {
    "SMILES" : "COC([C@H](OC1=NC(C)=CC(CO)=N1)C(O)=O)(C1=CC=CC=C1)C1=CC=CC=C1",
    "InChI" : "InChI=1S/C22H22N2O5/c1-15-13-18(14-25)24-21(23-15)29-19(20(26)27)22(28-2,16-9-5-3-6-10-16)17-11-7-4-8-12-17/h3-13,19,25H,14H2,1-2H3,(H,26,27)",
    "DrugBank ID" : "DBMET00460",
    "MetXBioDB biotransformation ID" : "N/A"
  } ]
}, {
  "Parent molecule" : {
    "SMILES" : "C[C@]1([H])CC[C@@]2([H])[C@@]([H])(C)[C@]([H])(OC(=O)CCC(=O)O)O[C@@]3([H])[C@]42[C@@]1([H])CC[C@](C)(O3)OO4",
    "InChI" : "InChI=1S/C19H28O8/c1-10-4-5-13-11(2)16(23-15(22)7-6-14(20)21)24-17-19(13)12(10)8-9-18(3,25-17)26-27-19/h10-13,16-17H,4-9H2,1-3H3,(H,20,21)",
    "DrugBank ID" : "N/A",
    "MetXBioDB ID" : "METXBIODB01712"
  },
  "Metabolites" : [ {
    "SMILES" : "CC1CCC2C(C)C(O)OC3C42C1CCC(C)(O3)OO4",
    "InChI" : "InChI=1S/C15H24O5/c1-8-4-5-11-9(2)12(16)17-13-15(11)10(8)6-7-14(3,18-13)19-20-15/h8-13,16H,4-7H2,1-3H3",
    "DrugBank ID" : "N/A",
    "MetXBioDB biotransformation ID" : "BIOTID01202"
  } ]
}, {
  "Parent molecule" : {
    "SMILES" : "CC(C)(C)C1=CC=C(C=C1)C(=O)CCCN2CCC(CC2)OC(C3=CC=CC=C3)C4=CC=CC=C4",
    "InChI" : "InChI=1S/C32H39NO2/c1-32(2,3)28-18-16-25(17-19-28)30(34)15-10-22-33-23-20-29(21-24-33)35-31(26-11-6-4-7-12-26)27-13-8-5-9-14-27/h4-9,11-14,16-19,29,31H,10,15,20-24H2,1-3H3",
    "DrugBank ID" : "N/A",
    "MetXBioDB ID" : "METXBIODB00754"
  },
  "Metabolites" : [ {
    "SMILES" : "CC(C)(C)C1=CC=C(C=C1)C(=O)CCC=O",
    "InChI" : "InChI=1S/C14H18O2/c1-14(2,3)12-8-6-11(7-9-12)13(16)5-4-10-15/h6-10H,4-5H2,1-3H3",
    "DrugBank ID" : "N/A",
    "MetXBioDB biotransformation ID" : "BIOTID00512"
  }, {
    "SMILES" : "C1=CC=C(C=C1)C(C2=CC=CC=C2)OC3CCNCC3",
    "InChI" : "InChI=1S/C18H21NO/c1-3-7-15(8-4-1)18(16-9-5-2-6-10-16)20-17-11-13-19-14-12-17/h1-10,17-19H,11-14H2",
    "DrugBank ID" : "N/A",
    "MetXBioDB biotransformation ID" : "BIOTID00512"
  } ]
}, {
  "Parent molecule" : {
    "SMILES" : "COC1=CC(=O)OC1C(C2=C(C=CC=C2)Cl)O",
    "InChI" : "InChI=1S/C12H11ClO4/c1-16-9-6-10(14)17-12(9)11(15)7-4-2-3-5-8(7)13/h2-6,11-12,15H,1H3",
    "DrugBank ID" : "N/A",
    "MetXBioDB ID" : "METXBIODB01663"
  },
  "Metabolites" : [ {
    "SMILES" : "COC1=CC(=O)OC1C(C2=CC(=CC=C2Cl)O)O",
    "InChI" : "InChI=1S/C12H11ClO5/c1-17-9-5-10(15)18-12(9)11(16)7-4-6(14)2-3-8(7)13/h2-5,11-12,14,16H,1H3",
    "DrugBank ID" : "N/A",
    "MetXBioDB biotransformation ID" : "BIOTID01163"
  }, {
    "SMILES" : "COC1=CC(=O)OC1C(C2=CC=C(C=C2Cl)O)O",
    "InChI" : "InChI=1S/C12H11ClO5/c1-17-9-5-10(15)18-12(9)11(16)7-3-2-6(14)4-8(7)13/h2-5,11-12,14,16H,1H3",
    "DrugBank ID" : "N/A",
    "MetXBioDB biotransformation ID" : "BIOTID01162"
  } ]
}, {
  "Parent molecule" : {
    "SMILES" : "C=CC1=CC=CC=C1",
    "InChI" : "InChI=1S/C8H8/c1-2-8-6-4-3-5-7-8/h2-7H,1H2",
    "DrugBank ID" : "N/A",
    "MetXBioDB ID" : "METXBIODB01387"
  },
  "Metabolites" : [ {
    "SMILES" : "C1=CC=C(C=C1)C2CO2",
    "InChI" : "InChI=1S/C8H8O/c1-2-4-7(5-3-1)8-6-9-8/h1-5,8H,6H2",
    "DrugBank ID" : "N/A",
    "MetXBioDB biotransformation ID" : "BIOTID00960"
  } ]
}, {
  "Parent molecule" : {
    "SMILES" : "CN(C)C(=O)C(CCN1CCC(CC1)(C2=CC=C(C=C2)Cl)O)(C3=CC=CC=C3)C4=CC=CC=C4",
    "InChI" : "InChI=1S/C29H33ClN2O2/c1-31(2)27(33)29(24-9-5-3-6-10-24,25-11-7-4-8-12-25)19-22-32-20-17-28(34,18-21-32)23-13-15-26(30)16-14-23/h3-16,34H,17-22H2,1-2H3",
    "DrugBank ID" : "N/A",
    "MetXBioDB ID" : "METXBIODB00998"
  },
  "Metabolites" : [ {
    "SMILES" : "CN=C(C(CCN1CCC(CC1)(C2=CC=C(C=C2)Cl)O)(C3=CC=CC=C3)C4=CC=CC=C4)O",
    "InChI" : "InChI=1S/C28H31ClN2O2/c1-30-26(32)28(23-8-4-2-5-9-23,24-10-6-3-7-11-24)18-21-31-19-16-27(33,17-20-31)22-12-14-25(29)15-13-22/h2-15,33H,16-21H2,1H3,(H,30,32)",
    "DrugBank ID" : "N/A",
    "MetXBioDB biotransformation ID" : "BIOTID00678"
  } ]
}, {
  "Parent molecule" : {
    "SMILES" : "CN1CC=C(CC1)C2=CC=CC=C2",
    "InChI" : "InChI=1S/C12H15N/c1-13-9-7-12(8-10-13)11-5-3-2-4-6-11/h2-7H,8-10H2,1H3",
    "DrugBank ID" : "N/A",
    "MetXBioDB ID" : "METXBIODB00178"
  },
  "Metabolites" : [ {
    "SMILES" : "CN1CC=C(CC1)C2=CC=C(C=C2)O",
    "InChI" : "InChI=1S/C12H15NO/c1-13-8-6-11(7-9-13)10-2-4-12(14)5-3-10/h2-6,14H,7-9H2,1H3",
    "DrugBank ID" : "N/A",
    "MetXBioDB biotransformation ID" : "BIOTID00118"
  }, {
    "SMILES" : "C[N+]1=CC=C(C=C1)C2=CC=CC=C2",
    "InChI" : "InChI=1S/C12H12N/c1-13-9-7-12(8-10-13)11-5-3-2-4-6-11/h2-10H,1H3/q+1",
    "DrugBank ID" : "N/A",
    "MetXBioDB biotransformation ID" : "BIOTID00117"
  } ]
}, {
  "Parent molecule" : {
    "SMILES" : "CC1=NC(=NC2=C1CCC(=O)N2CC3=CC=C(C=C3)C4=C(C=CC=C4)C5=NNN=N5)C",
    "InChI" : "InChI=1S/C23H21N7O/c1-14-18-11-12-21(31)30(23(18)25-15(2)24-14)13-16-7-9-17(10-8-16)19-5-3-4-6-20(19)22-26-28-29-27-22/h3-10H,11-13H2,1-2H3,(H,26,27,28,29)",
    "DrugBank ID" : "N/A",
    "MetXBioDB ID" : "METXBIODB02126"
  },
  "Metabolites" : [ {
    "SMILES" : "CC1=NC(=NC2=C1C(CC(=O)N2CC3=CC=C(C=C3)C4=C(C=CC=C4)C5=NNN=N5)O)C",
    "InChI" : "InChI=1S/C23H21N7O2/c1-13-21-19(31)11-20(32)30(23(21)25-14(2)24-13)12-15-7-9-16(10-8-15)17-5-3-4-6-18(17)22-26-28-29-27-22/h3-10,19,31H,11-12H2,1-2H3,(H,26,27,28,29)",
    "DrugBank ID" : "N/A",
    "MetXBioDB biotransformation ID" : "BIOTID01524"
  } ]
}, {
  "Parent molecule" : {
    "SMILES" : "CC1=CC=C(SC2=CC=CC=C2N2CCNCC2)C(C)=C1",
    "InChI" : "InChI=1S/C18H22N2S/c1-14-7-8-17(15(2)13-14)21-18-6-4-3-5-16(18)20-11-9-19-10-12-20/h3-8,13,19H,9-12H2,1-2H3",
    "DrugBank ID" : "N/A",
    "MetXBioDB ID" : "N/A"
  },
  "Metabolites" : [ {
    "SMILES" : "CC1=CC(C)=C(SC2=CC=CC=C2N2CC[NH2+]CC2)C=C1",
    "InChI" : "InChI=1S/C18H22N2S/c1-14-7-8-17(15(2)13-14)21-18-6-4-3-5-16(18)20-11-9-19-10-12-20/h3-8,13,19H,9-12H2,1-2H3/p+1",
    "DrugBank ID" : "DBMET01391",
    "MetXBioDB biotransformation ID" : "N/A"
  }, {
    "SMILES" : "CC1=CC(C)=C(SC2=CC(O)=CC=C2N2CC[NH2+]CC2)C=C1",
    "InChI" : "InChI=1S/C18H22N2OS/c1-13-3-6-17(14(2)11-13)22-18-12-15(21)4-5-16(18)20-9-7-19-8-10-20/h3-6,11-12,19,21H,7-10H2,1-2H3/p+1",
    "DrugBank ID" : "DBMET01388",
    "MetXBioDB biotransformation ID" : "N/A"
  }, {
    "SMILES" : "CC1=C(SC2=CC=CC=C2N2CC[NH2+]CC2)C=CC(CO)=C1",
    "InChI" : "InChI=1S/C18H22N2OS/c1-14-12-15(13-21)6-7-17(14)22-18-5-3-2-4-16(18)20-10-8-19-9-11-20/h2-7,12,19,21H,8-11,13H2,1H3/p+1",
    "DrugBank ID" : "DBMET01389",
    "MetXBioDB biotransformation ID" : "N/A"
  } ]
}, {
  "Parent molecule" : {
    "SMILES" : "C/C(/[H])=C(\\[H])/C1=CC=CC=C1",
    "InChI" : "InChI=1S/C9H10/c1-2-6-9-7-4-3-5-8-9/h2-8H,1H3",
    "DrugBank ID" : "N/A",
    "MetXBioDB ID" : "METXBIODB00458"
  },
  "Metabolites" : [ {
    "SMILES" : "CC1C(C2=CC=CC=C2)O1",
    "InChI" : "InChI=1S/C9H10O/c1-7-9(10-7)8-5-3-2-4-6-8/h2-7,9H,1H3",
    "DrugBank ID" : "N/A",
    "MetXBioDB biotransformation ID" : "BIOTID00302"
  }, {
    "SMILES" : "C1=CC=C(C=C1)C=CCO",
    "InChI" : "InChI=1S/C9H10O/c10-8-4-7-9-5-2-1-3-6-9/h1-7,10H,8H2",
    "DrugBank ID" : "N/A",
    "MetXBioDB biotransformation ID" : "BIOTID00303"
  } ]
}, {
  "Parent molecule" : {
    "SMILES" : "C1CC1COC2=CC=NC(=C2)C[S@](=O)C3=NC4=C(C=C(C=C4)F)N3",
    "InChI" : "InChI=1S/C17H16FN3O2S/c18-12-3-4-15-16(7-12)21-17(20-15)24(22)10-13-8-14(5-6-19-13)23-9-11-1-2-11/h3-8,11H,1-2,9-10H2,(H,20,21)",
    "DrugBank ID" : "N/A",
    "MetXBioDB ID" : "METXBIODB00545"
  },
  "Metabolites" : [ {
    "SMILES" : "C1CC1COC2=CC=NC(=C2)CS(=O)(=O)C3=NC4=C(C=C(C=C4)F)N3",
    "InChI" : "InChI=1S/C17H16FN3O3S/c18-12-3-4-15-16(7-12)21-17(20-15)25(22,23)10-13-8-14(5-6-19-13)24-9-11-1-2-11/h3-8,11H,1-2,9-10H2,(H,20,21)",
    "DrugBank ID" : "N/A",
    "MetXBioDB biotransformation ID" : "BIOTID00367"
  }, {
    "SMILES" : "C1=CNC(=CC1=O)CSC2=NC3=C(C=C(C(=C3)O)F)N2",
    "InChI" : "InChI=1S/C13H10FN3O2S/c14-9-4-10-11(5-12(9)19)17-13(16-10)20-6-7-3-8(18)1-2-15-7/h1-5,19H,6H2,(H,15,18)(H,16,17)",
    "DrugBank ID" : "N/A",
    "MetXBioDB biotransformation ID" : "BIOTID00369"
  }, {
    "SMILES" : "C1CC1COC2=CC=NC(=C2)CS(=O)C3=NC4=C(C=C(C(=C4)O)F)N3",
    "InChI" : "InChI=1S/C17H16FN3O3S/c18-13-6-14-15(7-16(13)22)21-17(20-14)25(23)9-11-5-12(3-4-19-11)24-8-10-1-2-10/h3-7,10,22H,1-2,8-9H2,(H,20,21)",
    "DrugBank ID" : "N/A",
    "MetXBioDB biotransformation ID" : "BIOTID00368"
  } ]
}, {
  "Parent molecule" : {
    "SMILES" : "CCCCCCCCCCCCCCCCCC(=O)O",
    "InChI" : "InChI=1S/C18H36O2/c1-2-3-4-5-6-7-8-9-10-11-12-13-14-15-16-17-18(19)20/h2-17H2,1H3,(H,19,20)",
    "DrugBank ID" : "N/A",
    "MetXBioDB ID" : "METXBIODB01207"
  },
  "Metabolites" : [ {
    "SMILES" : "CC(CCCCCCCCCCCCCCCC(=O)O)O",
    "InChI" : "InChI=1S/C18H36O3/c1-17(19)15-13-11-9-7-5-3-2-4-6-8-10-12-14-16-18(20)21/h17,19H,2-16H2,1H3,(H,20,21)",
    "DrugBank ID" : "N/A",
    "MetXBioDB biotransformation ID" : "BIOTID00824"
  } ]
}, {
  "Parent molecule" : {
    "SMILES" : "CCOC(C)(C)C",
    "InChI" : "InChI=1S/C6H14O/c1-5-7-6(2,3)4/h5H2,1-4H3",
    "DrugBank ID" : "N/A",
    "MetXBioDB ID" : "METXBIODB01438"
  },
  "Metabolites" : [ {
    "SMILES" : "CC(C)(C)O",
    "InChI" : "InChI=1S/C4H10O/c1-4(2,3)5/h5H,1-3H3",
    "DrugBank ID" : "N/A",
    "MetXBioDB biotransformation ID" : "BIOTID00997"
  } ]
}, {
  "Parent molecule" : {
    "SMILES" : "CC(C)C[C@@]([H])(C1(CCC1)C2=CC=C(C=C2)Cl)NC",
    "InChI" : "InChI=1S/C16H24ClN/c1-12(2)11-15(18-3)16(9-4-10-16)13-5-7-14(17)8-6-13/h5-8,12,15,18H,4,9-11H2,1-3H3",
    "DrugBank ID" : "N/A",
    "MetXBioDB ID" : "METXBIODB01533"
  },
  "Metabolites" : [ {
    "SMILES" : "CC(C)CC(C1(CCC1)C2=CC=C(C=C2)Cl)N",
    "InChI" : "InChI=1S/C15H22ClN/c1-11(2)10-14(17)15(8-3-9-15)12-4-6-13(16)7-5-12/h4-7,11,14H,3,8-10,17H2,1-2H3",
    "DrugBank ID" : "N/A",
    "MetXBioDB biotransformation ID" : "BIOTID01066"
  } ]
}, {
  "Parent molecule" : {
    "SMILES" : "CC[C@]1([H])[C@@](C)([C@]([H])([C@@]([H])(C)C(=O)[C@]([H])(C)C[C@@](C)([C@@]([H])([C@]([H])(C)[C@@]([H])([C@@]([H])(C)C(=O)O1)O[C@]2([H])C[C@](C)([C@]([H])([C@]([H])(C)O2)O)OC)O[C@]3([H])[C@@]([H])([C@]([H])(C[C@@]([H])(C)O3)N(C)C)O)OC)O)O",
    "InChI" : "InChI=1S/C38H69NO13/c1-15-26-38(10,45)31(42)21(4)28(40)19(2)17-37(9,47-14)33(52-35-29(41)25(39(11)12)16-20(3)48-35)22(5)30(23(6)34(44)50-26)51-27-18-36(8,46-13)32(43)24(7)49-27/h19-27,29-33,35,41-43,45H,15-18H2,1-14H3",
    "DrugBank ID" : "N/A",
    "MetXBioDB ID" : "METXBIODB00619"
  },
  "Metabolites" : [ {
    "SMILES" : "CCC1C(C)(C(C(C)C(=O)C(C)CC(C)(C(C(C)C(C(C)C(=O)O1)OC2CC(C)(C(C(C)O2)O)OC)OC3C(C(CC(C)O3)NC)O)OC)O)O",
    "InChI" : "InChI=1S/C37H67NO13/c1-14-25-37(10,44)30(41)20(4)27(39)18(2)16-36(9,46-13)32(51-34-28(40)24(38-11)15-19(3)47-34)21(5)29(22(6)33(43)49-25)50-26-17-35(8,45-12)31(42)23(7)48-26/h18-26,28-32,34,38,40-42,44H,14-17H2,1-13H3",
    "DrugBank ID" : "N/A",
    "MetXBioDB biotransformation ID" : "BIOTID00421"
  }, {
    "SMILES" : "CC1CC(C)(C(C(C)C(C(C)C(=O)OC(C(C)O)C(C)(C(C(C)C1=O)O)O)OC2CC(C)(C(C(C)O2)O)OC)OC3C(C(CC(C)O3)N(C)C)O)OC",
    "InChI" : "InChI=1S/C38H69NO14/c1-18-16-37(9,48-14)32(53-35-28(42)25(39(11)12)15-19(2)49-35)21(4)29(51-26-17-36(8,47-13)31(44)24(7)50-26)22(5)34(45)52-33(23(6)40)38(10,46)30(43)20(3)27(18)41/h18-26,28-33,35,40,42-44,46H,15-17H2,1-14H3",
    "DrugBank ID" : "N/A",
    "MetXBioDB biotransformation ID" : "BIOTID00420"
  } ]
}, {
  "Parent molecule" : {
    "SMILES" : "C1=CC2=NN(CCCN3CCN(CC3)C4=CC(=CC=C4)Cl)C(=O)N2C=C1",
    "InChI" : "InChI=1S/C19H22ClN5O/c20-16-5-3-6-17(15-16)23-13-11-22(12-14-23)8-4-10-25-19(26)24-9-2-1-7-18(24)21-25/h1-3,5-7,9,15H,4,8,10-14H2",
    "DrugBank ID" : "N/A",
    "MetXBioDB ID" : "METXBIODB01498"
  },
  "Metabolites" : [ {
    "SMILES" : "C1=CC2=NN(CCCN3CCN(CC3)C4=CC=C(C(=C4)Cl)O)C(=O)N2C=C1",
    "InChI" : "InChI=1S/C19H22ClN5O2/c20-16-14-15(5-6-17(16)26)23-12-10-22(11-13-23)7-3-9-25-19(27)24-8-2-1-4-18(24)21-25/h1-2,4-6,8,14,26H,3,7,9-13H2",
    "DrugBank ID" : "N/A",
    "MetXBioDB biotransformation ID" : "BIOTID01044"
  }, {
    "SMILES" : "C1=CC(=CC(=C1)Cl)N2CCN(CCCN3C(=O)N4C=CC5C(C4=N3)O5)CC2",
    "InChI" : "InChI=1S/C19H22ClN5O2/c20-14-3-1-4-15(13-14)23-11-9-22(10-12-23)6-2-7-25-19(26)24-8-5-16-17(27-16)18(24)21-25/h1,3-5,8,13,16-17H,2,6-7,9-12H2",
    "DrugBank ID" : "N/A",
    "MetXBioDB biotransformation ID" : "BIOTID01045"
  }, {
    "SMILES" : "C1=CC(=CC(=C1)Cl)N2CCNCC2",
    "InChI" : "InChI=1S/C10H13ClN2/c11-9-2-1-3-10(8-9)13-6-4-12-5-7-13/h1-3,8,12H,4-7H2",
    "DrugBank ID" : "N/A",
    "MetXBioDB biotransformation ID" : "BIOTID01043"
  }, {
    "SMILES" : "OC(=O)CCN1N=C2C=CC=CN2C1=O",
    "InChI" : "InChI=1S/C9H9N3O3/c13-8(14)4-6-12-9(15)11-5-2-1-3-7(11)10-12/h1-3,5H,4,6H2,(H,13,14)",
    "DrugBank ID" : "DBMET00403",
    "MetXBioDB biotransformation ID" : "N/A"
  } ]
}, {
  "Parent molecule" : {
    "SMILES" : "C#C[C@@]1(C=C[C@@]2([H])[C@]3([H])CCC4=CC(=O)CC[C@@]4([H])[C@@]3([H])C(=C)C[C@@]21C)O",
    "InChI" : "InChI=1S/C21H24O2/c1-4-21(23)10-9-18-17-7-5-14-11-15(22)6-8-16(14)19(17)13(2)12-20(18,21)3/h1,9-11,16-19,23H,2,5-8,12H2,3H3",
    "DrugBank ID" : "N/A",
    "MetXBioDB ID" : "METXBIODB01137"
  },
  "Metabolites" : [ {
    "SMILES" : "C#CC1(C=CC2C3C(CC4=CC(=O)CCC4C3C(=C)CC21C)O)O",
    "InChI" : "InChI=1S/C21H24O3/c1-4-21(24)8-7-16-19-17(23)10-13-9-14(22)5-6-15(13)18(19)12(2)11-20(16,21)3/h1,7-9,15-19,23-24H,2,5-6,10-11H2,3H3",
    "DrugBank ID" : "N/A",
    "MetXBioDB biotransformation ID" : "BIOTID00774"
  } ]
}, {
  "Parent molecule" : {
    "SMILES" : "CC1=C2[C@]([H])(C(=O)[C@]3(C)[C@]([H])(C[C@]4([H])[C@@](CO4)([C@@]3([H])[C@@]([H])([C@](C[C@]1([H])OC(=O)[C@@]([H])([C@]([H])(C5=CC=CC=C5)N=C(O)OC(C)(C)C)O)(C2(C)C)O)OC(=O)C6=CC=CC=C6)OC(=O)C)O)O",
    "InChI" : "InChI=1S/C43H53NO14/c1-22-26(55-37(51)32(48)30(24-15-11-9-12-16-24)44-38(52)58-39(3,4)5)20-43(53)35(56-36(50)25-17-13-10-14-18-25)33-41(8,34(49)31(47)29(22)40(43,6)7)27(46)19-28-42(33,21-54-28)57-23(2)45/h9-18,26-28,30-33,35,46-48,53H,19-21H2,1-8H3,(H,44,52)",
    "DrugBank ID" : "N/A",
    "MetXBioDB ID" : "METXBIODB00742"
  },
  "Metabolites" : [ {
    "SMILES" : "CC1=C2C(C(=O)C3(C)C(CC4C(CO4)(C3C(C(CC1OC(=O)C(C(C5=CC=CC=C5)N=C(O)OC(C)(C)CO)O)(C2(C)C)O)OC(=O)C6=CC=CC=C6)OC(=O)C)O)O",
    "InChI" : "InChI=1S/C43H53NO15/c1-22-26(56-37(52)32(49)30(24-14-10-8-11-15-24)44-38(53)59-39(3,4)20-45)19-43(54)35(57-36(51)25-16-12-9-13-17-25)33-41(7,34(50)31(48)29(22)40(43,5)6)27(47)18-28-42(33,21-55-28)58-23(2)46/h8-17,26-28,30-33,35,45,47-49,54H,18-21H2,1-7H3,(H,44,53)",
    "DrugBank ID" : "N/A",
    "MetXBioDB biotransformation ID" : "BIOTID00504"
  } ]
}, {
  "Parent molecule" : {
    "SMILES" : "CC[C@]([H])(C1=CC=CC=C1)C2=C(C3=C(C=CC=C3)OC2=O)O",
    "InChI" : "InChI=1S/C18H16O3/c1-2-13(12-8-4-3-5-9-12)16-17(19)14-10-6-7-11-15(14)21-18(16)20/h3-11,13,19H,2H2,1H3",
    "DrugBank ID" : "N/A",
    "MetXBioDB ID" : "METXBIODB00539"
  },
  "Metabolites" : [ {
    "SMILES" : "CCC(C1=CC=CC=C1)C2=C(C3=C(C=CC(=C3)O)OC2=O)O",
    "InChI" : "InChI=1S/C18H16O4/c1-2-13(11-6-4-3-5-7-11)16-17(20)14-10-12(19)8-9-15(14)22-18(16)21/h3-10,13,19-20H,2H2,1H3",
    "DrugBank ID" : "N/A",
    "MetXBioDB biotransformation ID" : "BIOTID00364"
  }, {
    "SMILES" : "CCC(C1=CC=C(C=C1)O)C2=C(C3=C(C=CC=C3)OC2=O)O",
    "InChI" : "InChI=1S/C18H16O4/c1-2-13(11-7-9-12(19)10-8-11)16-17(20)14-5-3-4-6-15(14)22-18(16)21/h3-10,13,19-20H,2H2,1H3",
    "DrugBank ID" : "N/A",
    "MetXBioDB biotransformation ID" : "BIOTID00363"
  }, {
    "SMILES" : "CC[C@H](C1=CC=CC=C1)C1=C(O)C2=C(OC1=O)C(O)=CC=C2",
    "InChI" : "InChI=1S/C18H16O4/c1-2-12(11-7-4-3-5-8-11)15-16(20)13-9-6-10-14(19)17(13)22-18(15)21/h3-10,12,19-20H,2H2,1H3",
    "DrugBank ID" : "DBMET00041",
    "MetXBioDB biotransformation ID" : "N/A"
  }, {
    "SMILES" : "CCC(C1=CC=CC=C1)C2=C(C3=C(C=C(C=C3)O)OC2=O)O",
    "InChI" : "InChI=1S/C18H16O4/c1-2-13(11-6-4-3-5-7-11)16-17(20)14-9-8-12(19)10-15(14)22-18(16)21/h3-10,13,19-20H,2H2,1H3",
    "DrugBank ID" : "N/A",
    "MetXBioDB biotransformation ID" : "BIOTID00365"
  } ]
}, {
  "Parent molecule" : {
    "SMILES" : "CN(C)CCC1=CNC2=C1C=C(C=C2)OC",
    "InChI" : "InChI=1S/C13H18N2O/c1-15(2)7-6-10-9-14-13-5-4-11(16-3)8-12(10)13/h4-5,8-9,14H,6-7H2,1-3H3",
    "DrugBank ID" : "N/A",
    "MetXBioDB ID" : "METXBIODB01089"
  },
  "Metabolites" : [ {
    "SMILES" : "CN(C)CCC1=CNC2=C1C=C(C=C2)O",
    "InChI" : "InChI=1S/C12H16N2O/c1-14(2)6-5-9-8-13-12-4-3-10(15)7-11(9)12/h3-4,7-8,13,15H,5-6H2,1-2H3",
    "DrugBank ID" : "N/A",
    "MetXBioDB biotransformation ID" : "BIOTID00737"
  } ]
}, {
  "Parent molecule" : {
    "SMILES" : "CCCC1=NN(C)C2=C1N=C(C3=C(C=CC(=C3)S(=O)(=O)NCC[C@]4([H])CCCN4C)OCCC)NC2=O",
    "InChI" : "InChI=1S/C25H36N6O4S/c1-5-8-20-22-23(31(4)29-20)25(32)28-24(27-22)19-16-18(10-11-21(19)35-15-6-2)36(33,34)26-13-12-17-9-7-14-30(17)3/h10-11,16-17,26H,5-9,12-15H2,1-4H3,(H,27,28,32)",
    "DrugBank ID" : "N/A",
    "MetXBioDB ID" : "METXBIODB01330"
  },
  "Metabolites" : [ {
    "SMILES" : "CCCC1=NN(C)C2=C1N=C(C3=C(C=CC(=C3)S(=O)(=O)NCCC4CCCN4C)OCC(C)O)NC2=O",
    "InChI" : "InChI=1S/C25H36N6O5S/c1-5-7-20-22-23(31(4)29-20)25(33)28-24(27-22)19-14-18(9-10-21(19)36-15-16(2)32)37(34,35)26-12-11-17-8-6-13-30(17)3/h9-10,14,16-17,26,32H,5-8,11-13,15H2,1-4H3,(H,27,28,33)",
    "DrugBank ID" : "N/A",
    "MetXBioDB biotransformation ID" : "BIOTID00924"
  }, {
    "SMILES" : "CCCOC1=C(C=C(C=C1)S(=O)(=O)NCCC2CCCN2C)C3=NC4=C(C(=O)N3)N(C)N=C4CC(C)O",
    "InChI" : "InChI=1S/C25H36N6O5S/c1-5-13-36-21-9-8-18(37(34,35)26-11-10-17-7-6-12-30(17)3)15-19(21)24-27-22-20(14-16(2)32)29-31(4)23(22)25(33)28-24/h8-9,15-17,26,32H,5-7,10-14H2,1-4H3,(H,27,28,33)",
    "DrugBank ID" : "N/A",
    "MetXBioDB biotransformation ID" : "BIOTID00921"
  }, {
    "SMILES" : "CCCOC1=C(C=C(C=C1)S(=O)(=O)NCCC2CCCN2C)C3=NC4=C(C(=O)N3)N(C)N=C4CCCO",
    "InChI" : "InChI=1S/C25H36N6O5S/c1-4-15-36-21-10-9-18(37(34,35)26-12-11-17-7-5-13-30(17)2)16-19(21)24-27-22-20(8-6-14-32)29-31(3)23(22)25(33)28-24/h9-10,16-17,26,32H,4-8,11-15H2,1-3H3,(H,27,28,33)",
    "DrugBank ID" : "N/A",
    "MetXBioDB biotransformation ID" : "BIOTID00922"
  }, {
    "SMILES" : "CCCC1=NN(C)C2=C1N=C(C3=C(C=CC(=C3)S(=O)(=O)NCCC4CCCN4C)OC(CC)O)NC2=O",
    "InChI" : "InChI=1S/C25H36N6O5S/c1-5-8-19-22-23(31(4)29-19)25(33)28-24(27-22)18-15-17(10-11-20(18)36-21(32)6-2)37(34,35)26-13-12-16-9-7-14-30(16)3/h10-11,15-16,21,26,32H,5-9,12-14H2,1-4H3,(H,27,28,33)",
    "DrugBank ID" : "N/A",
    "MetXBioDB biotransformation ID" : "BIOTID00923"
  }, {
    "SMILES" : "CCCOC1=C(C=C(C=C1)S(=O)(=O)NCCC2CCCN2C)C3=NC4=C(C(=O)N3)N(C)N=C4C(CC)O",
    "InChI" : "InChI=1S/C25H36N6O5S/c1-5-14-36-20-10-9-17(37(34,35)26-12-11-16-8-7-13-30(16)3)15-18(20)24-27-22-21(19(32)6-2)29-31(4)23(22)25(33)28-24/h9-10,15-16,19,26,32H,5-8,11-14H2,1-4H3,(H,27,28,33)",
    "DrugBank ID" : "N/A",
    "MetXBioDB biotransformation ID" : "BIOTID00920"
  }, {
    "SMILES" : "CCCC1=NN(C)C2=C1N=C(C3=C(C=CC(=C3)S(=O)(=O)NCCC4CCCN4C)OCCCO)NC2=O",
    "InChI" : "InChI=1S/C25H36N6O5S/c1-4-7-20-22-23(31(3)29-20)25(33)28-24(27-22)19-16-18(9-10-21(19)36-15-6-14-32)37(34,35)26-12-11-17-8-5-13-30(17)2/h9-10,16-17,26,32H,4-8,11-15H2,1-3H3,(H,27,28,33)",
    "DrugBank ID" : "N/A",
    "MetXBioDB biotransformation ID" : "BIOTID00925"
  }, {
    "SMILES" : "CCCC1=C2C(=NN1)C(=O)NC(=N2)C3=C(C=CC(=C3)S(=O)(=O)NCCC4CCCN4C)OCCC",
    "InChI" : "InChI=1S/C24H34N6O4S/c1-4-7-19-21-22(29-28-19)24(31)27-23(26-21)18-15-17(9-10-20(18)34-14-5-2)35(32,33)25-12-11-16-8-6-13-30(16)3/h9-10,15-16,25H,4-8,11-14H2,1-3H3,(H,28,29)(H,26,27,31)",
    "DrugBank ID" : "N/A",
    "MetXBioDB biotransformation ID" : "BIOTID00919"
  }, {
    "SMILES" : "CCCC1=NN(C)C2=C1N=C(C3=C(C=CC(=C3)S(=O)(=O)N)OCCC)NC2=O",
    "InChI" : "InChI=1S/C18H23N5O4S/c1-4-6-13-15-16(23(3)22-13)18(24)21-17(20-15)12-10-11(28(19,25)26)7-8-14(12)27-9-5-2/h7-8,10H,4-6,9H2,1-3H3,(H2,19,25,26)(H,20,21,24)",
    "DrugBank ID" : "N/A",
    "MetXBioDB biotransformation ID" : "BIOTID00918"
  } ]
}, {
  "Parent molecule" : {
    "SMILES" : "CC1=CC2=CC=CC=C2N1NC(=O)C1=CC(=C(Cl)C=C1)S(N)(=O)=O",
    "InChI" : "InChI=1S/C16H14ClN3O3S/c1-10-8-11-4-2-3-5-14(11)20(10)19-16(21)12-6-7-13(17)15(9-12)24(18,22)23/h2-9H,1H3,(H,19,21)(H2,18,22,23)",
    "DrugBank ID" : "N/A",
    "MetXBioDB ID" : "N/A"
  },
  "Metabolites" : [ {
    "SMILES" : "CC1N(NC(=O)C2=CC(=C(Cl)C=C2)S(N)(=O)=O)C2=CC=CC=C2C1=O",
    "InChI" : "InChI=1S/C16H14ClN3O4S/c1-9-15(21)11-4-2-3-5-13(11)20(9)19-16(22)10-6-7-12(17)14(8-10)25(18,23)24/h2-9H,1H3,(H,19,22)(H2,18,23,24)",
    "DrugBank ID" : "DBMET01332",
    "MetXBioDB biotransformation ID" : "N/A"
  } ]
}, {
  "Parent molecule" : {
    "SMILES" : "CCOC1=CC2=C(C=C1)C=C(C#N)C(=O)O2",
    "InChI" : "InChI=1S/C12H9NO3/c1-2-15-10-4-3-8-5-9(7-13)12(14)16-11(8)6-10/h3-6H,2H2,1H3",
    "DrugBank ID" : "N/A",
    "MetXBioDB ID" : "METXBIODB00241"
  },
  "Metabolites" : [ {
    "SMILES" : "C1=CC(=CC2=C1C=C(C#N)C(=O)O2)O",
    "InChI" : "InChI=1S/C10H5NO3/c11-5-7-3-6-1-2-8(12)4-9(6)14-10(7)13/h1-4,12H",
    "DrugBank ID" : "N/A",
    "MetXBioDB biotransformation ID" : "BIOTID00160"
  } ]
}, {
  "Parent molecule" : {
    "SMILES" : "CC(C)[C@@]1(C(=O)N2CC(=O)N3CCC[C@@]3([H])[C@]2(O)O1)N=C([C@]4([H])C[C@@]5([H])C6=CC=CC7=C6C(=CN7)C[C@]5([H])N(C)C4)O",
    "InChI" : "InChI=1S/C28H35N5O5/c1-15(2)27(26(36)33-14-23(34)32-9-5-8-22(32)28(33,37)38-27)30-25(35)17-10-19-18-6-4-7-20-24(18)16(12-29-20)11-21(19)31(3)13-17/h4,6-7,12,15,17,19,21-22,29,37H,5,8-11,13-14H2,1-3H3,(H,30,35)",
    "DrugBank ID" : "N/A",
    "MetXBioDB ID" : "METXBIODB00369"
  },
  "Metabolites" : [ {
    "SMILES" : "CC(C)C1(C(=O)N2CC(=O)N3C(CCC3O)C2(O)O1)N=C(C4CC5C6=CC=CC7=C6C(=CN7)CC5N(C)C4)O",
    "InChI" : "InChI=1S/C28H35N5O6/c1-14(2)27(26(37)32-13-23(35)33-21(7-8-22(33)34)28(32,38)39-27)30-25(36)16-9-18-17-5-4-6-19-24(17)15(11-29-19)10-20(18)31(3)12-16/h4-6,11,14,16,18,20-22,29,34,38H,7-10,12-13H2,1-3H3,(H,30,36)",
    "DrugBank ID" : "N/A",
    "MetXBioDB biotransformation ID" : "BIOTID00240"
  } ]
}, {
  "Parent molecule" : {
    "SMILES" : "CCOP(=O)(CC1=CC=C(C=C1)C(=NC2=CC=C(C=C2C#N)Br)O)OCC",
    "InChI" : "InChI=1S/C19H20BrN2O4P/c1-3-25-27(24,26-4-2)13-14-5-7-15(8-6-14)19(23)22-18-10-9-17(20)11-16(18)12-21/h5-11H,3-4,13H2,1-2H3,(H,22,23)",
    "DrugBank ID" : "N/A",
    "MetXBioDB ID" : "METXBIODB00896"
  },
  "Metabolites" : [ {
    "SMILES" : "CCOP(=O)(CC1=CC=C(C=C1)C(=NC2=CC=C(C=C2C#N)Br)O)O",
    "InChI" : "InChI=1S/C17H16BrN2O4P/c1-2-24-25(22,23)11-12-3-5-13(6-4-12)17(21)20-16-8-7-15(18)9-14(16)10-19/h3-9H,2,11H2,1H3,(H,20,21)(H,22,23)",
    "DrugBank ID" : "N/A",
    "MetXBioDB biotransformation ID" : "BIOTID00606"
  } ]
}, {
  "Parent molecule" : {
    "SMILES" : "C[C@@]([H])(C1=CC2=C(C=CC=C2)S1)NC(=N)O",
    "InChI" : "InChI=1S/C11H12N2OS/c1-7(13-11(12)14)10-6-8-4-2-3-5-9(8)15-10/h2-7H,1H3,(H3,12,13,14)",
    "DrugBank ID" : "N/A",
    "MetXBioDB ID" : "METXBIODB00034"
  },
  "Metabolites" : [ {
    "SMILES" : "CC(C1=CC2=C(C=CC=C2)S1=O)NC(=N)O",
    "InChI" : "InChI=1S/C11H12N2O2S/c1-7(13-11(12)14)10-6-8-4-2-3-5-9(8)16(10)15/h2-7H,1H3,(H3,12,13,14)",
    "DrugBank ID" : "N/A",
    "MetXBioDB biotransformation ID" : "BIOTID00021"
  }, {
    "SMILES" : "CC(C1=CC2=C(C=C(C=C2)O)S1)NC(=N)O",
    "InChI" : "InChI=1S/C11H12N2O2S/c1-6(13-11(12)15)9-4-7-2-3-8(14)5-10(7)16-9/h2-6,14H,1H3,(H3,12,13,15)",
    "DrugBank ID" : "N/A",
    "MetXBioDB biotransformation ID" : "BIOTID00022"
  } ]
}, {
  "Parent molecule" : {
    "SMILES" : "CN1CCC[C@]([H])(CC1)N2C(=O)C3=C(C=CC=C3)C(=N2)CC4=CC=C(C=C4)Cl",
    "InChI" : "InChI=1S/C22H24ClN3O/c1-25-13-4-5-18(12-14-25)26-22(27)20-7-3-2-6-19(20)21(24-26)15-16-8-10-17(23)11-9-16/h2-3,6-11,18H,4-5,12-15H2,1H3",
    "DrugBank ID" : "N/A",
    "MetXBioDB ID" : "METXBIODB00107"
  },
  "Metabolites" : [ {
    "SMILES" : "C1=CC2=C(C=C1)C(=O)N(C3CCCNCC3)N=C2CC4=CC=C(C=C4)Cl",
    "InChI" : "InChI=1S/C21H22ClN3O/c22-16-9-7-15(8-10-16)14-20-18-5-1-2-6-19(18)21(26)25(24-20)17-4-3-12-23-13-11-17/h1-2,5-10,17,23H,3-4,11-14H2",
    "DrugBank ID" : "N/A",
    "MetXBioDB biotransformation ID" : "BIOTID00070"
  } ]
}, {
  "Parent molecule" : {
    "SMILES" : "C1=CC2=C(C=C1)SC3=CC=C(C=C3N2CCCN4CCN(CC4)CCO)Cl",
    "InChI" : "InChI=1S/C21H26ClN3OS/c22-17-6-7-21-19(16-17)25(18-4-1-2-5-20(18)27-21)9-3-8-23-10-12-24(13-11-23)14-15-26/h1-2,4-7,16,26H,3,8-15H2",
    "DrugBank ID" : "N/A",
    "MetXBioDB ID" : "METXBIODB01161"
  },
  "Metabolites" : [ {
    "SMILES" : "C1=CC2=C(C=C1)S(=O)C3=CC=C(C=C3N2CCCN4CCN(CC4)CCO)Cl",
    "InChI" : "InChI=1S/C21H26ClN3O2S/c22-17-6-7-21-19(16-17)25(18-4-1-2-5-20(18)28(21)27)9-3-8-23-10-12-24(13-11-23)14-15-26/h1-2,4-7,16,26H,3,8-15H2",
    "DrugBank ID" : "N/A",
    "MetXBioDB biotransformation ID" : "BIOTID00790"
  }, {
    "SMILES" : "C1=CC2=C(C=C1)SC3=CC=C(C=C3N2CCCN4CCNCC4)Cl",
    "InChI" : "InChI=1S/C19H22ClN3S/c20-15-6-7-19-17(14-15)23(16-4-1-2-5-18(16)24-19)11-3-10-22-12-8-21-9-13-22/h1-2,4-7,14,21H,3,8-13H2",
    "DrugBank ID" : "N/A",
    "MetXBioDB biotransformation ID" : "BIOTID00789"
  } ]
}, {
  "Parent molecule" : {
    "SMILES" : "CCCCOCN(C(=O)CCl)C1=C(CC)C=CC=C1CC",
    "InChI" : "InChI=1S/C17H26ClNO2/c1-4-7-11-21-13-19(16(20)12-18)17-14(5-2)9-8-10-15(17)6-3/h8-10H,4-7,11-13H2,1-3H3",
    "DrugBank ID" : "N/A",
    "MetXBioDB ID" : "METXBIODB01910"
  },
  "Metabolites" : [ {
    "SMILES" : "CCC1=CC=CC(=C1N=C(CCl)O)CC",
    "InChI" : "InChI=1S/C12H16ClNO/c1-3-9-6-5-7-10(4-2)12(9)14-11(15)8-13/h5-7H,3-4,8H2,1-2H3,(H,14,15)",
    "DrugBank ID" : "N/A",
    "MetXBioDB biotransformation ID" : "BIOTID01353"
  } ]
}, {
  "Parent molecule" : {
    "SMILES" : "C1CCN[C@@]([H])(C1)CN=C(C2=CC(=CC=C2OCC(F)(F)F)OCC(F)(F)F)O",
    "InChI" : "InChI=1S/C17H20F6N2O3/c18-16(19,20)9-27-12-4-5-14(28-10-17(21,22)23)13(7-12)15(26)25-8-11-3-1-2-6-24-11/h4-5,7,11,24H,1-3,6,8-10H2,(H,25,26)",
    "DrugBank ID" : "N/A",
    "MetXBioDB ID" : "METXBIODB01951"
  },
  "Metabolites" : [ {
    "SMILES" : "C1CCNC(C1)CN=C(C2=CC(=CC=C2O)OCC(F)(F)F)O",
    "InChI" : "InChI=1S/C15H19F3N2O3/c16-15(17,18)9-23-11-4-5-13(21)12(7-11)14(22)20-8-10-3-1-2-6-19-10/h4-5,7,10,19,21H,1-3,6,8-9H2,(H,20,22)",
    "DrugBank ID" : "N/A",
    "MetXBioDB biotransformation ID" : "BIOTID01387"
  } ]
}, {
  "Parent molecule" : {
    "SMILES" : "CC(C)OC1=CC=C(C=C1)N=C(C)O",
    "InChI" : "InChI=1S/C11H15NO2/c1-8(2)14-11-6-4-10(5-7-11)12-9(3)13/h4-8H,1-3H3,(H,12,13)",
    "DrugBank ID" : "N/A",
    "MetXBioDB ID" : "METXBIODB01628"
  },
  "Metabolites" : [ {
    "SMILES" : "CC(=NC1=CC=C(C=C1)O)O",
    "InChI" : "InChI=1S/C8H9NO2/c1-6(10)9-7-2-4-8(11)5-3-7/h2-5,11H,1H3,(H,9,10)",
    "DrugBank ID" : "N/A",
    "MetXBioDB biotransformation ID" : "BIOTID01138"
  }, {
    "SMILES" : "COC1=CC=C(C=C1)N=CO",
    "InChI" : "InChI=1S/C8H9NO2/c1-11-8-4-2-7(3-5-8)9-6-10/h2-6H,1H3,(H,9,10)",
    "DrugBank ID" : "N/A",
    "MetXBioDB biotransformation ID" : "BIOTID01139"
  } ]
}, {
  "Parent molecule" : {
    "SMILES" : "C1=CC=C(C=C1)S(=O)(=O)N[C@@]2([H])[C@@]3([H])CC[C@]([H])(C3)[C@]2([H])C/C(/[H])=C(/[H])\\CC(=O)O",
    "InChI" : "InChI=1S/C18H23NO4S/c20-17(21)9-5-4-8-16-13-10-11-14(12-13)18(16)19-24(22,23)15-6-2-1-3-7-15/h1-7,13-14,16,18-19H,8-12H2,(H,20,21)",
    "DrugBank ID" : "N/A",
    "MetXBioDB ID" : "METXBIODB00097"
  },
  "Metabolites" : [ {
    "SMILES" : "C1=CC=C(C=C1)S(=O)(=O)NC2C3CC(C2CC=CCC(=O)O)C(C3)O",
    "InChI" : "InChI=1S/C18H23NO5S/c20-16-11-12-10-15(16)14(8-4-5-9-17(21)22)18(12)19-25(23,24)13-6-2-1-3-7-13/h1-7,12,14-16,18-20H,8-11H2,(H,21,22)",
    "DrugBank ID" : "N/A",
    "MetXBioDB biotransformation ID" : "BIOTID00063"
  }, {
    "SMILES" : "C1=CC=C(C=C1)S(=O)(=O)NC2C(CC=CCC(=O)O)C3CC2C(C3)O",
    "InChI" : "InChI=1S/C18H23NO5S/c20-16-11-12-10-15(16)18(14(12)8-4-5-9-17(21)22)19-25(23,24)13-6-2-1-3-7-13/h1-7,12,14-16,18-20H,8-11H2,(H,21,22)",
    "DrugBank ID" : "N/A",
    "MetXBioDB biotransformation ID" : "BIOTID00064"
  } ]
}, {
  "Parent molecule" : {
    "SMILES" : "CC1=NC2=C3C(=CC=C2N=C1)N(C)C(=N)N3",
    "InChI" : "InChI=1S/C11H11N5/c1-6-5-13-7-3-4-8-10(9(7)14-6)15-11(12)16(8)2/h3-5H,1-2H3,(H2,12,15)",
    "DrugBank ID" : "N/A",
    "MetXBioDB ID" : "METXBIODB01020"
  },
  "Metabolites" : [ {
    "SMILES" : "CC1=NC2=C3C(=CC=C2N=C1)N(C)C(=N3)NO",
    "InChI" : "InChI=1S/C11H11N5O/c1-6-5-12-7-3-4-8-10(9(7)13-6)14-11(15-17)16(8)2/h3-5,17H,1-2H3,(H,14,15)",
    "DrugBank ID" : "N/A",
    "MetXBioDB biotransformation ID" : "BIOTID00693"
  }, {
    "SMILES" : "CN1C2=CC=C3C(=C2NC1=N)N=C(C=N3)C(=O)O",
    "InChI" : "InChI=1S/C11H9N5O2/c1-16-7-3-2-5-8(9(7)15-11(16)12)14-6(4-13-5)10(17)18/h2-4H,1H3,(H2,12,15)(H,17,18)",
    "DrugBank ID" : "N/A",
    "MetXBioDB biotransformation ID" : "BIOTID00694"
  } ]
}, {
  "Parent molecule" : {
    "SMILES" : "CN(C)CCOC1=CC2=C(C=CC=C2)SC3=CC=C(C=C13)Cl",
    "InChI" : "InChI=1S/C18H18ClNOS/c1-20(2)9-10-21-16-11-13-5-3-4-6-17(13)22-18-8-7-14(19)12-15(16)18/h3-8,11-12H,9-10H2,1-2H3",
    "DrugBank ID" : "N/A",
    "MetXBioDB ID" : "METXBIODB01772"
  },
  "Metabolites" : [ {
    "SMILES" : "CN(C)CCOC1=CC2=CC=C(C=C2SC3=C1C=C(C=C3)Cl)O",
    "InChI" : "InChI=1S/C18H18ClNO2S/c1-20(2)7-8-22-16-9-12-3-5-14(21)11-18(12)23-17-6-4-13(19)10-15(16)17/h3-6,9-11,21H,7-8H2,1-2H3",
    "DrugBank ID" : "N/A",
    "MetXBioDB biotransformation ID" : "BIOTID01245"
  }, {
    "SMILES" : "CNCCOC1=CC2=C(C=CC=C2)SC3=CC=C(C=C13)Cl",
    "InChI" : "InChI=1S/C17H16ClNOS/c1-19-8-9-20-15-10-12-4-2-3-5-16(12)21-17-7-6-13(18)11-14(15)17/h2-7,10-11,19H,8-9H2,1H3",
    "DrugBank ID" : "N/A",
    "MetXBioDB biotransformation ID" : "BIOTID01242"
  }, {
    "SMILES" : "CN(C)CCOC1=CC2=C(C=CC=C2)S(=O)C3=CC=C(C=C13)Cl",
    "InChI" : "InChI=1S/C18H18ClNO2S/c1-20(2)9-10-22-16-11-13-5-3-4-6-17(13)23(21)18-8-7-14(19)12-15(16)18/h3-8,11-12H,9-10H2,1-2H3",
    "DrugBank ID" : "N/A",
    "MetXBioDB biotransformation ID" : "BIOTID01246"
  }, {
    "SMILES" : "CN(C)CCOC1=CC2=C(C=CC(=C2)O)SC3=CC=C(C=C13)Cl",
    "InChI" : "InChI=1S/C18H18ClNO2S/c1-20(2)7-8-22-16-10-12-9-14(21)4-6-17(12)23-18-5-3-13(19)11-15(16)18/h3-6,9-11,21H,7-8H2,1-2H3",
    "DrugBank ID" : "N/A",
    "MetXBioDB biotransformation ID" : "BIOTID01244"
  }, {
    "SMILES" : "CN(=O)(C)CCOC1=CC2=C(C=CC=C2)SC3=CC=C(C=C13)Cl",
    "InChI" : "InChI=1S/C18H18ClNO2S/c1-20(2,21)9-10-22-16-11-13-5-3-4-6-17(13)23-18-8-7-14(19)12-15(16)18/h3-8,11-12H,9-10H2,1-2H3",
    "DrugBank ID" : "N/A",
    "MetXBioDB biotransformation ID" : "BIOTID01243"
  } ]
}, {
  "Parent molecule" : {
    "SMILES" : "C=CC=C",
    "InChI" : "InChI=1S/C4H6/c1-3-4-2/h3-4H,1-2H2",
    "DrugBank ID" : "N/A",
    "MetXBioDB ID" : "METXBIODB01643"
  },
  "Metabolites" : [ {
    "SMILES" : "C=CC1CO1",
    "InChI" : "InChI=1S/C4H6O/c1-2-4-3-5-4/h2,4H,1,3H2",
    "DrugBank ID" : "N/A",
    "MetXBioDB biotransformation ID" : "BIOTID01149"
  }, {
    "SMILES" : "C=CC(=O)C",
    "InChI" : "InChI=1S/C4H6O/c1-3-4(2)5/h3H,1H2,2H3",
    "DrugBank ID" : "N/A",
    "MetXBioDB biotransformation ID" : "BIOTID01150"
  } ]
}, {
  "Parent molecule" : {
    "SMILES" : "C[C@]1([H])CC[C@@]2([H])[C@@]([H])(C)[C@@]([H])(OCC3=CC=C(C=C3)C(=O)O)O[C@@]4([H])[C@]52[C@@]1([H])CC[C@](C)(O4)OO5",
    "InChI" : "InChI=1S/C23H30O7/c1-13-4-9-18-14(2)20(26-12-15-5-7-16(8-6-15)19(24)25)27-21-23(18)17(13)10-11-22(3,28-21)29-30-23/h5-8,13-14,17-18,20-21H,4,9-12H2,1-3H3,(H,24,25)",
    "DrugBank ID" : "N/A",
    "MetXBioDB ID" : "METXBIODB00456"
  },
  "Metabolites" : [ {
    "SMILES" : "CC1CCC2C(C)C(O)OC3C42C1CCC(C)(O3)OO4",
    "InChI" : "InChI=1S/C15H24O5/c1-8-4-5-11-9(2)12(16)17-13-15(11)10(8)6-7-14(3,18-13)19-20-15/h8-13,16H,4-7H2,1-3H3",
    "DrugBank ID" : "N/A",
    "MetXBioDB biotransformation ID" : "BIOTID00301"
  } ]
}, {
  "Parent molecule" : {
    "SMILES" : "C1=CC2=C(C=C1)N(CCCN3CCC(CC3)N4C5=C(C=C(C=C5)Cl)N=C4O)C(=N2)O",
    "InChI" : "InChI=1S/C22H24ClN5O2/c23-15-6-7-20-18(14-15)25-22(30)28(20)16-8-12-26(13-9-16)10-3-11-27-19-5-2-1-4-17(19)24-21(27)29/h1-2,4-7,14,16H,3,8-13H2,(H,24,29)(H,25,30)",
    "DrugBank ID" : "N/A",
    "MetXBioDB ID" : "METXBIODB00747"
  },
  "Metabolites" : [ {
    "SMILES" : "CCCN1C2=C(C=CC=C2)N=C1O",
    "InChI" : "InChI=1S/C10H12N2O/c1-2-7-12-9-6-4-3-5-8(9)11-10(12)13/h3-6H,2,7H2,1H3,(H,11,13)",
    "DrugBank ID" : "N/A",
    "MetXBioDB biotransformation ID" : "BIOTID00509"
  }, {
    "SMILES" : "C(CN1CCC(CC1)N2C3=C(C=C(C=C3)Cl)N=C2O)CN4C5=C(C=C(C=C5)O)N=C4O",
    "InChI" : "InChI=1S/C22H24ClN5O3/c23-14-2-4-20-17(12-14)25-22(31)28(20)15-6-10-26(11-7-15)8-1-9-27-19-5-3-16(29)13-18(19)24-21(27)30/h2-5,12-13,15,29H,1,6-11H2,(H,24,30)(H,25,31)",
    "DrugBank ID" : "N/A",
    "MetXBioDB biotransformation ID" : "BIOTID00507"
  }, {
    "SMILES" : "C1=CC2=C(C=C1Cl)N=C(N2C3CCNCC3)O",
    "InChI" : "InChI=1S/C12H14ClN3O/c13-8-1-2-11-10(7-8)15-12(17)16(11)9-3-5-14-6-4-9/h1-2,7,9,14H,3-6H2,(H,15,17)",
    "DrugBank ID" : "N/A",
    "MetXBioDB biotransformation ID" : "BIOTID00508"
  } ]
}, {
  "Parent molecule" : {
    "SMILES" : "C/C(/[H])=C\\1/C[C@]([H])(C)[C@](C)(C(=O)OCC2=CCN3CC[C@]([H])([C@@]23[H])OC1=O)O",
    "InChI" : "InChI=1S/C18H25NO5/c1-4-12-9-11(2)18(3,22)17(21)23-10-13-5-7-19-8-6-14(15(13)19)24-16(12)20/h4-5,11,14-15,22H,6-10H2,1-3H3",
    "DrugBank ID" : "N/A",
    "MetXBioDB ID" : "METXBIODB01359"
  },
  "Metabolites" : [ {
    "SMILES" : "CC=C1CC(C)C(C)(C(=O)OCC2=CCN3(=O)CCC(C23)OC1=O)O",
    "InChI" : "InChI=1S/C18H25NO6/c1-4-12-9-11(2)18(3,22)17(21)24-10-13-5-7-19(23)8-6-14(15(13)19)25-16(12)20/h4-5,11,14-15,22H,6-10H2,1-3H3",
    "DrugBank ID" : "N/A",
    "MetXBioDB biotransformation ID" : "BIOTID00941"
  }, {
    "SMILES" : "CC=C1CC(C)C(C)(C(=O)OCC2=CCN3CCC(C23O)OC1=O)O",
    "InChI" : "InChI=1S/C18H25NO6/c1-4-12-9-11(2)17(3,22)16(21)24-10-13-5-7-19-8-6-14(18(13,19)23)25-15(12)20/h4-5,11,14,22-23H,6-10H2,1-3H3",
    "DrugBank ID" : "N/A",
    "MetXBioDB biotransformation ID" : "BIOTID00939"
  }, {
    "SMILES" : "CC=C1CC(C)C(C)(C(=O)OCC2=CC(N3CCC(C23)OC1=O)O)O",
    "InChI" : "InChI=1S/C18H25NO6/c1-4-11-7-10(2)18(3,23)17(22)24-9-12-8-14(20)19-6-5-13(15(12)19)25-16(11)21/h4,8,10,13-15,20,23H,5-7,9H2,1-3H3",
    "DrugBank ID" : "N/A",
    "MetXBioDB biotransformation ID" : "BIOTID00940"
  } ]
}, {
  "Parent molecule" : {
    "SMILES" : "C[C@@]1([H])CN(CCN1[C@@]([H])(COC)C2=CC=C(C=C2)C(F)(F)F)C3(C)CCN(CC3)C(=O)C4=C(C)N=CN=C4C",
    "InChI" : "InChI=1S/C28H38F3N5O2/c1-19-16-35(14-15-36(19)24(17-38-5)22-6-8-23(9-7-22)28(29,30)31)27(4)10-12-34(13-11-27)26(37)25-20(2)32-18-33-21(25)3/h6-9,18-19,24H,10-17H2,1-5H3",
    "DrugBank ID" : "N/A",
    "MetXBioDB ID" : "METXBIODB01571"
  },
  "Metabolites" : [ {
    "SMILES" : "C[C@H]1CN(CCN1C(C(O)=O)C1=CC=C(C=C1)C(F)(F)F)C1(C)CCN(CC1)C(=O)C1=C(C)N=CN=C1C",
    "InChI" : "InChI=1S/C27H34F3N5O3/c1-17-15-34(13-14-35(17)23(25(37)38)20-5-7-21(8-6-20)27(28,29)30)26(4)9-11-33(12-10-26)24(36)22-18(2)31-16-32-19(22)3/h5-8,16-17,23H,9-15H2,1-4H3,(H,37,38)",
    "DrugBank ID" : "DBMET00083",
    "MetXBioDB biotransformation ID" : "N/A"
  }, {
    "SMILES" : "COC[C@H](NCCNC1(C)CCN(CC1)C(=O)C1=C(C)N=CN=C1C)C1=CC=C(C=C1)C(F)(F)F",
    "InChI" : "InChI=1S/C25H34F3N5O2/c1-17-22(18(2)31-16-30-17)23(34)33-13-9-24(3,10-14-33)32-12-11-29-21(15-35-4)19-5-7-20(8-6-19)25(26,27)28/h5-8,16,21,29,32H,9-15H2,1-4H3",
    "DrugBank ID" : "DBMET00082",
    "MetXBioDB biotransformation ID" : "N/A"
  }, {
    "SMILES" : "CC1CN(CCN1C(COC)C2=CC=C(C=C2)C(F)(F)F)C3(C)CCN(CC3)C(=O)C4=C(C)N(=CN=C4C)=O",
    "InChI" : "InChI=1S/C28H38F3N5O3/c1-19-16-34(14-15-35(19)24(17-39-5)22-6-8-23(9-7-22)28(29,30)31)27(4)10-12-33(13-11-27)26(37)25-20(2)32-18-36(38)21(25)3/h6-9,18-19,24H,10-17H2,1-5H3",
    "DrugBank ID" : "N/A",
    "MetXBioDB biotransformation ID" : "BIOTID01095"
  }, {
    "SMILES" : "COC[C@H](N1CCN(C[C@@H]1C)C1(C)CCN(CC1)C(=O)C1=C(C)N=CN(O)C1C)C1=CC=C(C=C1)C(F)(F)F",
    "InChI" : "InChI=1S/C28H40F3N5O3/c1-19-16-34(14-15-35(19)24(17-39-5)22-6-8-23(9-7-22)28(29,30)31)27(4)10-12-33(13-11-27)26(37)25-20(2)32-18-36(38)21(25)3/h6-9,18-19,21,24,38H,10-17H2,1-5H3",
    "DrugBank ID" : "DBMET00079",
    "MetXBioDB biotransformation ID" : "N/A"
  }, {
    "SMILES" : "CC1CN(CCN1C(CO)C2=CC=C(C=C2)C(F)(F)F)C3(C)CCN(CC3)C(=O)C4=C(C)N=CN=C4C",
    "InChI" : "InChI=1S/C27H36F3N5O2/c1-18-15-34(13-14-35(18)23(16-36)21-5-7-22(8-6-21)27(28,29)30)26(4)9-11-33(12-10-26)25(37)24-19(2)31-17-32-20(24)3/h5-8,17-18,23,36H,9-16H2,1-4H3",
    "DrugBank ID" : "N/A",
    "MetXBioDB biotransformation ID" : "BIOTID01093"
  }, {
    "SMILES" : "CC1CN(CCN1)C2(C)CCN(CC2)C(=O)C3=C(C)N=CN=C3C",
    "InChI" : "InChI=1S/C18H29N5O/c1-13-11-23(10-7-19-13)18(4)5-8-22(9-6-18)17(24)16-14(2)20-12-21-15(16)3/h12-13,19H,5-11H2,1-4H3",
    "DrugBank ID" : "N/A",
    "MetXBioDB biotransformation ID" : "BIOTID01090"
  } ]
}, {
  "Parent molecule" : {
    "SMILES" : "CC1=NC2=C(C(=O)N(C)C(=O)N2CC3=CC=CO3)N1C",
    "InChI" : "InChI=1S/C13H14N4O3/c1-8-14-11-10(15(8)2)12(18)16(3)13(19)17(11)7-9-5-4-6-20-9/h4-6H,7H2,1-3H3",
    "DrugBank ID" : "N/A",
    "MetXBioDB ID" : "METXBIODB00041"
  },
  "Metabolites" : [ {
    "SMILES" : "CC1=NC2=C(C(=O)N(C)C(=O)N2CC3=CC(=CO3)O)N1C",
    "InChI" : "InChI=1S/C13H14N4O4/c1-7-14-11-10(15(7)2)12(19)16(3)13(20)17(11)5-9-4-8(18)6-21-9/h4,6,18H,5H2,1-3H3",
    "DrugBank ID" : "N/A",
    "MetXBioDB biotransformation ID" : "BIOTID00025"
  }, {
    "SMILES" : "CC1=NC2=C(C(=O)N(C)C(=O)N2CC3=CC=C(O)O3)N1C",
    "InChI" : "InChI=1S/C13H14N4O4/c1-7-14-11-10(15(7)2)12(19)16(3)13(20)17(11)6-8-4-5-9(18)21-8/h4-5,18H,6H2,1-3H3",
    "DrugBank ID" : "N/A",
    "MetXBioDB biotransformation ID" : "BIOTID00027"
  }, {
    "SMILES" : "CC1=NC2=C(C(=O)N(C)C(=O)N2CC3=C(C=CO3)O)N1C",
    "InChI" : "InChI=1S/C13H14N4O4/c1-7-14-11-10(15(7)2)12(19)16(3)13(20)17(11)6-9-8(18)4-5-21-9/h4-5,18H,6H2,1-3H3",
    "DrugBank ID" : "N/A",
    "MetXBioDB biotransformation ID" : "BIOTID00026"
  }, {
    "SMILES" : "CN1C(=NC2=C1C(=O)N(C)C(=O)N2CC3=CC=CO3)CO",
    "InChI" : "InChI=1S/C13H14N4O4/c1-15-9(7-18)14-11-10(15)12(19)16(2)13(20)17(11)6-8-4-3-5-21-8/h3-5,18H,6-7H2,1-2H3",
    "DrugBank ID" : "N/A",
    "MetXBioDB biotransformation ID" : "BIOTID00028"
  } ]
}, {
  "Parent molecule" : {
    "SMILES" : "CN(C)CCCCCN1C2=C(C=CC=C2)SC3=CC=C(C=C31)C(F)(F)F",
    "InChI" : "InChI=1S/C20H23F3N2S/c1-24(2)12-6-3-7-13-25-16-8-4-5-9-18(16)26-19-11-10-15(14-17(19)25)20(21,22)23/h4-5,8-11,14H,3,6-7,12-13H2,1-2H3",
    "DrugBank ID" : "N/A",
    "MetXBioDB ID" : "METXBIODB01341"
  },
  "Metabolites" : [ {
    "SMILES" : "CN(C)CCCCCN1C2=C(C=CC=C2)S(=O)C3=CC=C(C=C31)C(F)(F)F",
    "InChI" : "InChI=1S/C20H23F3N2OS/c1-24(2)12-6-3-7-13-25-16-8-4-5-9-18(16)27(26)19-11-10-15(14-17(19)25)20(21,22)23/h4-5,8-11,14H,3,6-7,12-13H2,1-2H3",
    "DrugBank ID" : "N/A",
    "MetXBioDB biotransformation ID" : "BIOTID00928"
  }, {
    "SMILES" : "CN(=O)(C)CCCCCN1C2=C(C=CC=C2)SC3=CC=C(C=C31)C(F)(F)F",
    "InChI" : "InChI=1S/C20H23F3N2OS/c1-25(2,26)13-7-3-6-12-24-16-8-4-5-9-18(16)27-19-11-10-15(14-17(19)24)20(21,22)23/h4-5,8-11,14H,3,6-7,12-13H2,1-2H3",
    "DrugBank ID" : "N/A",
    "MetXBioDB biotransformation ID" : "BIOTID00927"
  } ]
}, {
  "Parent molecule" : {
    "SMILES" : "COC1=CC2=C(C=C1)C(=CN2)C(=O)C3=CC(=C(C(=C3)OC)OC)OC",
    "InChI" : "InChI=1S/C19H19NO5/c1-22-12-5-6-13-14(10-20-15(13)9-12)18(21)11-7-16(23-2)19(25-4)17(8-11)24-3/h5-10,20H,1-4H3",
    "DrugBank ID" : "N/A",
    "MetXBioDB ID" : "METXBIODB00556"
  },
  "Metabolites" : [ {
    "SMILES" : "COC1=C(C(=CC(=C1)C(=O)C2=CNC3=C2C=CC(=C3)O)O)OC",
    "InChI" : "InChI=1S/C17H15NO5/c1-22-15-6-9(5-14(20)17(15)23-2)16(21)12-8-18-13-7-10(19)3-4-11(12)13/h3-8,18-20H,1-2H3",
    "DrugBank ID" : "N/A",
    "MetXBioDB biotransformation ID" : "BIOTID00375"
  }, {
    "SMILES" : "COC1=CC2=C(C=C1O)C(=CN2)C(=O)C3=CC(=C(C(=C3)OC)OC)OC",
    "InChI" : "InChI=1S/C19H19NO6/c1-23-15-8-13-11(7-14(15)21)12(9-20-13)18(22)10-5-16(24-2)19(26-4)17(6-10)25-3/h5-9,20-21H,1-4H3",
    "DrugBank ID" : "N/A",
    "MetXBioDB biotransformation ID" : "BIOTID00380"
  }, {
    "SMILES" : "COC1=CC2=C(C=C1)C(=CN2)C(=O)C3=CC(=C(C(=C3)OC)O)OC",
    "InChI" : "InChI=1S/C18H17NO5/c1-22-11-4-5-12-13(9-19-14(12)8-11)17(20)10-6-15(23-2)18(21)16(7-10)24-3/h4-9,19,21H,1-3H3",
    "DrugBank ID" : "N/A",
    "MetXBioDB biotransformation ID" : "BIOTID00377"
  }, {
    "SMILES" : "COC1=CC(=CC(=C1OC)OC)C(=O)C2=CNC3=C2C=CC(=C3)O",
    "InChI" : "InChI=1S/C18H17NO5/c1-22-15-6-10(7-16(23-2)18(15)24-3)17(21)13-9-19-14-8-11(20)4-5-12(13)14/h4-9,19-20H,1-3H3",
    "DrugBank ID" : "N/A",
    "MetXBioDB biotransformation ID" : "BIOTID00378"
  }, {
    "SMILES" : "COC1=C(C2=C(C=C1)C(=CN2)C(=O)C3=CC(=C(C(=C3)OC)OC)OC)O",
    "InChI" : "InChI=1S/C19H19NO6/c1-23-13-6-5-11-12(9-20-16(11)18(13)22)17(21)10-7-14(24-2)19(26-4)15(8-10)25-3/h5-9,20,22H,1-4H3",
    "DrugBank ID" : "N/A",
    "MetXBioDB biotransformation ID" : "BIOTID00379"
  } ]
}, {
  "Parent molecule" : {
    "SMILES" : "CC1=C(CC(=NC[C@]([H])(C2=CC=CC=C2)O)O)C3=C(C=CC(=C3)OC)N1C(=O)C4=CC=C(C=C4)Cl",
    "InChI" : "InChI=1S/C27H25ClN2O4/c1-17-22(15-26(32)29-16-25(31)18-6-4-3-5-7-18)23-14-21(34-2)12-13-24(23)30(17)27(33)19-8-10-20(28)11-9-19/h3-14,25,31H,15-16H2,1-2H3,(H,29,32)",
    "DrugBank ID" : "N/A",
    "MetXBioDB ID" : "METXBIODB00574"
  },
  "Metabolites" : [ {
    "SMILES" : "CC1=C(CC(=NCC(=O)C2=CC=CC=C2)O)C3=C(C=CC(=C3)OC)N1C(=O)C4=CC=C(C=C4)Cl",
    "InChI" : "InChI=1S/C27H23ClN2O4/c1-17-22(15-26(32)29-16-25(31)18-6-4-3-5-7-18)23-14-21(34-2)12-13-24(23)30(17)27(33)19-8-10-20(28)11-9-19/h3-14H,15-16H2,1-2H3,(H,29,32)",
    "DrugBank ID" : "N/A",
    "MetXBioDB biotransformation ID" : "BIOTID00390"
  }, {
    "SMILES" : "CC1=C(CC(=NCC(C2=CC=CC=C2)O)O)C3=C(C=CC(=C3)O)N1C(=O)C4=CC=C(C=C4)Cl",
    "InChI" : "InChI=1S/C26H23ClN2O4/c1-16-21(14-25(32)28-15-24(31)17-5-3-2-4-6-17)22-13-20(30)11-12-23(22)29(16)26(33)18-7-9-19(27)10-8-18/h2-13,24,30-31H,14-15H2,1H3,(H,28,32)",
    "DrugBank ID" : "N/A",
    "MetXBioDB biotransformation ID" : "BIOTID00389"
  } ]
}, {
  "Parent molecule" : {
    "SMILES" : "COC1=CC(=CC=C1O)/C(/[H])=C(\\[H])/C(=O)CC(=O)/C(/[H])=C(\\[H])/C2=CC=C(C(=C2)OC)O",
    "InChI" : "InChI=1S/C21H20O6/c1-26-20-11-14(5-9-18(20)24)3-7-16(22)13-17(23)8-4-15-6-10-19(25)21(12-15)27-2/h3-12,24-25H,13H2,1-2H3",
    "DrugBank ID" : "N/A",
    "MetXBioDB ID" : "METXBIODB00660"
  },
  "Metabolites" : [ {
    "SMILES" : "COC1=CC(=CC=C1O)C=CC(=O)CC(=O)C=CC2=CC=C(C(=C2)O)O",
    "InChI" : "InChI=1S/C20H18O6/c1-26-20-11-14(5-9-18(20)24)3-7-16(22)12-15(21)6-2-13-4-8-17(23)19(25)10-13/h2-11,23-25H,12H2,1H3",
    "DrugBank ID" : "N/A",
    "MetXBioDB biotransformation ID" : "BIOTID00450"
  } ]
}, {
  "Parent molecule" : {
    "SMILES" : "CC(C)[C@]1([H])CC[C@@]([H])(C)C[C@@]1([H])O",
    "InChI" : "InChI=1S/C10H20O/c1-7(2)9-5-4-8(3)6-10(9)11/h7-11H,4-6H2,1-3H3",
    "DrugBank ID" : "N/A",
    "MetXBioDB ID" : "METXBIODB01997"
  },
  "Metabolites" : [ {
    "SMILES" : "CC1CCC(C(C1)O)C(C)(C)O",
    "InChI" : "InChI=1S/C10H20O2/c1-7-4-5-8(9(11)6-7)10(2,3)12/h7-9,11-12H,4-6H2,1-3H3",
    "DrugBank ID" : "N/A",
    "MetXBioDB biotransformation ID" : "BIOTID01417"
  } ]
}, {
  "Parent molecule" : {
    "SMILES" : "NC(=O)CS(=O)C(C1=CC=CC=C1)C1=CC=CC=C1",
    "InChI" : "InChI=1S/C15H15NO2S/c16-14(17)11-19(18)15(12-7-3-1-4-8-12)13-9-5-2-6-10-13/h1-10,15H,11H2,(H2,16,17)",
    "DrugBank ID" : "N/A",
    "MetXBioDB ID" : "N/A"
  },
  "Metabolites" : [ {
    "SMILES" : "OC(=O)CS(=O)C(C1=CC=CC=C1)C1=CC=CC=C1",
    "InChI" : "InChI=1S/C15H14O3S/c16-14(17)11-19(18)15(12-7-3-1-4-8-12)13-9-5-2-6-10-13/h1-10,15H,11H2,(H,16,17)",
    "DrugBank ID" : "DBMET00378",
    "MetXBioDB biotransformation ID" : "N/A"
  } ]
}, {
  "Parent molecule" : {
    "SMILES" : "CCN1N=C(C2=CCCN(C)C2)N=N1",
    "InChI" : "InChI=1S/C9H15N5/c1-3-14-11-9(10-12-14)8-5-4-6-13(2)7-8/h5H,3-4,6-7H2,1-2H3",
    "DrugBank ID" : "N/A",
    "MetXBioDB ID" : "METXBIODB01623"
  },
  "Metabolites" : [ {
    "SMILES" : "CCN1N=C(C2=CCCNC2)N=N1",
    "InChI" : "InChI=1S/C8H13N5/c1-2-13-11-8(10-12-13)7-4-3-5-9-6-7/h4,9H,2-3,5-6H2,1H3",
    "DrugBank ID" : "N/A",
    "MetXBioDB biotransformation ID" : "BIOTID01134"
  }, {
    "SMILES" : "CN1CCC=C(C1)C2=NNN=N2",
    "InChI" : "InChI=1S/C7H11N5/c1-12-4-2-3-6(5-12)7-8-10-11-9-7/h3H,2,4-5H2,1H3,(H,8,9,10,11)",
    "DrugBank ID" : "N/A",
    "MetXBioDB biotransformation ID" : "BIOTID01136"
  }, {
    "SMILES" : "CCN1N=C(C2=CCC=[N+](C)C2)N=N1",
    "InChI" : "InChI=1S/C9H14N5/c1-3-14-11-9(10-12-14)8-5-4-6-13(2)7-8/h5-6H,3-4,7H2,1-2H3/q+1",
    "DrugBank ID" : "N/A",
    "MetXBioDB biotransformation ID" : "BIOTID01137"
  }, {
    "SMILES" : "CCN1N=C(C2=CCCN(=O)(C)C2)N=N1",
    "InChI" : "InChI=1S/C9H15N5O/c1-3-13-11-9(10-12-13)8-5-4-6-14(2,15)7-8/h5H,3-4,6-7H2,1-2H3",
    "DrugBank ID" : "N/A",
    "MetXBioDB biotransformation ID" : "BIOTID01135"
  } ]
}, {
  "Parent molecule" : {
    "SMILES" : "C1=CC=C(C=C1)COC2=CC3=C(C=C2)C(=CC(=O)O3)C(F)(F)F",
    "InChI" : "InChI=1S/C17H11F3O3/c18-17(19,20)14-9-16(21)23-15-8-12(6-7-13(14)15)22-10-11-4-2-1-3-5-11/h1-9H,10H2",
    "DrugBank ID" : "N/A",
    "MetXBioDB ID" : "METXBIODB00300"
  },
  "Metabolites" : [ {
    "SMILES" : "C1=CC2=C(C=C1O)OC(=O)C=C2C(F)(F)F",
    "InChI" : "InChI=1S/C10H5F3O3/c11-10(12,13)7-4-9(15)16-8-3-5(14)1-2-6(7)8/h1-4,14H",
    "DrugBank ID" : "N/A",
    "MetXBioDB biotransformation ID" : "BIOTID00195"
  } ]
}, {
  "Parent molecule" : {
    "SMILES" : "CN1C2=CC=C3C(=C2NC1=N)C=CC=N3",
    "InChI" : "InChI=1S/C11H10N4/c1-15-9-5-4-8-7(3-2-6-13-8)10(9)14-11(15)12/h2-6H,1H3,(H2,12,14)",
    "DrugBank ID" : "N/A",
    "MetXBioDB ID" : "METXBIODB00008"
  },
  "Metabolites" : [ {
    "SMILES" : "CN1C2=C(C3=CC=CN=C3C=C2)N=C1NO",
    "InChI" : "InChI=1S/C11H10N4O/c1-15-9-5-4-8-7(3-2-6-12-8)10(9)13-11(15)14-16/h2-6,16H,1H3,(H,13,14)",
    "DrugBank ID" : "N/A",
    "MetXBioDB biotransformation ID" : "BIOTID00005"
  } ]
}, {
  "Parent molecule" : {
    "SMILES" : "CC(=N[C@]1([H])CCC2=C(C3=CC=C(C(=O)C=C31)OC)C(=C(C(=C2)OC)OC)OC)O",
    "InChI" : "InChI=1S/C22H25NO6/c1-12(24)23-16-8-6-13-10-19(27-3)21(28-4)22(29-5)20(13)14-7-9-18(26-2)17(25)11-15(14)16/h7,9-11,16H,6,8H2,1-5H3,(H,23,24)",
    "DrugBank ID" : "N/A",
    "MetXBioDB ID" : "METXBIODB00509"
  },
  "Metabolites" : [ {
    "SMILES" : "CC(=NC1CCC2=C(C3=CC=C(C(=O)C=C31)OC)C(=C(C(=C2)OC)O)OC)O",
    "InChI" : "InChI=1S/C21H23NO6/c1-11(23)22-15-7-5-12-9-18(27-3)20(25)21(28-4)19(12)13-6-8-17(26-2)16(24)10-14(13)15/h6,8-10,15,25H,5,7H2,1-4H3,(H,22,23)",
    "DrugBank ID" : "N/A",
    "MetXBioDB biotransformation ID" : "BIOTID00342"
  }, {
    "SMILES" : "CC(=NC1CCC2=C(C3=CC=C(C(=O)C=C31)OC)C(=C(C(=C2)O)OC)OC)O",
    "InChI" : "InChI=1S/C21H23NO6/c1-11(23)22-15-7-5-12-9-17(25)20(27-3)21(28-4)19(12)13-6-8-18(26-2)16(24)10-14(13)15/h6,8-10,15,25H,5,7H2,1-4H3,(H,22,23)",
    "DrugBank ID" : "N/A",
    "MetXBioDB biotransformation ID" : "BIOTID00341"
  }, {
    "SMILES" : "CC(=NC1CCC2=C(C3=CC=C(C(=O)C=C31)O)C(=C(C(=C2)OC)OC)OC)O",
    "InChI" : "InChI=1S/C21H23NO6/c1-11(23)22-15-7-5-12-9-18(26-2)20(27-3)21(28-4)19(12)13-6-8-16(24)17(25)10-14(13)15/h6,8-10,15H,5,7H2,1-4H3,(H,22,23)(H,24,25)",
    "DrugBank ID" : "N/A",
    "MetXBioDB biotransformation ID" : "BIOTID00343"
  } ]
}, {
  "Parent molecule" : {
    "SMILES" : "CN(CC[C@@]([H])(C(=O)C1=CC=CN=C1)O)N=O",
    "InChI" : "InChI=1S/C10H13N3O3/c1-13(12-16)6-4-9(14)10(15)8-3-2-5-11-7-8/h2-3,5,7,9,14H,4,6H2,1H3",
    "DrugBank ID" : "N/A",
    "MetXBioDB ID" : "METXBIODB01115"
  },
  "Metabolites" : [ {
    "SMILES" : "CN(C(CC(C(=O)C1=CC=CN=C1)O)O)N=O",
    "InChI" : "InChI=1S/C10H13N3O4/c1-13(12-17)9(15)5-8(14)10(16)7-3-2-4-11-6-7/h2-4,6,8-9,14-15H,5H2,1H3",
    "DrugBank ID" : "N/A",
    "MetXBioDB biotransformation ID" : "BIOTID00757"
  }, {
    "SMILES" : "CN(CCC(C(=O)C1=CC=CN(=C1)=O)O)N=O",
    "InChI" : "InChI=1S/C10H13N3O4/c1-12(11-16)6-4-9(14)10(15)8-3-2-5-13(17)7-8/h2-3,5,7,9,14H,4,6H2,1H3",
    "DrugBank ID" : "N/A",
    "MetXBioDB biotransformation ID" : "BIOTID00756"
  } ]
}, {
  "Parent molecule" : {
    "SMILES" : "C1=CC2=C(C=C1)CN(CC2)C(=N)N",
    "InChI" : "InChI=1S/C10H13N3/c11-10(12)13-6-5-8-3-1-2-4-9(8)7-13/h1-4H,5-7H2,(H3,11,12)",
    "DrugBank ID" : "N/A",
    "MetXBioDB ID" : "METXBIODB00675"
  },
  "Metabolites" : [ {
    "SMILES" : "C1=CC2=C(C=C1)C(CN(C2)C(=N)N)O",
    "InChI" : "InChI=1S/C10H13N3O/c11-10(12)13-5-7-3-1-2-4-8(7)9(14)6-13/h1-4,9,14H,5-6H2,(H3,11,12)",
    "DrugBank ID" : "N/A",
    "MetXBioDB biotransformation ID" : "BIOTID00459"
  } ]
}, {
  "Parent molecule" : {
    "SMILES" : "NC(=O)N1C2=CC=CC=C2C=CC2=CC(O)=CC=C12",
    "InChI" : "InChI=1S/C15H12N2O2/c16-15(19)17-13-4-2-1-3-10(13)5-6-11-9-12(18)7-8-14(11)17/h1-9,18H,(H2,16,19)",
    "DrugBank ID" : "N/A",
    "MetXBioDB ID" : "N/A"
  },
  "Metabolites" : [ {
    "SMILES" : "OC1=CC=C2NC3=CC=CC=C3C=CC2=C1",
    "InChI" : "InChI=1S/C14H11NO/c16-12-7-8-14-11(9-12)6-5-10-3-1-2-4-13(10)15-14/h1-9,15-16H",
    "DrugBank ID" : "DBMET00684",
    "MetXBioDB biotransformation ID" : "N/A"
  } ]
}, {
  "Parent molecule" : {
    "SMILES" : "C/C(/[H])=C(\\[H])/C[C@@]([H])(C)[C@]([H])([C@]1([H])C(=N[C@]([H])(CC)C(=O)N(C)CC(=O)N(C)[C@]([H])(CC(C)C)C(=N[C@@]([H])(C(C)C)C(=O)N(C)[C@]([H])(CC(C)C)C(=N[C@]([H])(C)C(=N[C@@]([H])(C)C(=O)N(C)[C@@]([H])(CC(C)C)C(=O)N(C)[C@@]([H])(CC(C)C)C(=O)N(C)[C@@]([H])(C(C)C)C(=O)N1C)O)O)O)O)O",
    "InChI" : "InChI=1S/C62H111N11O12/c1-25-27-28-40(15)52(75)51-56(79)65-43(26-2)58(81)67(18)33-48(74)68(19)44(29-34(3)4)55(78)66-49(38(11)12)61(84)69(20)45(30-35(5)6)54(77)63-41(16)53(76)64-42(17)57(80)70(21)46(31-36(7)8)59(82)71(22)47(32-37(9)10)60(83)72(23)50(39(13)14)62(85)73(51)24/h25,27,34-47,49-52,75H,26,28-33H2,1-24H3,(H,63,77)(H,64,76)(H,65,79)(H,66,78)",
    "DrugBank ID" : "N/A",
    "MetXBioDB ID" : "METXBIODB00667"
  },
  "Metabolites" : [ {
    "SMILES" : "CC=CCC(C)C(C1C(=NC(CC)C(=O)N(C)CC(=NC(CC(C)C)C(=NC(C(C)C)C(=O)N(C)C(CC(C)C)C(=NC(C)C(=NC(C)C(=O)N(C)C(CC(C)C)C(=O)N(C)C(CC(C)C)C(=O)N(C)C(C(C)C)C(=O)N1C)O)O)O)O)O)O",
    "InChI" : "InChI=1S/C61H109N11O12/c1-24-26-27-39(15)51(74)50-55(78)65-42(25-2)57(80)67(18)32-47(73)64-43(28-33(3)4)53(76)66-48(37(11)12)60(83)68(19)44(29-34(5)6)54(77)62-40(16)52(75)63-41(17)56(79)69(20)45(30-35(7)8)58(81)70(21)46(31-36(9)10)59(82)71(22)49(38(13)14)61(84)72(50)23/h24,26,33-46,48-51,74H,25,27-32H2,1-23H3,(H,62,77)(H,63,75)(H,64,73)(H,65,78)(H,66,76)",
    "DrugBank ID" : "N/A",
    "MetXBioDB biotransformation ID" : "BIOTID00455"
  }, {
    "SMILES" : "CCC1C(=O)N(C)CC(=O)N(C)C(CC(C)C)C(=NC(C(C)C)C(=O)N(C)C(CC(C)C)C(=NC(C)C(=NC(C)C(=O)N(C)C(CC(C)C)C(=O)N(C)C(CC(C)C)C(=O)N(C)C(C(C)C)C(=O)N(C)C(C(C(C)CC=CCO)O)C(=N1)O)O)O)O",
    "InChI" : "InChI=1S/C62H111N11O13/c1-24-43-58(82)67(17)33-48(75)68(18)44(29-34(2)3)55(79)66-49(38(10)11)61(85)69(19)45(30-35(4)5)54(78)63-41(15)53(77)64-42(16)57(81)70(20)46(31-36(6)7)59(83)71(21)47(32-37(8)9)60(84)72(22)50(39(12)13)62(86)73(23)51(56(80)65-43)52(76)40(14)27-25-26-28-74/h25-26,34-47,49-52,74,76H,24,27-33H2,1-23H3,(H,63,78)(H,64,77)(H,65,80)(H,66,79)",
    "DrugBank ID" : "N/A",
    "MetXBioDB biotransformation ID" : "BIOTID00454"
  }, {
    "SMILES" : "CC=CCC(C)C(C1C(=NC(CC)C(=O)N(C)CC(=O)N(C)C(CC(C)C)C(=NC(C(C)C)C(=O)N(C)C(CC(C)C)C(=NC(C)C(=NC(C)C(=O)N(C)C(CC(C)(C)O)C(=O)N(C)C(CC(C)C)C(=O)N(C)C(C(C)C)C(=O)N1C)O)O)O)O)O",
    "InChI" : "InChI=1S/C62H111N11O13/c1-25-27-28-39(13)51(75)50-55(79)65-42(26-2)57(81)67(18)33-47(74)68(19)43(29-34(3)4)54(78)66-48(37(9)10)60(84)69(20)44(30-35(5)6)53(77)63-40(14)52(76)64-41(15)56(80)71(22)46(32-62(16,17)86)59(83)70(21)45(31-36(7)8)58(82)72(23)49(38(11)12)61(85)73(50)24/h25,27,34-46,48-51,75,86H,26,28-33H2,1-24H3,(H,63,77)(H,64,76)(H,65,79)(H,66,78)",
    "DrugBank ID" : "N/A",
    "MetXBioDB biotransformation ID" : "BIOTID00456"
  } ]
}, {
  "Parent molecule" : {
    "SMILES" : "C1=CC=C(C=C1)S(=O)(=O)N[C@@]2([H])[C@@]3([H])CC[C@]([H])(C3)[C@]2([H])CCC(=O)O",
    "InChI" : "InChI=1S/C16H21NO4S/c18-15(19)9-8-14-11-6-7-12(10-11)16(14)17-22(20,21)13-4-2-1-3-5-13/h1-5,11-12,14,16-17H,6-10H2,(H,18,19)",
    "DrugBank ID" : "N/A",
    "MetXBioDB ID" : "METXBIODB01452"
  },
  "Metabolites" : [ {
    "SMILES" : "C1=CC=C(C=C1)S(=O)(=O)NC2C3CC(C2CCC(=O)O)C(C3)O",
    "InChI" : "InChI=1S/C16H21NO5S/c18-14-9-10-8-13(14)12(6-7-15(19)20)16(10)17-23(21,22)11-4-2-1-3-5-11/h1-5,10,12-14,16-18H,6-9H2,(H,19,20)",
    "DrugBank ID" : "N/A",
    "MetXBioDB biotransformation ID" : "BIOTID01009"
  }, {
    "SMILES" : "C1=CC=C(C=C1)S(=O)(=O)NC2C(CCC(=O)O)C3CC2C(C3)O",
    "InChI" : "InChI=1S/C16H21NO5S/c18-14-9-10-8-13(14)16(12(10)6-7-15(19)20)17-23(21,22)11-4-2-1-3-5-11/h1-5,10,12-14,16-18H,6-9H2,(H,19,20)",
    "DrugBank ID" : "N/A",
    "MetXBioDB biotransformation ID" : "BIOTID01008"
  } ]
}, {
  "Parent molecule" : {
    "SMILES" : "CN(C)CC(C1=CC=C(O)C=C1)C1(O)CCCCC1",
    "InChI" : "InChI=1S/C16H25NO2/c1-17(2)12-15(13-6-8-14(18)9-7-13)16(19)10-4-3-5-11-16/h6-9,15,18-19H,3-5,10-12H2,1-2H3",
    "DrugBank ID" : "N/A",
    "MetXBioDB ID" : "N/A"
  },
  "Metabolites" : [ {
    "SMILES" : "[H]N(C)CC(C1=CC=C(O)C=C1)C1(O)CCCCC1",
    "InChI" : "InChI=1S/C15H23NO2/c1-16-11-14(12-5-7-13(17)8-6-12)15(18)9-3-2-4-10-15/h5-8,14,16-18H,2-4,9-11H2,1H3",
    "DrugBank ID" : "DBMET00437",
    "MetXBioDB biotransformation ID" : "N/A"
  } ]
}, {
  "Parent molecule" : {
    "SMILES" : "C=C[C@@]1([H])CN2CC[C@@]1([H])C[C@]2([H])[C@]([H])(C3=C4C=C(C=CC4=NC=C3)OC)O",
    "InChI" : "InChI=1S/C20H24N2O2/c1-3-13-12-22-9-7-14(13)10-19(22)20(23)16-6-8-21-18-5-4-15(24-2)11-17(16)18/h3-6,8,11,13-14,19-20,23H,1,7,9-10,12H2,2H3",
    "DrugBank ID" : "N/A",
    "MetXBioDB ID" : "METXBIODB01215"
  },
  "Metabolites" : [ {
    "SMILES" : "C=CC1(CN2CCC1CC2C(C3=C4C=C(C=CC4=NC=C3)OC)O)O",
    "InChI" : "InChI=1S/C20H24N2O3/c1-3-20(24)12-22-9-7-13(20)10-18(22)19(23)15-6-8-21-17-5-4-14(25-2)11-16(15)17/h3-6,8,11,13,18-19,23-24H,1,7,9-10,12H2,2H3",
    "DrugBank ID" : "N/A",
    "MetXBioDB biotransformation ID" : "BIOTID00831"
  }, {
    "SMILES" : "C=CC1CN2(=O)CCC1CC2C(C3=C4C=C(C=CC4=NC=C3)OC)O",
    "InChI" : "InChI=1S/C20H24N2O3/c1-3-13-12-22(24)9-7-14(13)10-19(22)20(23)16-6-8-21-18-5-4-15(25-2)11-17(16)18/h3-6,8,11,13-14,19-20,23H,1,7,9-10,12H2,2H3",
    "DrugBank ID" : "N/A",
    "MetXBioDB biotransformation ID" : "BIOTID00832"
  } ]
}, {
  "Parent molecule" : {
    "SMILES" : "CC#C[C@@]1(CC[C@@]2([H])[C@]3([H])CCC4=CC(=O)CCC4=C3[C@]([H])(C[C@@]21C)C5=CC=C(C=C5)NC)O",
    "InChI" : "InChI=1S/C28H33NO2/c1-4-14-28(31)15-13-25-23-11-7-19-16-21(30)10-12-22(19)26(23)24(17-27(25,28)2)18-5-8-20(29-3)9-6-18/h5-6,8-9,16,23-25,29,31H,7,10-13,15,17H2,1-3H3",
    "DrugBank ID" : "N/A",
    "MetXBioDB ID" : "METXBIODB01044"
  },
  "Metabolites" : [ {
    "SMILES" : "CC#CC1(CCC2C3CCC4=CC(=O)CCC4=C3C(CC21C)C5=CC=C(C=C5)N)O",
    "InChI" : "InChI=1S/C27H31NO2/c1-3-13-27(30)14-12-24-22-10-6-18-15-20(29)9-11-21(18)25(22)23(16-26(24,27)2)17-4-7-19(28)8-5-17/h4-5,7-8,15,22-24,30H,6,9-12,14,16,28H2,1-2H3",
    "DrugBank ID" : "N/A",
    "MetXBioDB biotransformation ID" : "BIOTID01422"
  } ]
}, {
  "Parent molecule" : {
    "SMILES" : "CS(=O)(=O)C1=CC=C(C=C1)C1=C(N=CC(Cl)=C1)C1=CN=C(CO)C=C1",
    "InChI" : "InChI=1S/C18H15ClN2O3S/c1-25(23,24)16-6-3-12(4-7-16)17-8-14(19)10-21-18(17)13-2-5-15(11-22)20-9-13/h2-10,22H,11H2,1H3",
    "DrugBank ID" : "N/A",
    "MetXBioDB ID" : "N/A"
  },
  "Metabolites" : [ {
    "SMILES" : "CS(=O)(=O)C1=CC=C(C=C1)C1=C(N=CC(Cl)=C1)C1=CN=C(C=C1)C(O)=O",
    "InChI" : "InChI=1S/C18H13ClN2O4S/c1-26(24,25)14-5-2-11(3-6-14)15-8-13(19)10-21-17(15)12-4-7-16(18(22)23)20-9-12/h2-10H,1H3,(H,22,23)",
    "DrugBank ID" : "DBMET01272",
    "MetXBioDB biotransformation ID" : "N/A"
  }, {
    "SMILES" : "CS(=O)(=O)C1=CC=C(C=C1)C1=C(N=CC(Cl)=C1)C1=CN(=O)=C(CO)C=C1",
    "InChI" : "InChI=1S/C18H15ClN2O4S/c1-26(24,25)16-6-3-12(4-7-16)17-8-14(19)9-20-18(17)13-2-5-15(11-22)21(23)10-13/h2-10,22H,11H2,1H3",
    "DrugBank ID" : "DBMET01271",
    "MetXBioDB biotransformation ID" : "N/A"
  } ]
}, {
  "Parent molecule" : {
    "SMILES" : "C[C@]([H])(C(=O)C1=CC=C2C(=C1)OCO2)N3CCCC3",
    "InChI" : "InChI=1S/C14H17NO3/c1-10(15-6-2-3-7-15)14(16)11-4-5-12-13(8-11)18-9-17-12/h4-5,8,10H,2-3,6-7,9H2,1H3",
    "DrugBank ID" : "N/A",
    "MetXBioDB ID" : "METXBIODB01743"
  },
  "Metabolites" : [ {
    "SMILES" : "CC(C(=O)C1=CC=C(C(=C1)O)O)N2CCCC2",
    "InChI" : "InChI=1S/C13H17NO3/c1-9(14-6-2-3-7-14)13(17)10-4-5-11(15)12(16)8-10/h4-5,8-9,15-16H,2-3,6-7H2,1H3",
    "DrugBank ID" : "N/A",
    "MetXBioDB biotransformation ID" : "BIOTID01221"
  } ]
}, {
  "Parent molecule" : {
    "SMILES" : "C/C(/[H])=C(\\[H])/C[C@@]([H])(C)[C@]([H])([C@@]1([H])C(=N[C@@]([H])(CC)C(=O)N(C)CC(=O)N(C)[C@@]([H])(CC(C)C)C(=N[C@@]([H])(C(C)C)C(=O)N(C)[C@@]([H])(CC(C)C)C(=N[C@@]([H])(C)C(=N[C@]([H])(COCCO)C(=O)N(C)[C@@]([H])(CC(C)C)C(=O)N(C)[C@@]([H])(CC(C)C)C(=O)N(C)[C@@]([H])(C(C)C)C(=O)N1C)O)O)O)O)O",
    "InChI" : "InChI=1S/C64H115N11O14/c1-24-26-27-42(15)54(78)53-58(82)66-44(25-2)59(83)69(17)34-50(77)70(18)46(30-36(3)4)57(81)68-51(40(11)12)63(87)71(19)47(31-37(5)6)56(80)65-43(16)55(79)67-45(35-89-29-28-76)60(84)72(20)48(32-38(7)8)61(85)73(21)49(33-39(9)10)62(86)74(22)52(41(13)14)64(88)75(53)23/h24,26,36-49,51-54,76,78H,25,27-35H2,1-23H3,(H,65,80)(H,66,82)(H,67,79)(H,68,81)",
    "DrugBank ID" : "N/A",
    "MetXBioDB ID" : "METXBIODB01352"
  },
  "Metabolites" : [ {
    "SMILES" : "CC=CCC(C)C(C1C(=NC(CC)C(=O)N(C)CC(=O)N(C)C(CC(C)C)C(=NC(C(=O)N(C)C(CC(C)C)C(=NC(C)C(=NC(COCCO)C(=O)N(C)C(CC(C)C)C(=O)N(C)C(CC(C)C)C(=O)N(C)C(C(C)C)C(=O)N1C)O)O)C(C)(C)O)O)O)O",
    "InChI" : "InChI=1S/C64H115N11O15/c1-24-26-27-41(13)52(78)51-57(82)66-43(25-2)58(83)69(17)34-49(77)70(18)45(30-36(3)4)56(81)68-53(64(15,16)89)63(88)71(19)46(31-37(5)6)55(80)65-42(14)54(79)67-44(35-90-29-28-76)59(84)72(20)47(32-38(7)8)60(85)73(21)48(33-39(9)10)61(86)74(22)50(40(11)12)62(87)75(51)23/h24,26,36-48,50-53,76,78,89H,25,27-35H2,1-23H3,(H,65,80)(H,66,82)(H,67,79)(H,68,81)",
    "DrugBank ID" : "N/A",
    "MetXBioDB biotransformation ID" : "BIOTID00935"
  }, {
    "SMILES" : "CC=CCC(C)C(C1C(=NC(CC)C(=O)N(C)CC(=O)N(C)C(CC(C)C)C(=NC(C(C)C)C(=O)N(C)C(CC(C)C)C(=NC(C)C(=NC(COCCO)C(=O)N(C)C(CC(C)C)C(=NC(CC(C)C)C(=O)N(C)C(C(C)C)C(=O)N1C)O)O)O)O)O)O",
    "InChI" : "InChI=1S/C63H113N11O14/c1-23-25-26-41(15)53(77)52-58(82)65-43(24-2)59(83)69(17)33-49(76)70(18)46(30-36(5)6)57(81)68-50(39(11)12)62(86)72(20)47(31-37(7)8)55(79)64-42(16)54(78)67-45(34-88-28-27-75)61(85)71(19)48(32-38(9)10)56(80)66-44(29-35(3)4)60(84)73(21)51(40(13)14)63(87)74(52)22/h23,25,35-48,50-53,75,77H,24,26-34H2,1-22H3,(H,64,79)(H,65,82)(H,66,80)(H,67,78)(H,68,81)",
    "DrugBank ID" : "N/A",
    "MetXBioDB biotransformation ID" : "BIOTID00936"
  }, {
    "SMILES" : "CCC1C(=O)N(C)CC(=O)N(C)C(CC(C)C)C(=NC(C(C)C)C(=O)N(C)C(CC(C)C)C(=NC(C)C(=NC(COCCO)C(=O)N(C)C(CC(C)C)C(=O)N(C)C(CC(C)C)C(=O)N(C)C(C(C)C)C(=O)N(C)C(C(C(C)CC=CCO)O)C(=N1)O)O)O)O",
    "InChI" : "InChI=1S/C64H115N11O15/c1-23-44-59(84)69(16)34-50(78)70(17)46(30-36(2)3)57(82)68-51(40(10)11)63(88)71(18)47(31-37(4)5)56(81)65-43(15)55(80)67-45(35-90-29-28-77)60(85)72(19)48(32-38(6)7)61(86)73(20)49(33-39(8)9)62(87)74(21)52(41(12)13)64(89)75(22)53(58(83)66-44)54(79)42(14)26-24-25-27-76/h24-25,36-49,51-54,76-77,79H,23,26-35H2,1-22H3,(H,65,81)(H,66,83)(H,67,80)(H,68,82)",
    "DrugBank ID" : "N/A",
    "MetXBioDB biotransformation ID" : "BIOTID00934"
  } ]
}, {
  "Parent molecule" : {
    "SMILES" : "CCCCCCOC1=CC2=C(C=C1)C=CC(=O)O2",
    "InChI" : "InChI=1S/C15H18O3/c1-2-3-4-5-10-17-13-8-6-12-7-9-15(16)18-14(12)11-13/h6-9,11H,2-5,10H2,1H3",
    "DrugBank ID" : "N/A",
    "MetXBioDB ID" : "METXBIODB01309"
  },
  "Metabolites" : [ {
    "SMILES" : "CCC(CCCOC1=CC2=C(C=C1)C=CC(=O)O2)O",
    "InChI" : "InChI=1S/C15H18O4/c1-2-12(16)4-3-9-18-13-7-5-11-6-8-15(17)19-14(11)10-13/h5-8,10,12,16H,2-4,9H2,1H3",
    "DrugBank ID" : "N/A",
    "MetXBioDB biotransformation ID" : "BIOTID00905"
  }, {
    "SMILES" : "CCCC(CCOC1=CC2=C(C=C1)C=CC(=O)O2)O",
    "InChI" : "InChI=1S/C15H18O4/c1-2-3-12(16)8-9-18-13-6-4-11-5-7-15(17)19-14(11)10-13/h4-7,10,12,16H,2-3,8-9H2,1H3",
    "DrugBank ID" : "N/A",
    "MetXBioDB biotransformation ID" : "BIOTID00904"
  }, {
    "SMILES" : "CC(CCCCOC1=CC2=C(C=C1)C=CC(=O)O2)O",
    "InChI" : "InChI=1S/C15H18O4/c1-11(16)4-2-3-9-18-13-7-5-12-6-8-15(17)19-14(12)10-13/h5-8,10-11,16H,2-4,9H2,1H3",
    "DrugBank ID" : "N/A",
    "MetXBioDB biotransformation ID" : "BIOTID00906"
  } ]
}, {
  "Parent molecule" : {
    "SMILES" : "C[C@@]([H])([C@]([H])(C1=CC=C(C=C1)O)O)N2CCC(CC2)(C3=CC=CC=C3)O",
    "InChI" : "InChI=1S/C20H25NO3/c1-15(19(23)16-7-9-18(22)10-8-16)21-13-11-20(24,12-14-21)17-5-3-2-4-6-17/h2-10,15,19,22-24H,11-14H2,1H3",
    "DrugBank ID" : "N/A",
    "MetXBioDB ID" : "METXBIODB01496"
  },
  "Metabolites" : [ {
    "SMILES" : "CC(C(C1=CC=C(C(=C1)O)O)O)N2CCC(CC2)(C3=CC=CC=C3)O",
    "InChI" : "InChI=1S/C20H25NO4/c1-14(19(24)15-7-8-17(22)18(23)13-15)21-11-9-20(25,10-12-21)16-5-3-2-4-6-16/h2-8,13-14,19,22-25H,9-12H2,1H3",
    "DrugBank ID" : "N/A",
    "MetXBioDB biotransformation ID" : "BIOTID01042"
  } ]
}, {
  "Parent molecule" : {
    "SMILES" : "COC1=CC2=C(C=C1)C(=CC(=O)O2)CN",
    "InChI" : "InChI=1S/C11H11NO3/c1-14-8-2-3-9-7(6-12)4-11(13)15-10(9)5-8/h2-5H,6,12H2,1H3",
    "DrugBank ID" : "N/A",
    "MetXBioDB ID" : "METXBIODB00259"
  },
  "Metabolites" : [ {
    "SMILES" : "C1=CC2=C(C=C1O)OC(=O)C=C2CN",
    "InChI" : "InChI=1S/C10H9NO3/c11-5-6-3-10(13)14-9-4-7(12)1-2-8(6)9/h1-4,12H,5,11H2",
    "DrugBank ID" : "N/A",
    "MetXBioDB biotransformation ID" : "BIOTID01124"
  } ]
}, {
  "Parent molecule" : {
    "SMILES" : "CN(C)CCCN1C2=CC=C(C3=C2C(=N1)C4=C(C=CC(=C4)OC)N3)N(=O)=O",
    "InChI" : "InChI=1S/C19H21N5O3/c1-22(2)9-4-10-23-15-7-8-16(24(25)26)19-17(15)18(21-23)13-11-12(27-3)5-6-14(13)20-19/h5-8,11,20H,4,9-10H2,1-3H3",
    "DrugBank ID" : "N/A",
    "MetXBioDB ID" : "METXBIODB01205"
  },
  "Metabolites" : [ {
    "SMILES" : "CNCCCN1C2=CC=C(C3=C2C(=N1)C4=C(C=CC(=C4)OC)N3)N(=O)=O",
    "InChI" : "InChI=1S/C18H19N5O3/c1-19-8-3-9-22-14-6-7-15(23(24)25)18-16(14)17(21-22)12-10-11(26-2)4-5-13(12)20-18/h4-7,10,19-20H,3,8-9H2,1-2H3",
    "DrugBank ID" : "N/A",
    "MetXBioDB biotransformation ID" : "BIOTID00823"
  } ]
}, {
  "Parent molecule" : {
    "SMILES" : "ClC1=CC=CC(Cl)=C1NC1=NCCN1",
    "InChI" : "InChI=1S/C9H9Cl2N3/c10-6-2-1-3-7(11)8(6)14-9-12-4-5-13-9/h1-3H,4-5H2,(H2,12,13,14)",
    "DrugBank ID" : "N/A",
    "MetXBioDB ID" : "N/A"
  },
  "Metabolites" : [ {
    "SMILES" : "OC1=CC(Cl)=C(NC2=NCCN2)C(Cl)=C1",
    "InChI" : "InChI=1S/C9H9Cl2N3O/c10-6-3-5(15)4-7(11)8(6)14-9-12-1-2-13-9/h3-4,15H,1-2H2,(H2,12,13,14)",
    "DrugBank ID" : "DBMET00468",
    "MetXBioDB biotransformation ID" : "N/A"
  } ]
}, {
  "Parent molecule" : {
    "SMILES" : "C1=CC2=C(C=C1)C(=C3C=CC=CC3=C2)C=O",
    "InChI" : "InChI=1S/C15H10O/c16-10-15-13-7-3-1-5-11(13)9-12-6-2-4-8-14(12)15/h1-10H",
    "DrugBank ID" : "N/A",
    "MetXBioDB ID" : "METXBIODB00321"
  },
  "Metabolites" : [ {
    "SMILES" : "C1=CC2=C(C=C1)C(=C3C=CC=CC3=C2)C(=O)O",
    "InChI" : "InChI=1S/C15H10O2/c16-15(17)14-12-7-3-1-5-10(12)9-11-6-2-4-8-13(11)14/h1-9H,(H,16,17)",
    "DrugBank ID" : "N/A",
    "MetXBioDB biotransformation ID" : "BIOTID00210"
  } ]
}, {
  "Parent molecule" : {
    "SMILES" : "CCN[C@@]([H])(C)CC1=CC=CC(=C1)C(F)(F)F",
    "InChI" : "InChI=1S/C12H16F3N/c1-3-16-9(2)7-10-5-4-6-11(8-10)12(13,14)15/h4-6,8-9,16H,3,7H2,1-2H3",
    "DrugBank ID" : "N/A",
    "MetXBioDB ID" : "METXBIODB00699"
  },
  "Metabolites" : [ {
    "SMILES" : "CC(CC1=CC=CC(=C1)C(F)(F)F)N",
    "InChI" : "InChI=1S/C10H12F3N/c1-7(14)5-8-3-2-4-9(6-8)10(11,12)13/h2-4,6-7H,5,14H2,1H3",
    "DrugBank ID" : "N/A",
    "MetXBioDB biotransformation ID" : "BIOTID00474"
  } ]
}, {
  "Parent molecule" : {
    "SMILES" : "COC1=CC(=CC(=C1O)OC)[C@]2([H])C3=C(C=C4C(=C3)OCO4)[C@]([H])([C@@]5([H])COC(=O)[C@@]52[H])O[C@@]6([H])[C@@]([H])([C@]([H])([C@@]7([H])[C@@]([H])(CO[C@@]([H])(C8=CC=CS8)O7)O6)O)O",
    "InChI" : "InChI=1S/C32H32O13S/c1-37-19-6-13(7-20(38-2)25(19)33)23-14-8-17-18(42-12-41-17)9-15(14)28(16-10-39-30(36)24(16)23)44-32-27(35)26(34)29-21(43-32)11-40-31(45-29)22-4-3-5-46-22/h3-9,16,21,23-24,26-29,31-35H,10-12H2,1-2H3",
    "DrugBank ID" : "N/A",
    "MetXBioDB ID" : "METXBIODB01421"
  },
  "Metabolites" : [ {
    "SMILES" : "COC1=C(C(=CC(=C1)C2C3=C(C=C4C(=C3)OCO4)C(C5COC(=O)C52)OC6C(C(C7C(COC(C8=CC=CS8)O7)O6)O)O)O)O",
    "InChI" : "InChI=1S/C31H30O13S/c1-37-19-6-12(5-16(32)24(19)33)22-13-7-17-18(41-11-40-17)8-14(13)27(15-9-38-29(36)23(15)22)43-31-26(35)25(34)28-20(42-31)10-39-30(44-28)21-3-2-4-45-21/h2-8,15,20,22-23,25-28,30-35H,9-11H2,1H3",
    "DrugBank ID" : "N/A",
    "MetXBioDB biotransformation ID" : "BIOTID00985"
  } ]
}, {
  "Parent molecule" : {
    "SMILES" : "CC1=C(C)C(=O)C(=C(C)C1=O)[C@@]([H])(CCCCCC(=O)O)C2=CC=CC=C2",
    "InChI" : "InChI=1S/C22H26O4/c1-14-15(2)22(26)20(16(3)21(14)25)18(17-10-6-4-7-11-17)12-8-5-9-13-19(23)24/h4,6-7,10-11,18H,5,8-9,12-13H2,1-3H3,(H,23,24)",
    "DrugBank ID" : "N/A",
    "MetXBioDB ID" : "METXBIODB00580"
  },
  "Metabolites" : [ {
    "SMILES" : "CC1=C(CO)C(=O)C(=C(C(CCCCCC(=O)O)C2=CC=CC=C2)C1=O)C",
    "InChI" : "InChI=1S/C22H26O5/c1-14-18(13-23)21(26)15(2)20(22(14)27)17(16-9-5-3-6-10-16)11-7-4-8-12-19(24)25/h3,5-6,9-10,17,23H,4,7-8,11-13H2,1-2H3,(H,24,25)",
    "DrugBank ID" : "N/A",
    "MetXBioDB biotransformation ID" : "BIOTID00393"
  }, {
    "SMILES" : "CC1=C(C)C(=O)C(=C(C)C1=O)C(CCCCCC(=O)O)C2=CC=C(C=C2)O",
    "InChI" : "InChI=1S/C22H26O5/c1-13-14(2)22(27)20(15(3)21(13)26)18(7-5-4-6-8-19(24)25)16-9-11-17(23)12-10-16/h9-12,18,23H,4-8H2,1-3H3,(H,24,25)",
    "DrugBank ID" : "N/A",
    "MetXBioDB biotransformation ID" : "BIOTID00394"
  } ]
}, {
  "Parent molecule" : {
    "SMILES" : "CC1=C(/C(/[H])=C\\2/C3=C(C=CC=C3)N=C2O)NC(=C1CCC(=O)O)C",
    "InChI" : "InChI=1S/C18H18N2O3/c1-10-12(7-8-17(21)22)11(2)19-16(10)9-14-13-5-3-4-6-15(13)20-18(14)23/h3-6,9,19H,7-8H2,1-2H3,(H,20,23)(H,21,22)",
    "DrugBank ID" : "N/A",
    "MetXBioDB ID" : "METXBIODB02086"
  },
  "Metabolites" : [ {
    "SMILES" : "CC1=C(C=C2C3=CC=CC(=C3N=C2O)O)NC(=C1CCC(=O)O)C",
    "InChI" : "InChI=1S/C18H18N2O4/c1-9-11(6-7-16(22)23)10(2)19-14(9)8-13-12-4-3-5-15(21)17(12)20-18(13)24/h3-5,8,19,21H,6-7H2,1-2H3,(H,20,24)(H,22,23)",
    "DrugBank ID" : "N/A",
    "MetXBioDB biotransformation ID" : "BIOTID01488"
  }, {
    "SMILES" : "CC1=C(C=C2C3=C(C=CC(=C3)O)N=C2O)NC(=C1CCC(=O)O)C",
    "InChI" : "InChI=1S/C18H18N2O4/c1-9-12(4-6-17(22)23)10(2)19-16(9)8-14-13-7-11(21)3-5-15(13)20-18(14)24/h3,5,7-8,19,21H,4,6H2,1-2H3,(H,20,24)(H,22,23)",
    "DrugBank ID" : "N/A",
    "MetXBioDB biotransformation ID" : "BIOTID01487"
  }, {
    "SMILES" : "CC1=C(C=C2C3=C(C=C(C=C3)O)N=C2O)NC(=C1CCC(=O)O)C",
    "InChI" : "InChI=1S/C18H18N2O4/c1-9-12(5-6-17(22)23)10(2)19-15(9)8-14-13-4-3-11(21)7-16(13)20-18(14)24/h3-4,7-8,19,21H,5-6H2,1-2H3,(H,20,24)(H,22,23)",
    "DrugBank ID" : "N/A",
    "MetXBioDB biotransformation ID" : "BIOTID01489"
  } ]
}, {
  "Parent molecule" : {
    "SMILES" : "CCC1=C2CN3C(=CC4=C(COC(=O)[C@@]4(CC)O)C3=O)C2=NC5=C1C=C(C=C5)OC(=O)N6CCC(CC6)N7CCCCC7",
    "InChI" : "InChI=1S/C33H38N4O6/c1-3-22-23-16-21(43-32(40)36-14-10-20(11-15-36)35-12-6-5-7-13-35)8-9-27(23)34-29-24(22)18-37-28(29)17-26-25(30(37)38)19-42-31(39)33(26,41)4-2/h8-9,16-17,20,41H,3-7,10-15,18-19H2,1-2H3",
    "DrugBank ID" : "N/A",
    "MetXBioDB ID" : "METXBIODB00933"
  },
  "Metabolites" : [ {
    "SMILES" : "CCC1=C2CN3C(=CC4=C(COC(=O)C4(CC)O)C3=O)C2=NC5=C1C=C(C=C5)OC(=O)N6CCC(CC6)NCCCCC(=O)O",
    "InChI" : "InChI=1S/C33H38N4O8/c1-3-21-22-15-20(45-32(42)36-13-10-19(11-14-36)34-12-6-5-7-28(38)39)8-9-26(22)35-29-23(21)17-37-27(29)16-25-24(30(37)40)18-44-31(41)33(25,43)4-2/h8-9,15-16,19,34,43H,3-7,10-14,17-18H2,1-2H3,(H,38,39)",
    "DrugBank ID" : "N/A",
    "MetXBioDB biotransformation ID" : "BIOTID00631"
  } ]
}, {
  "Parent molecule" : {
    "SMILES" : "CC(C)(C)C1=CC(=CC(=C1O)C(C)(C)C)C[C@@]2([H])C(=NCS2)O",
    "InChI" : "InChI=1S/C18H27NO2S/c1-17(2,3)12-7-11(9-14-16(21)19-10-22-14)8-13(15(12)20)18(4,5)6/h7-8,14,20H,9-10H2,1-6H3,(H,19,21)",
    "DrugBank ID" : "N/A",
    "MetXBioDB ID" : "METXBIODB01339"
  },
  "Metabolites" : [ {
    "SMILES" : "CC(C)(C)C1=CC(=CC(=C1O)C(C)(C)C)CC2C(=NCS2=O)O",
    "InChI" : "InChI=1S/C18H27NO3S/c1-17(2,3)12-7-11(8-13(15(12)20)18(4,5)6)9-14-16(21)19-10-23(14)22/h7-8,14,20H,9-10H2,1-6H3,(H,19,21)",
    "DrugBank ID" : "N/A",
    "MetXBioDB biotransformation ID" : "BIOTID00926"
  } ]
}, {
  "Parent molecule" : {
    "SMILES" : "CCCC1=NN(C)C2=C1N=C(C3=C(C=CC(=C3)S(=O)(=O)N4CCN(C)CC4)OCC)NC2=O",
    "InChI" : "InChI=1S/C22H30N6O4S/c1-5-7-17-19-20(27(4)25-17)22(29)24-21(23-19)16-14-15(8-9-18(16)32-6-2)33(30,31)28-12-10-26(3)11-13-28/h8-9,14H,5-7,10-13H2,1-4H3,(H,23,24,29)",
    "DrugBank ID" : "N/A",
    "MetXBioDB ID" : "METXBIODB01369"
  },
  "Metabolites" : [ {
    "SMILES" : "CCCC1=NN(C)C2=C1NC(=NC2=O)C1=C(OCC)C=CC(=C1)S(=O)(=O)N1CCNCC1",
    "InChI" : "InChI=1S/C21H28N6O4S/c1-4-6-16-18-19(26(3)25-16)21(28)24-20(23-18)15-13-14(7-8-17(15)31-5-2)32(29,30)27-11-9-22-10-12-27/h7-8,13,22H,4-6,9-12H2,1-3H3,(H,23,24,28)",
    "DrugBank ID" : "DBMET00182",
    "MetXBioDB biotransformation ID" : "N/A"
  }, {
    "SMILES" : "CCCC1=NN(C)C2=C1N=C(C3=C(C=CC(=C3)S(=O)=O)OCC)NC2=O",
    "InChI" : "InChI=1S/C17H20N4O4S/c1-4-6-12-14-15(21(3)20-12)17(22)19-16(18-14)11-9-10(26(23)24)7-8-13(11)25-5-2/h7-9,26H,4-6H2,1-3H3,(H,18,19,22)",
    "DrugBank ID" : "N/A",
    "MetXBioDB biotransformation ID" : "BIOTID00946"
  } ]
}, {
  "Parent molecule" : {
    "SMILES" : "C[C@@]([H])(CC1=CC=CC=C1)NCCC#N",
    "InChI" : "InChI=1S/C12H16N2/c1-11(14-9-5-8-13)10-12-6-3-2-4-7-12/h2-4,6-7,11,14H,5,9-10H2,1H3",
    "DrugBank ID" : "N/A",
    "MetXBioDB ID" : "METXBIODB01528"
  },
  "Metabolites" : [ {
    "SMILES" : "CC(CC1=CC=CC=C1)N",
    "InChI" : "InChI=1S/C9H13N/c1-8(10)7-9-5-3-2-4-6-9/h2-6,8H,7,10H2,1H3",
    "DrugBank ID" : "N/A",
    "MetXBioDB biotransformation ID" : "BIOTID01063"
  } ]
}, {
  "Parent molecule" : {
    "SMILES" : "CC(C)C[C@H](O)NC(=O)[C@H](CC1=CC=CC=C1)NC(=O)C1=CN=CC=N1",
    "InChI" : "InChI=1S/C19H24N4O3/c1-13(2)10-17(24)23-18(25)15(11-14-6-4-3-5-7-14)22-19(26)16-12-20-8-9-21-16/h3-9,12-13,15,17,24H,10-11H2,1-2H3,(H,22,26)(H,23,25)",
    "DrugBank ID" : "N/A",
    "MetXBioDB ID" : "N/A"
  },
  "Metabolites" : [ {
    "SMILES" : "CC(C)C[C@H](O)NC(=O)[C@@H](NC(=O)C1=CN=CC=N1)C(O)C1=CC=CC=C1",
    "InChI" : "InChI=1S/C19H24N4O4/c1-12(2)10-15(24)22-19(27)16(17(25)13-6-4-3-5-7-13)23-18(26)14-11-20-8-9-21-14/h3-9,11-12,15-17,24-25H,10H2,1-2H3,(H,22,27)(H,23,26)",
    "DrugBank ID" : "DBMET01067",
    "MetXBioDB biotransformation ID" : "N/A"
  } ]
}, {
  "Parent molecule" : {
    "SMILES" : "CC1=NN(C)C(=C1C(=NC2=C3C(C)OC(C)(C)C3=CC=C2)O)Cl",
    "InChI" : "InChI=1S/C17H20ClN3O2/c1-9-13(15(18)21(5)20-9)16(22)19-12-8-6-7-11-14(12)10(2)23-17(11,3)4/h6-8,10H,1-5H3,(H,19,22)",
    "DrugBank ID" : "N/A",
    "MetXBioDB ID" : "METXBIODB01657"
  },
  "Metabolites" : [ {
    "SMILES" : "CC1=C(C(=NN1)Cl)C(=NC2=C3C(C)OC(C)(C)C3=CC=C2)O",
    "InChI" : "InChI=1S/C16H18ClN3O2/c1-8-12(14(17)20-19-8)15(21)18-11-7-5-6-10-13(11)9(2)22-16(10,3)4/h5-7,9H,1-4H3,(H,18,21)(H,19,20)",
    "DrugBank ID" : "N/A",
    "MetXBioDB biotransformation ID" : "BIOTID01159"
  } ]
}, {
  "Parent molecule" : {
    "SMILES" : "CCC(=O)C(CC(C)N(C)C)(C1=CC=CC=C1)C2=CC=CC=C2",
    "InChI" : "InChI=1S/C21H27NO/c1-5-20(23)21(16-17(2)22(3)4,18-12-8-6-9-13-18)19-14-10-7-11-15-19/h6-15,17H,5,16H2,1-4H3",
    "DrugBank ID" : "N/A",
    "MetXBioDB ID" : "METXBIODB02006"
  },
  "Metabolites" : [ {
    "SMILES" : "C\\C=C1\\N(C)C(C)CC1(C1=CC=CC=C1)C1=CC=CC=C1",
    "InChI" : "InChI=1S/C20H23N/c1-4-19-20(15-16(2)21(19)3,17-11-7-5-8-12-17)18-13-9-6-10-14-18/h4-14,16H,15H2,1-3H3",
    "DrugBank ID" : "DBMET00181",
    "MetXBioDB biotransformation ID" : "N/A"
  }, {
    "SMILES" : "CCC1C(C)N(C)CC1(C2=CC=CC=C2)C3=CC=CC=C3",
    "InChI" : "InChI=1S/C20H25N/c1-4-19-16(2)21(3)15-20(19,17-11-7-5-8-12-17)18-13-9-6-10-14-18/h5-14,16,19H,4,15H2,1-3H3",
    "DrugBank ID" : "N/A",
    "MetXBioDB biotransformation ID" : "BIOTID01424"
  } ]
}, {
  "Parent molecule" : {
    "SMILES" : "CC1=NC2=C(C(=O)N(C)C(=O)N2CC3CCCCC3)N1C",
    "InChI" : "InChI=1S/C15H22N4O2/c1-10-16-13-12(17(10)2)14(20)18(3)15(21)19(13)9-11-7-5-4-6-8-11/h11H,4-9H2,1-3H3",
    "DrugBank ID" : "N/A",
    "MetXBioDB ID" : "METXBIODB00046"
  },
  "Metabolites" : [ {
    "SMILES" : "CC1=NC2=C(C(=O)N(C)C(=O)N2CC3CCCCC3)N1CO",
    "InChI" : "InChI=1S/C15H22N4O3/c1-10-16-13-12(19(10)9-20)14(21)17(2)15(22)18(13)8-11-6-4-3-5-7-11/h11,20H,3-9H2,1-2H3",
    "DrugBank ID" : "N/A",
    "MetXBioDB biotransformation ID" : "BIOTID00030"
  }, {
    "SMILES" : "CC1=NC2=C(C(=O)N(C)C(=O)N2CC3CCCC(C3)O)N1C",
    "InChI" : "InChI=1S/C15H22N4O3/c1-9-16-13-12(17(9)2)14(21)18(3)15(22)19(13)8-10-5-4-6-11(20)7-10/h10-11,20H,4-8H2,1-3H3",
    "DrugBank ID" : "N/A",
    "MetXBioDB biotransformation ID" : "BIOTID00029"
  }, {
    "SMILES" : "CN1C(=NC2=C1C(=O)N(C)C(=O)N2CC3CCCCC3)CO",
    "InChI" : "InChI=1S/C15H22N4O3/c1-17-11(9-20)16-13-12(17)14(21)18(2)15(22)19(13)8-10-6-4-3-5-7-10/h10,20H,3-9H2,1-2H3",
    "DrugBank ID" : "N/A",
    "MetXBioDB biotransformation ID" : "BIOTID00031"
  } ]
}, {
  "Parent molecule" : {
    "SMILES" : "CC1=C(C(=C(C[S@](=O)C2=NC3=C(C=C(C=C3)OC)N2)N=C1)C)OC",
    "InChI" : "InChI=1S/C17H19N3O3S/c1-10-8-18-15(11(2)16(10)23-4)9-24(21)17-19-13-6-5-12(22-3)7-14(13)20-17/h5-8H,9H2,1-4H3,(H,19,20)",
    "DrugBank ID" : "N/A",
    "MetXBioDB ID" : "METXBIODB00771"
  },
  "Metabolites" : [ {
    "SMILES" : "CC1=C(C(=C(CS(=O)(=O)C2=NC3=C(C=C(C=C3)OC)N2)N=C1)C)OC",
    "InChI" : "InChI=1S/C17H19N3O4S/c1-10-8-18-15(11(2)16(10)24-4)9-25(21,22)17-19-13-6-5-12(23-3)7-14(13)20-17/h5-8H,9H2,1-4H3,(H,19,20)",
    "DrugBank ID" : "N/A",
    "MetXBioDB biotransformation ID" : "BIOTID00522"
  }, {
    "SMILES" : "CC1=C(C(=C(CS(=O)C2=NC3=C(C=C(C=C3)O)N2)N=C1)C)OC",
    "InChI" : "InChI=1S/C16H17N3O3S/c1-9-7-17-14(10(2)15(9)22-3)8-23(21)16-18-12-5-4-11(20)6-13(12)19-16/h4-7,20H,8H2,1-3H3,(H,18,19)",
    "DrugBank ID" : "N/A",
    "MetXBioDB biotransformation ID" : "BIOTID00523"
  }, {
    "SMILES" : "CC1=C(C(=C(CS(=O)C2=NC3=C(C=C(C=C3)OC)N2)N=C1)CO)OC",
    "InChI" : "InChI=1S/C17H19N3O4S/c1-10-7-18-15(12(8-21)16(10)24-3)9-25(22)17-19-13-5-4-11(23-2)6-14(13)20-17/h4-7,21H,8-9H2,1-3H3,(H,19,20)",
    "DrugBank ID" : "N/A",
    "MetXBioDB biotransformation ID" : "BIOTID01443"
  }, {
    "SMILES" : "CC1=C(CS(=O)C2=NC3=C(C=C(C=C3)OC)N2)N=CC(=C1OC)CO",
    "InChI" : "InChI=1S/C17H19N3O4S/c1-10-15(18-7-11(8-21)16(10)24-3)9-25(22)17-19-13-5-4-12(23-2)6-14(13)20-17/h4-7,21H,8-9H2,1-3H3,(H,19,20)",
    "DrugBank ID" : "N/A",
    "MetXBioDB biotransformation ID" : "BIOTID00521"
  } ]
}, {
  "Parent molecule" : {
    "SMILES" : "CN1CC[C@@]23[C@@]4([H])CCC(=O)[C@]2([H])OC5=C3C(=CC=C5O)C[C@]41[H]",
    "InChI" : "InChI=1S/C17H19NO3/c1-18-7-6-17-10-3-5-13(20)16(17)21-15-12(19)4-2-9(14(15)17)8-11(10)18/h2,4,10-11,16,19H,3,5-8H2,1H3",
    "DrugBank ID" : "N/A",
    "MetXBioDB ID" : "METXBIODB01968"
  },
  "Metabolites" : [ {
    "SMILES" : "C1=C2CC3C4CCC(=O)C5C4(CCN3)C2=C(C(=C1)O)O5",
    "InChI" : "InChI=1S/C16H17NO3/c18-11-3-1-8-7-10-9-2-4-12(19)15-16(9,5-6-17-10)13(8)14(11)20-15/h1,3,9-10,15,17-18H,2,4-7H2",
    "DrugBank ID" : "N/A",
    "MetXBioDB biotransformation ID" : "BIOTID01398"
  } ]
}, {
  "Parent molecule" : {
    "SMILES" : "C1=CC2=C(C=C1)SC3=CC=C(C=C3N2CCCN4CCN(CC4)CCO)C(F)(F)F",
    "InChI" : "InChI=1S/C22H26F3N3OS/c23-22(24,25)17-6-7-21-19(16-17)28(18-4-1-2-5-20(18)30-21)9-3-8-26-10-12-27(13-11-26)14-15-29/h1-2,4-7,16,29H,3,8-15H2",
    "DrugBank ID" : "N/A",
    "MetXBioDB ID" : "METXBIODB00841"
  },
  "Metabolites" : [ {
    "SMILES" : "C1=CC2=C(C=C1)S(=O)C3=CC=C(C=C3N2CCCN4CCN(CC4)CCO)C(F)(F)F",
    "InChI" : "InChI=1S/C22H26F3N3O2S/c23-22(24,25)17-6-7-21-19(16-17)28(18-4-1-2-5-20(18)31(21)30)9-3-8-26-10-12-27(13-11-26)14-15-29/h1-2,4-7,16,29H,3,8-15H2",
    "DrugBank ID" : "N/A",
    "MetXBioDB biotransformation ID" : "BIOTID00568"
  } ]
}, {
  "Parent molecule" : {
    "SMILES" : "CN(C)CCOC1=CC=C(C=C1)/C(=C(/CCCl)\\C2=CC=CC=C2)/C3=CC=CC=C3",
    "InChI" : "InChI=1S/C26H28ClNO/c1-28(2)19-20-29-24-15-13-23(14-16-24)26(22-11-7-4-8-12-22)25(17-18-27)21-9-5-3-6-10-21/h3-16H,17-20H2,1-2H3",
    "DrugBank ID" : "N/A",
    "MetXBioDB ID" : "METXBIODB01485"
  },
  "Metabolites" : [ {
    "SMILES" : "CNCCOC1=CC=C(C=C1)C(=C(CCCl)C2=CC=CC=C2)C3=CC=CC=C3",
    "InChI" : "InChI=1S/C25H26ClNO/c1-27-18-19-28-23-14-12-22(13-15-23)25(21-10-6-3-7-11-21)24(16-17-26)20-8-4-2-5-9-20/h2-15,27H,16-19H2,1H3",
    "DrugBank ID" : "N/A",
    "MetXBioDB biotransformation ID" : "BIOTID01034"
  } ]
}, {
  "Parent molecule" : {
    "SMILES" : "CC1=C(C=CC=C1)N2C(=NC3=C(C=CC=C3)C2=O)C",
    "InChI" : "InChI=1S/C16H14N2O/c1-11-7-3-6-10-15(11)18-12(2)17-14-9-5-4-8-13(14)16(18)19/h3-10H,1-2H3",
    "DrugBank ID" : "N/A",
    "MetXBioDB ID" : "METXBIODB01030"
  },
  "Metabolites" : [ {
    "SMILES" : "CC1=CC(=CC=C1N2C(=NC3=C(C=CC=C3)C2=O)C)O",
    "InChI" : "InChI=1S/C16H14N2O2/c1-10-9-12(19)7-8-15(10)18-11(2)17-14-6-4-3-5-13(14)16(18)20/h3-9,19H,1-2H3",
    "DrugBank ID" : "N/A",
    "MetXBioDB biotransformation ID" : "BIOTID00699"
  }, {
    "SMILES" : "CC1=C(C=CC=C1N2C(=NC3=C(C=CC=C3)C2=O)C)O",
    "InChI" : "InChI=1S/C16H14N2O2/c1-10-14(8-5-9-15(10)19)18-11(2)17-13-7-4-3-6-12(13)16(18)20/h3-9,19H,1-2H3",
    "DrugBank ID" : "N/A",
    "MetXBioDB biotransformation ID" : "BIOTID00700"
  }, {
    "SMILES" : "CC1=NC2=C(C=CC=C2)C(=O)N1C3=C(C=CC=C3)CO",
    "InChI" : "InChI=1S/C16H14N2O2/c1-11-17-14-8-4-3-7-13(14)16(20)18(11)15-9-5-2-6-12(15)10-19/h2-9,19H,10H2,1H3",
    "DrugBank ID" : "N/A",
    "MetXBioDB biotransformation ID" : "BIOTID00701"
  } ]
}, {
  "Parent molecule" : {
    "SMILES" : "CN(C)C1=CC=CC=C1",
    "InChI" : "InChI=1S/C8H11N/c1-9(2)8-6-4-3-5-7-8/h3-7H,1-2H3",
    "DrugBank ID" : "N/A",
    "MetXBioDB ID" : "METXBIODB01812"
  },
  "Metabolites" : [ {
    "SMILES" : "CNC1=CC=CC=C1",
    "InChI" : "InChI=1S/C7H9N/c1-8-7-5-3-2-4-6-7/h2-6,8H,1H3",
    "DrugBank ID" : "N/A",
    "MetXBioDB biotransformation ID" : "BIOTID01274"
  } ]
}, {
  "Parent molecule" : {
    "SMILES" : "C[C@]1([H])C[C@@]2([H])[C@]3([H])CCC4=CC(=O)C=C[C@]4(C)C3=CC[C@]2(C)[C@@]1([H])C(=O)CN5CCN(CC5)C6=CC(=NC(=N6)N7CCCC7)N8CCCC8",
    "InChI" : "InChI=1S/C38H52N6O2/c1-26-22-31-29-9-8-27-23-28(45)10-12-37(27,2)30(29)11-13-38(31,3)35(26)32(46)25-41-18-20-43(21-19-41)34-24-33(42-14-4-5-15-42)39-36(40-34)44-16-6-7-17-44/h10-12,23-24,26,29,31,35H,4-9,13-22,25H2,1-3H3",
    "DrugBank ID" : "N/A",
    "MetXBioDB ID" : "METXBIODB01471"
  },
  "Metabolites" : [ {
    "SMILES" : "CC1CC2C3CCC4=CC(=O)C=CC4(C)C3=CCC2(C)C1C(=O)CN5CCN(CC5)C6=CC(=NC(=N6)N7CCC(C7)O)N8CCCC8",
    "InChI" : "InChI=1S/C38H52N6O3/c1-25-20-31-29-7-6-26-21-27(45)8-11-37(26,2)30(29)9-12-38(31,3)35(25)32(47)24-41-16-18-43(19-17-41)34-22-33(42-13-4-5-14-42)39-36(40-34)44-15-10-28(46)23-44/h8-9,11,21-22,25,28-29,31,35,46H,4-7,10,12-20,23-24H2,1-3H3",
    "DrugBank ID" : "N/A",
    "MetXBioDB biotransformation ID" : "BIOTID01025"
  }, {
    "SMILES" : "CC1CC2C3CC(C4=CC(=O)C=CC4(C)C3=CCC2(C)C1C(=O)CN5CCN(CC5)C6=CC(=NC(=N6)N7CCCC7)N8CCCC8)O",
    "InChI" : "InChI=1S/C38H52N6O3/c1-25-20-29-27-22-31(46)30-21-26(45)8-10-37(30,2)28(27)9-11-38(29,3)35(25)32(47)24-41-16-18-43(19-17-41)34-23-33(42-12-4-5-13-42)39-36(40-34)44-14-6-7-15-44/h8-10,21,23,25,27,29,31,35,46H,4-7,11-20,22,24H2,1-3H3",
    "DrugBank ID" : "N/A",
    "MetXBioDB biotransformation ID" : "BIOTID01024"
  }, {
    "SMILES" : "CC1CC2C3CCC4=CC(=O)C=CC4(C)C3=CCC2(C)C1C(=O)CN5CCN(CC5)C6=NC(=NC(=C6)N7CCC(C7)O)N8CCCC8",
    "InChI" : "InChI=1S/C38H52N6O3/c1-25-20-31-29-7-6-26-21-27(45)8-11-37(26,2)30(29)9-12-38(31,3)35(25)32(47)24-41-16-18-42(19-17-41)33-22-34(44-15-10-28(46)23-44)40-36(39-33)43-13-4-5-14-43/h8-9,11,21-22,25,28-29,31,35,46H,4-7,10,12-20,23-24H2,1-3H3",
    "DrugBank ID" : "N/A",
    "MetXBioDB biotransformation ID" : "BIOTID01026"
  } ]
}, {
  "Parent molecule" : {
    "SMILES" : "CCCCC/C(/[H])=C(/[H])\\C/C(/[H])=C(/[H])\\CCCCCCCC(=O)O",
    "InChI" : "InChI=1S/C18H32O2/c1-2-3-4-5-6-7-8-9-10-11-12-13-14-15-16-17-18(19)20/h6-7,9-10H,2-5,8,11-17H2,1H3,(H,19,20)",
    "DrugBank ID" : "N/A",
    "MetXBioDB ID" : "METXBIODB01977"
  },
  "Metabolites" : [ {
    "SMILES" : "CCCCCC=CCC1C(CCCCCCCC(=O)O)O1",
    "InChI" : "InChI=1S/C18H32O3/c1-2-3-4-5-7-10-13-16-17(21-16)14-11-8-6-9-12-15-18(19)20/h7,10,16-17H,2-6,8-9,11-15H2,1H3,(H,19,20)",
    "DrugBank ID" : "N/A",
    "MetXBioDB biotransformation ID" : "BIOTID01404"
  }, {
    "SMILES" : "CCCCCC1C(CC=CCCCCCCCC(=O)O)O1",
    "InChI" : "InChI=1S/C18H32O3/c1-2-3-10-13-16-17(21-16)14-11-8-6-4-5-7-9-12-15-18(19)20/h8,11,16-17H,2-7,9-10,12-15H2,1H3,(H,19,20)",
    "DrugBank ID" : "N/A",
    "MetXBioDB biotransformation ID" : "BIOTID01405"
  } ]
}, {
  "Parent molecule" : {
    "SMILES" : "CC1=CC=C(C(=C1)CC(=O)O)NC2=C(C=CC=C2Cl)F",
    "InChI" : "InChI=1S/C15H13ClFNO2/c1-9-5-6-13(10(7-9)8-14(19)20)18-15-11(16)3-2-4-12(15)17/h2-7,18H,8H2,1H3,(H,19,20)",
    "DrugBank ID" : "N/A",
    "MetXBioDB ID" : "METXBIODB01982"
  },
  "Metabolites" : [ {
    "SMILES" : "C1=CC(=C(C(=C1)Cl)NC2=CC=C(C=C2CC(=O)O)CO)F",
    "InChI" : "InChI=1S/C15H13ClFNO3/c16-11-2-1-3-12(17)15(11)18-13-5-4-9(8-19)6-10(13)7-14(20)21/h1-6,18-19H,7-8H2,(H,20,21)",
    "DrugBank ID" : "N/A",
    "MetXBioDB biotransformation ID" : "BIOTID01407"
  }, {
    "SMILES" : "CC1=CC=C(C(=C1)CC(=O)O)NC2=C(C=C(C=C2Cl)O)F",
    "InChI" : "InChI=1S/C15H13ClFNO3/c1-8-2-3-13(9(4-8)5-14(20)21)18-15-11(16)6-10(19)7-12(15)17/h2-4,6-7,18-19H,5H2,1H3,(H,20,21)",
    "DrugBank ID" : "N/A",
    "MetXBioDB biotransformation ID" : "BIOTID01408"
  } ]
}, {
  "Parent molecule" : {
    "SMILES" : "C1=CC=C(C=C1)CCNC(=N)NC(=N)N",
    "InChI" : "InChI=1S/C10H15N5/c11-9(12)15-10(13)14-7-6-8-4-2-1-3-5-8/h1-5H,6-7H2,(H6,11,12,13,14,15)",
    "DrugBank ID" : "N/A",
    "MetXBioDB ID" : "METXBIODB01173"
  },
  "Metabolites" : [ {
    "SMILES" : "C1=C(C=CC(=C1)O)CCNC(=N)NC(=N)N",
    "InChI" : "InChI=1S/C10H15N5O/c11-9(12)15-10(13)14-6-5-7-1-3-8(16)4-2-7/h1-4,16H,5-6H2,(H6,11,12,13,14,15)",
    "DrugBank ID" : "N/A",
    "MetXBioDB biotransformation ID" : "BIOTID00799"
  } ]
}, {
  "Parent molecule" : {
    "SMILES" : "CC1=CC=C(C=C1)S(=O)(=O)NC2=CC=NN2C3=CC=CC=C3",
    "InChI" : "InChI=1S/C16H15N3O2S/c1-13-7-9-15(10-8-13)22(20,21)18-16-11-12-17-19(16)14-5-3-2-4-6-14/h2-12,18H,1H3",
    "DrugBank ID" : "N/A",
    "MetXBioDB ID" : "METXBIODB00568"
  },
  "Metabolites" : [ {
    "SMILES" : "CC1=CC=C(C=C1)S(=O)(=O)NC2=CC=NN2C3=CC=C(C=C3)O",
    "InChI" : "InChI=1S/C16H15N3O3S/c1-12-2-8-15(9-3-12)23(21,22)18-16-10-11-17-19(16)13-4-6-14(20)7-5-13/h2-11,18,20H,1H3",
    "DrugBank ID" : "N/A",
    "MetXBioDB biotransformation ID" : "BIOTID00386"
  }, {
    "SMILES" : "C1=CC=C(C=C1)N2C(=CC=N2)NS(=O)(=O)C3=CC=C(C=C3)CO",
    "InChI" : "InChI=1S/C16H15N3O3S/c20-12-13-6-8-15(9-7-13)23(21,22)18-16-10-11-17-19(16)14-4-2-1-3-5-14/h1-11,18,20H,12H2",
    "DrugBank ID" : "N/A",
    "MetXBioDB biotransformation ID" : "BIOTID00385"
  } ]
}, {
  "Parent molecule" : {
    "SMILES" : "CN(C)CC/C(/[H])=C\\1/C2=C(C=CC=C2)COC3=C1C=CC=C3",
    "InChI" : "InChI=1S/C19H21NO/c1-20(2)13-7-11-17-16-9-4-3-8-15(16)14-21-19-12-6-5-10-18(17)19/h3-6,8-12H,7,13-14H2,1-2H3",
    "DrugBank ID" : "N/A",
    "MetXBioDB ID" : "METXBIODB00751"
  },
  "Metabolites" : [ {
    "SMILES" : "CN(C)CCC=C1C2=C(C=CC=C2)OCC3=CC=C(C=C31)O",
    "InChI" : "InChI=1S/C19H21NO2/c1-20(2)11-5-7-16-17-6-3-4-8-19(17)22-13-14-9-10-15(21)12-18(14)16/h3-4,6-10,12,21H,5,11,13H2,1-2H3",
    "DrugBank ID" : "N/A",
    "MetXBioDB biotransformation ID" : "BIOTID00511"
  }, {
    "SMILES" : "CNCCC=C1C2=C(C=CC=C2)COC3=C1C=CC=C3",
    "InChI" : "InChI=1S/C18H19NO/c1-19-12-6-10-16-15-8-3-2-7-14(15)13-20-18-11-5-4-9-17(16)18/h2-5,7-11,19H,6,12-13H2,1H3",
    "DrugBank ID" : "N/A",
    "MetXBioDB biotransformation ID" : "BIOTID00510"
  } ]
}, {
  "Parent molecule" : {
    "SMILES" : "NC(=O)N1C2=CC=CC=C2C=CC2=CC=C(O)C=C12",
    "InChI" : "InChI=1S/C15H12N2O2/c16-15(19)17-13-4-2-1-3-10(13)5-6-11-7-8-12(18)9-14(11)17/h1-9,18H,(H2,16,19)",
    "DrugBank ID" : "N/A",
    "MetXBioDB ID" : "N/A"
  },
  "Metabolites" : [ {
    "SMILES" : "NC(=O)N1C2=CC=CC=C2C=CC2=CC(O)=C(O)C=C12",
    "InChI" : "InChI=1S/C15H12N2O3/c16-15(20)17-11-4-2-1-3-9(11)5-6-10-7-13(18)14(19)8-12(10)17/h1-8,18-19H,(H2,16,20)",
    "DrugBank ID" : "DBMET01101",
    "MetXBioDB biotransformation ID" : "N/A"
  } ]
}, {
  "Parent molecule" : {
    "SMILES" : "[H][C@@]12C[C@@H](C)[C@](OC(=O)CC)(C(=O)SCF)[C@@]1(C)C[C@H](O)[C@@]1(F)[C@@]2([H])C[C@H](F)C2=CC(=O)C=C[C@]12C",
    "InChI" : "InChI=1S/C25H31F3O5S/c1-5-20(31)33-25(21(32)34-12-26)13(2)8-15-16-10-18(27)17-9-14(29)6-7-22(17,3)24(16,28)19(30)11-23(15,25)4/h6-7,9,13,15-16,18-19,30H,5,8,10-12H2,1-4H3",
    "DrugBank ID" : "N/A",
    "MetXBioDB ID" : "N/A"
  },
  "Metabolites" : [ {
    "SMILES" : "C[C@@H]1CC2C3C[C@H](F)C4=CC(=O)C=C[C@]4(C)[C@@]3(F)[C@@H](O)C[C@]2(C)[C@@]1(O)C(O)=O",
    "InChI" : "InChI=1S/C21H26F2O5/c1-10-6-12-13-8-15(22)14-7-11(24)4-5-18(14,2)20(13,23)16(25)9-19(12,3)21(10,28)17(26)27/h4-5,7,10,12-13,15-16,25,28H,6,8-9H2,1-3H3,(H,26,27)",
    "DrugBank ID" : "DBMET00450",
    "MetXBioDB biotransformation ID" : "N/A"
  } ]
}, {
  "Parent molecule" : {
    "SMILES" : "CC(C)CC1=CC=C(C=C1)[C@]([H])(C)C(=O)O",
    "InChI" : "InChI=1S/C13H18O2/c1-9(2)8-11-4-6-12(7-5-11)10(3)13(14)15/h4-7,9-10H,8H2,1-3H3,(H,14,15)",
    "DrugBank ID" : "N/A",
    "MetXBioDB ID" : "METXBIODB00134"
  },
  "Metabolites" : [ {
    "SMILES" : "CC(C1=CC=C(C=C1)CC(C)(C)O)C(=O)O",
    "InChI" : "InChI=1S/C13H18O3/c1-9(12(14)15)11-6-4-10(5-7-11)8-13(2,3)16/h4-7,9,16H,8H2,1-3H3,(H,14,15)",
    "DrugBank ID" : "N/A",
    "MetXBioDB biotransformation ID" : "BIOTID00089"
  }, {
    "SMILES" : "CC(CC1=CC=C(C=C1)C(C)C(=O)O)CO",
    "InChI" : "InChI=1S/C13H18O3/c1-9(8-14)7-11-3-5-12(6-4-11)10(2)13(15)16/h3-6,9-10,14H,7-8H2,1-2H3,(H,15,16)",
    "DrugBank ID" : "N/A",
    "MetXBioDB biotransformation ID" : "BIOTID00090"
  } ]
}, {
  "Parent molecule" : {
    "SMILES" : "CCCCNCC1=CC(=O)OC2=C1C=CC(=C2)OC",
    "InChI" : "InChI=1S/C15H19NO3/c1-3-4-7-16-10-11-8-15(17)19-14-9-12(18-2)5-6-13(11)14/h5-6,8-9,16H,3-4,7,10H2,1-2H3",
    "DrugBank ID" : "N/A",
    "MetXBioDB ID" : "METXBIODB00257"
  },
  "Metabolites" : [ {
    "SMILES" : "COC1=CC2=C(C=C1)C(=CC(=O)O2)CN",
    "InChI" : "InChI=1S/C11H11NO3/c1-14-8-2-3-9-7(6-12)4-11(13)15-10(9)5-8/h2-5H,6,12H2,1H3",
    "DrugBank ID" : "N/A",
    "MetXBioDB biotransformation ID" : "BIOTID00170"
  }, {
    "SMILES" : "CCCCNCC1=CC(=O)OC2=C1C=CC(=C2)O",
    "InChI" : "InChI=1S/C14H17NO3/c1-2-3-6-15-9-10-7-14(17)18-13-8-11(16)4-5-12(10)13/h4-5,7-8,15-16H,2-3,6,9H2,1H3",
    "DrugBank ID" : "N/A",
    "MetXBioDB biotransformation ID" : "BIOTID00169"
  } ]
}, {
  "Parent molecule" : {
    "SMILES" : "CC1=CC(=NO1)NS(=O)(=O)C2=CC=C(C=C2)N",
    "InChI" : "InChI=1S/C10H11N3O3S/c1-7-6-10(12-16-7)13-17(14,15)9-4-2-8(11)3-5-9/h2-6H,11H2,1H3,(H,12,13)",
    "DrugBank ID" : "N/A",
    "MetXBioDB ID" : "METXBIODB01391"
  },
  "Metabolites" : [ {
    "SMILES" : "CC1=CC(=NO1)NS(=O)(=O)C2=CC=C(C=C2)NO",
    "InChI" : "InChI=1S/C10H11N3O4S/c1-7-6-10(12-17-7)13-18(15,16)9-4-2-8(11-14)3-5-9/h2-6,11,14H,1H3,(H,12,13)",
    "DrugBank ID" : "N/A",
    "MetXBioDB biotransformation ID" : "BIOTID00962"
  } ]
}, {
  "Parent molecule" : {
    "SMILES" : "CCC1=CC=CC2=C1NC3=C2CCO[C@]3(CC)CC(=O)O",
    "InChI" : "InChI=1S/C17H21NO3/c1-3-11-6-5-7-12-13-8-9-21-17(4-2,10-14(19)20)16(13)18-15(11)12/h5-7,18H,3-4,8-10H2,1-2H3,(H,19,20)",
    "DrugBank ID" : "N/A",
    "MetXBioDB ID" : "METXBIODB00052"
  },
  "Metabolites" : [ {
    "SMILES" : "CCC1=CC(=CC2=C1NC3=C2CCOC3(CC)CC(=O)O)O",
    "InChI" : "InChI=1S/C17H21NO4/c1-3-10-7-11(19)8-13-12-5-6-22-17(4-2,9-14(20)21)16(12)18-15(10)13/h7-8,18-19H,3-6,9H2,1-2H3,(H,20,21)",
    "DrugBank ID" : "N/A",
    "MetXBioDB biotransformation ID" : "BIOTID00033"
  }, {
    "SMILES" : "CCC1=C(C=CC2=C1NC3=C2CCOC3(CC)CC(=O)O)O",
    "InChI" : "InChI=1S/C17H21NO4/c1-3-10-13(19)6-5-11-12-7-8-22-17(4-2,9-14(20)21)16(12)18-15(10)11/h5-6,18-19H,3-4,7-9H2,1-2H3,(H,20,21)",
    "DrugBank ID" : "N/A",
    "MetXBioDB biotransformation ID" : "BIOTID00034"
  } ]
}, {
  "Parent molecule" : {
    "SMILES" : "C1=CC=C(C=C1)C2(CCCCC2)N3CCCCC3",
    "InChI" : "InChI=1S/C17H25N/c1-4-10-16(11-5-1)17(12-6-2-7-13-17)18-14-8-3-9-15-18/h1,4-5,10-11H,2-3,6-9,12-15H2",
    "DrugBank ID" : "N/A",
    "MetXBioDB ID" : "METXBIODB01170"
  },
  "Metabolites" : [ {
    "SMILES" : "C1=CC=C(C=C1)C2(CCCCC2)N3CCC(CC3)O",
    "InChI" : "InChI=1S/C17H25NO/c19-16-9-13-18(14-10-16)17(11-5-2-6-12-17)15-7-3-1-4-8-15/h1,3-4,7-8,16,19H,2,5-6,9-14H2",
    "DrugBank ID" : "N/A",
    "MetXBioDB biotransformation ID" : "BIOTID00797"
  }, {
    "SMILES" : "C1=CC=C(C=C1)C2(CCC(CC2)O)N3CCCCC3",
    "InChI" : "InChI=1S/C17H25NO/c19-16-9-11-17(12-10-16,15-7-3-1-4-8-15)18-13-5-2-6-14-18/h1,3-4,7-8,16,19H,2,5-6,9-14H2",
    "DrugBank ID" : "N/A",
    "MetXBioDB biotransformation ID" : "BIOTID00798"
  } ]
}, {
  "Parent molecule" : {
    "SMILES" : "C[C@]([H])(CCC(=O)O)[C@@]1([H])CC[C@@]2([H])[C@@]3([H])[C@]([H])(CC[C@]12C)[C@@]4(C)CC[C@@]([H])(C[C@@]4([H])C[C@]3([H])O)O",
    "InChI" : "InChI=1S/C24H40O4/c1-14(4-7-21(27)28)17-5-6-18-22-19(9-11-24(17,18)3)23(2)10-8-16(25)12-15(23)13-20(22)26/h14-20,22,25-26H,4-13H2,1-3H3,(H,27,28)",
    "DrugBank ID" : "N/A",
    "MetXBioDB ID" : "METXBIODB00939"
  },
  "Metabolites" : [ {
    "SMILES" : "CC(CCC(=O)O)C1CCC2C3C(CCC12C)C4(C)CCC(CC4C(C3O)O)O",
    "InChI" : "InChI=1S/C24H40O5/c1-13(4-7-19(26)27)15-5-6-16-20-17(9-11-23(15,16)2)24(3)10-8-14(25)12-18(24)21(28)22(20)29/h13-18,20-22,25,28-29H,4-12H2,1-3H3,(H,26,27)",
    "DrugBank ID" : "N/A",
    "MetXBioDB biotransformation ID" : "BIOTID00636"
  }, {
    "SMILES" : "CC(CCC(=O)O)C1CCC2C3C(CCC12C)C4(C)CCC(=O)CC4CC3O",
    "InChI" : "InChI=1S/C24H38O4/c1-14(4-7-21(27)28)17-5-6-18-22-19(9-11-24(17,18)3)23(2)10-8-16(25)12-15(23)13-20(22)26/h14-15,17-20,22,26H,4-13H2,1-3H3,(H,27,28)",
    "DrugBank ID" : "N/A",
    "MetXBioDB biotransformation ID" : "BIOTID00635"
  } ]
}, {
  "Parent molecule" : {
    "SMILES" : "CCC(=O)N(C1=CC=CC=C1)C2CCN(CCC3=CC=CC=C3)CC2",
    "InChI" : "InChI=1S/C22H28N2O/c1-2-22(25)24(20-11-7-4-8-12-20)21-14-17-23(18-15-21)16-13-19-9-5-3-6-10-19/h3-12,21H,2,13-18H2,1H3",
    "DrugBank ID" : "N/A",
    "MetXBioDB ID" : "METXBIODB00823"
  },
  "Metabolites" : [ {
    "SMILES" : "CCC(=O)N(C1=CC=CC=C1)C2CCNCC2",
    "InChI" : "InChI=1S/C14H20N2O/c1-2-14(17)16(12-6-4-3-5-7-12)13-8-10-15-11-9-13/h3-7,13,15H,2,8-11H2,1H3",
    "DrugBank ID" : "N/A",
    "MetXBioDB biotransformation ID" : "BIOTID00558"
  }, {
    "SMILES" : "C1=CC=C(C=C1)CC=O",
    "InChI" : "InChI=1S/C8H8O/c9-7-6-8-4-2-1-3-5-8/h1-5,7H,6H2",
    "DrugBank ID" : "N/A",
    "MetXBioDB biotransformation ID" : "BIOTID00558"
  } ]
}, {
  "Parent molecule" : {
    "SMILES" : "CCCN(CCC)CCC1=CC=C(C(=C1)OCCC2=CC=CC=C2)OC",
    "InChI" : "InChI=1S/C23H33NO2/c1-4-15-24(16-5-2)17-13-21-11-12-22(25-3)23(19-21)26-18-14-20-9-7-6-8-10-20/h6-12,19H,4-5,13-18H2,1-3H3",
    "DrugBank ID" : "N/A",
    "MetXBioDB ID" : "METXBIODB00531"
  },
  "Metabolites" : [ {
    "SMILES" : "CCCN(CCC)CCC1=CC=C(C(=C1)OCCC2=CC=CC(=C2)O)OC",
    "InChI" : "InChI=1S/C23H33NO3/c1-4-13-24(14-5-2)15-11-20-9-10-22(26-3)23(18-20)27-16-12-19-7-6-8-21(25)17-19/h6-10,17-18,25H,4-5,11-16H2,1-3H3",
    "DrugBank ID" : "N/A",
    "MetXBioDB biotransformation ID" : "BIOTID00357"
  }, {
    "SMILES" : "CCCN(CCC)CCC1=CC=C(C(=C1)OCCC2=CC=C(C=C2)O)OC",
    "InChI" : "InChI=1S/C23H33NO3/c1-4-14-24(15-5-2)16-12-20-8-11-22(26-3)23(18-20)27-17-13-19-6-9-21(25)10-7-19/h6-11,18,25H,4-5,12-17H2,1-3H3",
    "DrugBank ID" : "N/A",
    "MetXBioDB biotransformation ID" : "BIOTID00358"
  }, {
    "SMILES" : "CCCN(CCC)CCC1=CC=C(C(=C1)OCCC2=CC=CC=C2)O",
    "InChI" : "InChI=1S/C22H31NO2/c1-3-14-23(15-4-2)16-12-20-10-11-21(24)22(18-20)25-17-13-19-8-6-5-7-9-19/h5-11,18,24H,3-4,12-17H2,1-2H3",
    "DrugBank ID" : "N/A",
    "MetXBioDB biotransformation ID" : "BIOTID00360"
  }, {
    "SMILES" : "CCCNCCC1=CC=C(C(=C1)OCCC2=CC=CC=C2)OC",
    "InChI" : "InChI=1S/C20H27NO2/c1-3-13-21-14-11-18-9-10-19(22-2)20(16-18)23-15-12-17-7-5-4-6-8-17/h4-10,16,21H,3,11-15H2,1-2H3",
    "DrugBank ID" : "N/A",
    "MetXBioDB biotransformation ID" : "BIOTID00359"
  } ]
}, {
  "Parent molecule" : {
    "SMILES" : "CCOC1=CC2=C(C=C1)N=C3C=CC(=O)C=C3O2",
    "InChI" : "InChI=1S/C14H11NO3/c1-2-17-10-4-6-12-14(8-10)18-13-7-9(16)3-5-11(13)15-12/h3-8H,2H2,1H3",
    "DrugBank ID" : "N/A",
    "MetXBioDB ID" : "METXBIODB00310"
  },
  "Metabolites" : [ {
    "SMILES" : "C1=CC2=C(C=C1O)OC3=CC(=O)C=CC3=N2",
    "InChI" : "InChI=1S/C12H7NO3/c14-7-1-3-9-11(5-7)16-12-6-8(15)2-4-10(12)13-9/h1-6,14H",
    "DrugBank ID" : "N/A",
    "MetXBioDB biotransformation ID" : "BIOTID00202"
  } ]
}, {
  "Parent molecule" : {
    "SMILES" : "CN(C)CCCN1C2=C(C=CC=C2)CCC3=CC=C(C=C31)Cl",
    "InChI" : "InChI=1S/C19H23ClN2/c1-21(2)12-5-13-22-18-7-4-3-6-15(18)8-9-16-10-11-17(20)14-19(16)22/h3-4,6-7,10-11,14H,5,8-9,12-13H2,1-2H3",
    "DrugBank ID" : "N/A",
    "MetXBioDB ID" : "METXBIODB00630"
  },
  "Metabolites" : [ {
    "SMILES" : "CN(C)CCCN1C2=C(C=CC=C2)C(CC3=CC=C(C=C31)Cl)O",
    "InChI" : "InChI=1S/C19H23ClN2O/c1-21(2)10-5-11-22-17-7-4-3-6-16(17)19(23)12-14-8-9-15(20)13-18(14)22/h3-4,6-9,13,19,23H,5,10-12H2,1-2H3",
    "DrugBank ID" : "N/A",
    "MetXBioDB biotransformation ID" : "BIOTID00430"
  }, {
    "SMILES" : "CNCCCN1C2=C(C=CC=C2)CCC3=CC=C(C=C31)Cl",
    "InChI" : "InChI=1S/C18H21ClN2/c1-20-11-4-12-21-17-6-3-2-5-14(17)7-8-15-9-10-16(19)13-18(15)21/h2-3,5-6,9-10,13,20H,4,7-8,11-12H2,1H3",
    "DrugBank ID" : "N/A",
    "MetXBioDB biotransformation ID" : "BIOTID00429"
  }, {
    "SMILES" : "CN(C)CCCN1C2=CC=C(O)C=C2CCC2=CC=C(Cl)C=C12",
    "InChI" : "InChI=1S/C19H23ClN2O/c1-21(2)10-3-11-22-18-9-8-17(23)12-15(18)5-4-14-6-7-16(20)13-19(14)22/h6-9,12-13,23H,3-5,10-11H2,1-2H3",
    "DrugBank ID" : "DBMET00777",
    "MetXBioDB biotransformation ID" : "N/A"
  }, {
    "SMILES" : "CN(C)CCCN1C2=CC=CC(=C2CCC3=CC=C(C=C31)Cl)O",
    "InChI" : "InChI=1S/C19H23ClN2O/c1-21(2)11-4-12-22-17-5-3-6-19(23)16(17)10-8-14-7-9-15(20)13-18(14)22/h3,5-7,9,13,23H,4,8,10-12H2,1-2H3",
    "DrugBank ID" : "N/A",
    "MetXBioDB biotransformation ID" : "BIOTID00428"
  }, {
    "SMILES" : "CN(C)CCCN1C2=C(C=CC=C2)CCC3=C1C=C(C(=C3)O)Cl",
    "InChI" : "InChI=1S/C19H23ClN2O/c1-21(2)10-5-11-22-17-7-4-3-6-14(17)8-9-15-12-19(23)16(20)13-18(15)22/h3-4,6-7,12-13,23H,5,8-11H2,1-2H3",
    "DrugBank ID" : "N/A",
    "MetXBioDB biotransformation ID" : "BIOTID00427"
  } ]
}, {
  "Parent molecule" : {
    "SMILES" : "CN/C(=C(/[H])\\N(=O)=O)/NCCSCC1=CC=C(CN(C)C)O1",
    "InChI" : "InChI=1S/C13H22N4O3S/c1-14-13(9-17(18)19)15-6-7-21-10-12-5-4-11(20-12)8-16(2)3/h4-5,9,14-15H,6-8,10H2,1-3H3",
    "DrugBank ID" : "N/A",
    "MetXBioDB ID" : "METXBIODB01235"
  },
  "Metabolites" : [ {
    "SMILES" : "CNCC1=CC=C(CSCCNC(=CN(=O)=O)NC)O1",
    "InChI" : "InChI=1S/C12H20N4O3S/c1-13-7-10-3-4-11(19-10)9-20-6-5-15-12(14-2)8-16(17)18/h3-4,8,13-15H,5-7,9H2,1-2H3",
    "DrugBank ID" : "N/A",
    "MetXBioDB biotransformation ID" : "BIOTID00845"
  } ]
}, {
  "Parent molecule" : {
    "SMILES" : "COC1=CC=C(C=C1OC2CCCC2)C(=O)N=C3C(=CNC=C3Cl)Cl",
    "InChI" : "InChI=1S/C18H18Cl2N2O3/c1-24-15-7-6-11(8-16(15)25-12-4-2-3-5-12)18(23)22-17-13(19)9-21-10-14(17)20/h6-10,12H,2-5H2,1H3,(H,21,22,23)",
    "DrugBank ID" : "N/A",
    "MetXBioDB ID" : "METXBIODB01645"
  },
  "Metabolites" : [ {
    "SMILES" : "COC1=CC=C(C=C1OC2CCC(C2)O)C(=O)N=C3C(=CNC=C3Cl)Cl",
    "InChI" : "InChI=1S/C18H18Cl2N2O4/c1-25-15-5-2-10(6-16(15)26-12-4-3-11(23)7-12)18(24)22-17-13(19)8-21-9-14(17)20/h2,5-6,8-9,11-12,23H,3-4,7H2,1H3,(H,21,22,24)",
    "DrugBank ID" : "N/A",
    "MetXBioDB biotransformation ID" : "BIOTID01151"
  } ]
}, {
  "Parent molecule" : {
    "SMILES" : "CCCCC1=NC2(CCC(C2)O)C(=O)N1CC3=CC=C(C=C3)C4=C(C=CC=C4)C5=NNN=N5",
    "InChI" : "InChI=1S/C25H28N6O2/c1-2-3-8-22-26-25(14-13-19(32)15-25)24(33)31(22)16-17-9-11-18(12-10-17)20-6-4-5-7-21(20)23-27-29-30-28-23/h4-7,9-12,19,32H,2-3,8,13-16H2,1H3,(H,27,28,29,30)",
    "DrugBank ID" : "N/A",
    "MetXBioDB ID" : "METXBIODB01985"
  },
  "Metabolites" : [ {
    "SMILES" : "CC(CCC1=NC2(CCC(C2)O)C(=O)N1CC3=CC=C(C=C3)C4=C(C=CC=C4)C5=NNN=N5)O",
    "InChI" : "InChI=1S/C25H28N6O3/c1-16(32)6-11-22-26-25(13-12-19(33)14-25)24(34)31(22)15-17-7-9-18(10-8-17)20-4-2-3-5-21(20)23-27-29-30-28-23/h2-5,7-10,16,19,32-33H,6,11-15H2,1H3,(H,27,28,29,30)",
    "DrugBank ID" : "N/A",
    "MetXBioDB biotransformation ID" : "BIOTID01409"
  } ]
}, {
  "Parent molecule" : {
    "SMILES" : "C1CCC(CC1)C(C[C@@]2([H])CCCCN2)C3CCCCC3",
    "InChI" : "InChI=1S/C19H35N/c1-3-9-16(10-4-1)19(17-11-5-2-6-12-17)15-18-13-7-8-14-20-18/h16-20H,1-15H2",
    "DrugBank ID" : "N/A",
    "MetXBioDB ID" : "METXBIODB00067"
  },
  "Metabolites" : [ {
    "SMILES" : "C1CCC(CC1)C(CC2CCCCN2)C3CCC(CC3)O",
    "InChI" : "InChI=1S/C19H35NO/c21-18-11-9-16(10-12-18)19(15-6-2-1-3-7-15)14-17-8-4-5-13-20-17/h15-21H,1-14H2",
    "DrugBank ID" : "N/A",
    "MetXBioDB biotransformation ID" : "BIOTID00043"
  } ]
}, {
  "Parent molecule" : {
    "SMILES" : "C1=CCC(CC1)C2CO2",
    "InChI" : "InChI=1S/C8H12O/c1-2-4-7(5-3-1)8-6-9-8/h1-2,7-8H,3-6H2",
    "DrugBank ID" : "N/A",
    "MetXBioDB ID" : "METXBIODB00665"
  },
  "Metabolites" : [ {
    "SMILES" : "C1CC2C(CC1C3CO3)O2",
    "InChI" : "InChI=1S/C8H12O2/c1-2-6-7(10-6)3-5(1)8-4-9-8/h5-8H,1-4H2",
    "DrugBank ID" : "N/A",
    "MetXBioDB biotransformation ID" : "BIOTID01499"
  } ]
}, {
  "Parent molecule" : {
    "SMILES" : "CN(C)CCOC(C1=CC=CC=C1)C2=CC=CC=C2",
    "InChI" : "InChI=1S/C17H21NO/c1-18(2)13-14-19-17(15-9-5-3-6-10-15)16-11-7-4-8-12-16/h3-12,17H,13-14H2,1-2H3",
    "DrugBank ID" : "N/A",
    "MetXBioDB ID" : "METXBIODB00738"
  },
  "Metabolites" : [ {
    "SMILES" : "CNCCOC(C1=CC=CC=C1)C2=CC=CC=C2",
    "InChI" : "InChI=1S/C16H19NO/c1-17-12-13-18-16(14-8-4-2-5-9-14)15-10-6-3-7-11-15/h2-11,16-17H,12-13H2,1H3",
    "DrugBank ID" : "N/A",
    "MetXBioDB biotransformation ID" : "BIOTID00502"
  } ]
}, {
  "Parent molecule" : {
    "SMILES" : "CCOC(=N)O",
    "InChI" : "InChI=1S/C3H7NO2/c1-2-6-3(4)5/h2H2,1H3,(H2,4,5)",
    "DrugBank ID" : "N/A",
    "MetXBioDB ID" : "METXBIODB01824"
  },
  "Metabolites" : [ {
    "SMILES" : "C=COC(=N)O",
    "InChI" : "InChI=1S/C3H5NO2/c1-2-6-3(4)5/h2H,1H2,(H2,4,5)",
    "DrugBank ID" : "N/A",
    "MetXBioDB biotransformation ID" : "BIOTID01288"
  } ]
}, {
  "Parent molecule" : {
    "SMILES" : "CC/C(=C(\\C1=CC=C(C=C1)O)/C2=CC=C(C=C2)OCCN(C)C)/C3=CC=CC=C3",
    "InChI" : "InChI=1S/C26H29NO2/c1-4-25(20-8-6-5-7-9-20)26(21-10-14-23(28)15-11-21)22-12-16-24(17-13-22)29-19-18-27(2)3/h5-17,28H,4,18-19H2,1-3H3",
    "DrugBank ID" : "N/A",
    "MetXBioDB ID" : "METXBIODB00268"
  },
  "Metabolites" : [ {
    "SMILES" : "CCC(=C(C1=CC=C(C=C1)OCCN(C)C)C2=CC=C(C(=C2)O)O)C3=CC=CC=C3",
    "InChI" : "InChI=1S/C26H29NO3/c1-4-23(19-8-6-5-7-9-19)26(21-12-15-24(28)25(29)18-21)20-10-13-22(14-11-20)30-17-16-27(2)3/h5-15,18,28-29H,4,16-17H2,1-3H3",
    "DrugBank ID" : "N/A",
    "MetXBioDB biotransformation ID" : "BIOTID00178"
  }, {
    "SMILES" : "CCC(=C(C1=CC=C(C=C1)O)C2=CC=C(C=C2)OCCNC)C3=CC=CC=C3",
    "InChI" : "InChI=1S/C25H27NO2/c1-3-24(19-7-5-4-6-8-19)25(20-9-13-22(27)14-10-20)21-11-15-23(16-12-21)28-18-17-26-2/h4-16,26-27H,3,17-18H2,1-2H3",
    "DrugBank ID" : "N/A",
    "MetXBioDB biotransformation ID" : "BIOTID00177"
  } ]
}, {
  "Parent molecule" : {
    "SMILES" : "CN(CCCC(=O)C1=CC=CN=C1)N=O",
    "InChI" : "InChI=1S/C10H13N3O2/c1-13(12-15)7-3-5-10(14)9-4-2-6-11-8-9/h2,4,6,8H,3,5,7H2,1H3",
    "DrugBank ID" : "N/A",
    "MetXBioDB ID" : "METXBIODB01615"
  },
  "Metabolites" : [ {
    "SMILES" : "C1=CN=CC(=C1)C(=O)CCCN(CO)N=O",
    "InChI" : "InChI=1S/C10H13N3O3/c14-8-13(12-16)6-2-4-10(15)9-3-1-5-11-7-9/h1,3,5,7,14H,2,4,6,8H2",
    "DrugBank ID" : "N/A",
    "MetXBioDB biotransformation ID" : "BIOTID01128"
  } ]
}, {
  "Parent molecule" : {
    "SMILES" : "CC(Cl)(Cl)Cl",
    "InChI" : "InChI=1S/C2H3Cl3/c1-2(3,4)5/h1H3",
    "DrugBank ID" : "N/A",
    "MetXBioDB ID" : "METXBIODB01803"
  },
  "Metabolites" : [ {
    "SMILES" : "C(C(Cl)(Cl)Cl)O",
    "InChI" : "InChI=1S/C2H3Cl3O/c3-2(4,5)1-6/h6H,1H2",
    "DrugBank ID" : "N/A",
    "MetXBioDB biotransformation ID" : "BIOTID01266"
  } ]
}, {
  "Parent molecule" : {
    "SMILES" : "C1=CC=C(C=C1)C2(C3=CC=C(C=C3)O)C(=NC(=N2)O)O",
    "InChI" : "InChI=1S/C15H12N2O3/c18-12-8-6-11(7-9-12)15(10-4-2-1-3-5-10)13(19)16-14(20)17-15/h1-9,18H,(H2,16,17,19,20)",
    "DrugBank ID" : "N/A",
    "MetXBioDB ID" : "METXBIODB01881"
  },
  "Metabolites" : [ {
    "SMILES" : "C1=CC=C(C=C1)C2(C3=CC=C(C(=C3)O)O)C(=NC(=N2)O)O",
    "InChI" : "InChI=1S/C15H12N2O4/c18-11-7-6-10(8-12(11)19)15(9-4-2-1-3-5-9)13(20)16-14(21)17-15/h1-8,18-19H,(H2,16,17,20,21)",
    "DrugBank ID" : "N/A",
    "MetXBioDB biotransformation ID" : "BIOTID01329"
  } ]
}, {
  "Parent molecule" : {
    "SMILES" : "CCC1=C(C)CN(C1=O)C(=NCCC2=CC=C(C=C2)S(=O)(=O)NC(=NC3CCC(C)CC3)O)O",
    "InChI" : "InChI=1S/C24H34N4O5S/c1-4-21-17(3)15-28(22(21)29)24(31)25-14-13-18-7-11-20(12-8-18)34(32,33)27-23(30)26-19-9-5-16(2)6-10-19/h7-8,11-12,16,19H,4-6,9-10,13-15H2,1-3H3,(H,25,31)(H2,26,27,30)",
    "DrugBank ID" : "N/A",
    "MetXBioDB ID" : "METXBIODB01964"
  },
  "Metabolites" : [ {
    "SMILES" : "CCC1=C(C)CN(C1=O)C(=NCCC2=CC=C(C=C2)S(=O)(=O)NC(=NC3CCC(CC3)CO)O)O",
    "InChI" : "InChI=1S/C24H34N4O6S/c1-3-21-16(2)14-28(22(21)30)24(32)25-13-12-17-6-10-20(11-7-17)35(33,34)27-23(31)26-19-8-4-18(15-29)5-9-19/h6-7,10-11,18-19,29H,3-5,8-9,12-15H2,1-2H3,(H,25,32)(H2,26,27,31)",
    "DrugBank ID" : "N/A",
    "MetXBioDB biotransformation ID" : "BIOTID01396"
  } ]
}, {
  "Parent molecule" : {
    "SMILES" : "CC(C)[C@@](CCCN(C)CCC1=CC=C(C(=C1)OC)O)(C#N)C2=CC=C(C(=C2)OC)OC",
    "InChI" : "InChI=1S/C26H36N2O4/c1-19(2)26(18-27,21-9-11-23(30-4)25(17-21)32-6)13-7-14-28(3)15-12-20-8-10-22(29)24(16-20)31-5/h8-11,16-17,19,29H,7,12-15H2,1-6H3",
    "DrugBank ID" : "N/A",
    "MetXBioDB ID" : "METXBIODB01924"
  },
  "Metabolites" : [ {
    "SMILES" : "CC(C)C(CCCN)(C#N)C1=CC=C(C(=C1)OC)OC",
    "InChI" : "InChI=1S/C16H24N2O2/c1-12(2)16(11-18,8-5-9-17)13-6-7-14(19-3)15(10-13)20-4/h6-7,10,12H,5,8-9,17H2,1-4H3",
    "DrugBank ID" : "N/A",
    "MetXBioDB biotransformation ID" : "BIOTID01366"
  } ]
}, {
  "Parent molecule" : {
    "SMILES" : "CC1=C(C(C2=CC=CC(=C2)N(=O)=O)C(=C(C)N1)C(=O)OC/C(/[H])=C(\\[H])/C3=CC=CC=C3)C(=O)OC",
    "InChI" : "InChI=1S/C25H24N2O6/c1-16-21(24(28)32-3)23(19-12-7-13-20(15-19)27(30)31)22(17(2)26-16)25(29)33-14-8-11-18-9-5-4-6-10-18/h4-13,15,23,26H,14H2,1-3H3",
    "DrugBank ID" : "N/A",
    "MetXBioDB ID" : "METXBIODB02040"
  },
  "Metabolites" : [ {
    "SMILES" : "CC1=NC(=C(C(=C1C(=O)OC)C2=CC(=CC=C2)N(=O)=O)C(=O)OCC=CC3=CC=CC=C3)C",
    "InChI" : "InChI=1S/C25H22N2O6/c1-16-21(24(28)32-3)23(19-12-7-13-20(15-19)27(30)31)22(17(2)26-16)25(29)33-14-8-11-18-9-5-4-6-10-18/h4-13,15H,14H2,1-3H3",
    "DrugBank ID" : "N/A",
    "MetXBioDB biotransformation ID" : "BIOTID01456"
  }, {
    "SMILES" : "CC=CC1=CC=CC=C1",
    "InChI" : "InChI=1S/C9H10/c1-2-6-9-7-4-3-5-8-9/h2-8H,1H3",
    "DrugBank ID" : "N/A",
    "MetXBioDB biotransformation ID" : "BIOTID01457"
  }, {
    "SMILES" : "CC1=C(C(C2=CC=CC(=C2)N(=O)=O)C(=C(C)N1)C(=O)OC)C(=O)O",
    "InChI" : "InChI=1S/C16H16N2O6/c1-8-12(15(19)20)14(13(9(2)17-8)16(21)24-3)10-5-4-6-11(7-10)18(22)23/h4-7,14,17H,1-3H3,(H,19,20)",
    "DrugBank ID" : "N/A",
    "MetXBioDB biotransformation ID" : "BIOTID01457"
  } ]
}, {
  "Parent molecule" : {
    "SMILES" : "C[C@@]1([H])[C@]([H])([C@]([H])(C[C@@]([H])(O1)O[C@@]2([H])C[C@@](CC3=C(C4=C(C(=O)C5=C(C=CC=C5C4=O)OC)C(=C32)O)O)(C(=O)CO)O)N6CCOC([H])(C6)OC)O",
    "InChI" : "InChI=1S/C32H37NO13/c1-14-27(36)17(33-7-8-44-22(12-33)43-3)9-21(45-14)46-19-11-32(41,20(35)13-34)10-16-24(19)31(40)26-25(29(16)38)28(37)15-5-4-6-18(42-2)23(15)30(26)39/h4-6,14,17,19,21-22,27,34,36,38,40-41H,7-13H2,1-3H3",
    "DrugBank ID" : "N/A",
    "MetXBioDB ID" : "METXBIODB02104"
  },
  "Metabolites" : [ {
    "SMILES" : "CC1C2C(CC(O1)OC3CC(CC4=C(C5=C(C(=O)C6=C(C=CC=C6C5=O)OC)C(=C43)O)O)(C(=O)CO)O)N7CC(OC)OCC7O2",
    "InChI" : "InChI=1S/C32H35NO13/c1-13-31-16(33-10-22(42-3)43-12-20(33)46-31)7-21(44-13)45-18-9-32(40,19(35)11-34)8-15-24(18)30(39)26-25(28(15)37)27(36)14-5-4-6-17(41-2)23(14)29(26)38/h4-6,13,16,18,20-22,31,34,37,39-40H,7-12H2,1-3H3",
    "DrugBank ID" : "N/A",
    "MetXBioDB biotransformation ID" : "BIOTID01505"
  } ]
}, {
  "Parent molecule" : {
    "SMILES" : "CCOC(=O)N1CCC(=C2C3=C(CCC4=CC=CN=C42)C=C(C=C3)Cl)CC1",
    "InChI" : "InChI=1S/C22H23ClN2O2/c1-2-27-22(26)25-12-9-15(10-13-25)20-19-8-7-18(23)14-17(19)6-5-16-4-3-11-24-21(16)20/h3-4,7-8,11,14H,2,5-6,9-10,12-13H2,1H3",
    "DrugBank ID" : "N/A",
    "MetXBioDB ID" : "METXBIODB01000"
  },
  "Metabolites" : [ {
    "SMILES" : "C1=CN=C2C(=C1)CCC3=C(C=CC(=C3)Cl)C2=C4CCNCC4",
    "InChI" : "InChI=1S/C19H19ClN2/c20-16-5-6-17-15(12-16)4-3-14-2-1-9-22-19(14)18(17)13-7-10-21-11-8-13/h1-2,5-6,9,12,21H,3-4,7-8,10-11H2",
    "DrugBank ID" : "N/A",
    "MetXBioDB biotransformation ID" : "BIOTID00679"
  } ]
}, {
  "Parent molecule" : {
    "SMILES" : "CCCCC1=NC(=C(CO)N1CC2=CC=C(C=C2)C3=C(C=CC=C3)C4=NNN=N4)Cl",
    "InChI" : "InChI=1S/C22H23ClN6O/c1-2-3-8-20-24-21(23)19(14-30)29(20)13-15-9-11-16(12-10-15)17-6-4-5-7-18(17)22-25-27-28-26-22/h4-7,9-12,30H,2-3,8,13-14H2,1H3,(H,25,26,27,28)",
    "DrugBank ID" : "N/A",
    "MetXBioDB ID" : "METXBIODB01004"
  },
  "Metabolites" : [ {
    "SMILES" : "CCCCC1=NC(=C(C(=O)O)N1CC2=CC=C(C=C2)C3=C(C=CC=C3)C4=NNN=N4)Cl",
    "InChI" : "InChI=1S/C22H21ClN6O2/c1-2-3-8-18-24-20(23)19(22(30)31)29(18)13-14-9-11-15(12-10-14)16-6-4-5-7-17(16)21-25-27-28-26-21/h4-7,9-12H,2-3,8,13H2,1H3,(H,30,31)(H,25,26,27,28)",
    "DrugBank ID" : "N/A",
    "MetXBioDB biotransformation ID" : "BIOTID00681"
  }, {
    "SMILES" : "CCCCC1=NC(Cl)=C(C=O)N1CC1=CC=C(C=C1)C1=CC=CC=C1C1=NNN=N1",
    "InChI" : "InChI=1S/C22H21ClN6O/c1-2-3-8-20-24-21(23)19(14-30)29(20)13-15-9-11-16(12-10-15)17-6-4-5-7-18(17)22-25-27-28-26-22/h4-7,9-12,14H,2-3,8,13H2,1H3,(H,25,26,27,28)",
    "DrugBank ID" : "DBMET00009",
    "MetXBioDB biotransformation ID" : "N/A"
  } ]
}, {
  "Parent molecule" : {
    "SMILES" : "CC/C(=C(\\C1=CC=CC=C1)/C2=CC=C(C=C2)OCCN(=O)(C)C)/C3=CC=CC=C3",
    "InChI" : "InChI=1S/C26H29NO2/c1-4-25(21-11-7-5-8-12-21)26(22-13-9-6-10-14-22)23-15-17-24(18-16-23)29-20-19-27(2,3)28/h5-18H,4,19-20H2,1-3H3",
    "DrugBank ID" : "N/A",
    "MetXBioDB ID" : "METXBIODB02070"
  },
  "Metabolites" : [ {
    "SMILES" : "CC(C(=C(C1=CC=CC=C1)C2=CC=C(C=C2)OCCN(=O)(C)C)C3=CC=CC=C3)O",
    "InChI" : "InChI=1S/C26H29NO3/c1-20(28)25(21-10-6-4-7-11-21)26(22-12-8-5-9-13-22)23-14-16-24(17-15-23)30-19-18-27(2,3)29/h4-17,20,28H,18-19H2,1-3H3",
    "DrugBank ID" : "N/A",
    "MetXBioDB biotransformation ID" : "BIOTID01477"
  } ]
}, {
  "Parent molecule" : {
    "SMILES" : "CNCC1=CC(=O)OC2=C1C=CC(=C2)OC",
    "InChI" : "InChI=1S/C12H13NO3/c1-13-7-8-5-12(14)16-11-6-9(15-2)3-4-10(8)11/h3-6,13H,7H2,1-2H3",
    "DrugBank ID" : "N/A",
    "MetXBioDB ID" : "METXBIODB00271"
  },
  "Metabolites" : [ {
    "SMILES" : "CNCC1=CC(=O)OC2=C1C=CC(=C2)O",
    "InChI" : "InChI=1S/C11H11NO3/c1-12-6-7-4-11(14)15-10-5-8(13)2-3-9(7)10/h2-5,12-13H,6H2,1H3",
    "DrugBank ID" : "N/A",
    "MetXBioDB biotransformation ID" : "BIOTID00179"
  } ]
}, {
  "Parent molecule" : {
    "SMILES" : "C[C@@]1([H])C[C@]2([H])[C@]([H])(CC[C@@]3(C)[C@@]2([H])CC[C@@]3(C(=O)C)OC(=O)C)[C@@]4(C)CC([H])(C(=O)C=C14)O",
    "InChI" : "InChI=1S/C24H34O5/c1-13-10-16-17(22(4)12-21(28)20(27)11-19(13)22)6-8-23(5)18(16)7-9-24(23,14(2)25)29-15(3)26/h11,13,16-18,21,28H,6-10,12H2,1-5H3",
    "DrugBank ID" : "N/A",
    "MetXBioDB ID" : "METXBIODB02100"
  },
  "Metabolites" : [ {
    "SMILES" : "CC(=O)C1(CCC2C3CC(C)(C4=CC(=O)C(CC4(C)C3CCC21C)O)O)OC(=O)C",
    "InChI" : "InChI=1S/C24H34O6/c1-13(25)24(30-14(2)26)9-7-17-15-11-23(5,29)20-10-18(27)19(28)12-21(20,3)16(15)6-8-22(17,24)4/h10,15-17,19,28-29H,6-9,11-12H2,1-5H3",
    "DrugBank ID" : "N/A",
    "MetXBioDB biotransformation ID" : "BIOTID01504"
  } ]
}, {
  "Parent molecule" : {
    "SMILES" : "C1=CC2=C(C=C1)NC3=C2CCN4C3=NC5=C(C=CC=C5)C4=O",
    "InChI" : "InChI=1S/C18H13N3O/c22-18-13-6-2-4-8-15(13)20-17-16-12(9-10-21(17)18)11-5-1-3-7-14(11)19-16/h1-8,19H,9-10H2",
    "DrugBank ID" : "N/A",
    "MetXBioDB ID" : "METXBIODB01290"
  },
  "Metabolites" : [ {
    "SMILES" : "C1=CC2=C(C=C1)N=C3C4=C(CCN3C2=O)C5=C(C(=CC=C5)O)N4",
    "InChI" : "InChI=1S/C18H13N3O2/c22-14-7-3-5-10-11-8-9-21-17(16(11)20-15(10)14)19-13-6-2-1-4-12(13)18(21)23/h1-7,20,22H,8-9H2",
    "DrugBank ID" : "N/A",
    "MetXBioDB biotransformation ID" : "BIOTID00893"
  }, {
    "SMILES" : "C1=CC2=C(C=C1)N=C3C4=C(CCN3C2=O)C5=C(C=CC=C5N4)O",
    "InChI" : "InChI=1S/C18H13N3O2/c22-14-7-3-6-13-15(14)11-8-9-21-17(16(11)19-13)20-12-5-2-1-4-10(12)18(21)23/h1-7,19,22H,8-9H2",
    "DrugBank ID" : "N/A",
    "MetXBioDB biotransformation ID" : "BIOTID00890"
  }, {
    "SMILES" : "C1=CC2=C(C=C1)NC3=C2CCN4C3=NC5=C(C=C(C=C5)O)C4=O",
    "InChI" : "InChI=1S/C18H13N3O2/c22-10-5-6-15-13(9-10)18(23)21-8-7-12-11-3-1-2-4-14(11)19-16(12)17(21)20-15/h1-6,9,19,22H,7-8H2",
    "DrugBank ID" : "N/A",
    "MetXBioDB biotransformation ID" : "BIOTID00889"
  }, {
    "SMILES" : "C1=CC2=C(C=C1)N=C3C4=C(CCN3C2=O)C5=C(C=C(C=C5)O)N4",
    "InChI" : "InChI=1S/C18H13N3O2/c22-10-5-6-11-12-7-8-21-17(16(12)19-15(11)9-10)20-14-4-2-1-3-13(14)18(21)23/h1-6,9,19,22H,7-8H2",
    "DrugBank ID" : "N/A",
    "MetXBioDB biotransformation ID" : "BIOTID00891"
  }, {
    "SMILES" : "C1=CC=C2C(=C1)C3=C(C4=NC5=C(C=CC=C5)C(=O)N4CC3O)N2",
    "InChI" : "InChI=1S/C18H13N3O2/c22-14-9-21-17(20-13-8-4-2-6-11(13)18(21)23)16-15(14)10-5-1-3-7-12(10)19-16/h1-8,14,19,22H,9H2",
    "DrugBank ID" : "N/A",
    "MetXBioDB biotransformation ID" : "BIOTID00894"
  }, {
    "SMILES" : "C1=CC2=C(C=C1)N=C3C4=C(CCN3C2=O)C5=C(C=CC(=C5)O)N4",
    "InChI" : "InChI=1S/C18H13N3O2/c22-10-5-6-15-13(9-10)11-7-8-21-17(16(11)19-15)20-14-4-2-1-3-12(14)18(21)23/h1-6,9,19,22H,7-8H2",
    "DrugBank ID" : "N/A",
    "MetXBioDB biotransformation ID" : "BIOTID00892"
  } ]
}, {
  "Parent molecule" : {
    "SMILES" : "CCC(C)(C)OC",
    "InChI" : "InChI=1S/C6H14O/c1-5-6(2,3)7-4/h5H2,1-4H3",
    "DrugBank ID" : "N/A",
    "MetXBioDB ID" : "METXBIODB01436"
  },
  "Metabolites" : [ {
    "SMILES" : "CCC(C)(C)O",
    "InChI" : "InChI=1S/C5H12O/c1-4-5(2,3)6/h6H,4H2,1-3H3",
    "DrugBank ID" : "N/A",
    "MetXBioDB biotransformation ID" : "BIOTID00996"
  } ]
}, {
  "Parent molecule" : {
    "SMILES" : "[C@]([H])(C(F)(F)OC(F)F)(Cl)F",
    "InChI" : "InChI=1S/C3H2ClF5O/c4-1(5)3(8,9)10-2(6)7/h1-2H",
    "DrugBank ID" : "N/A",
    "MetXBioDB ID" : "METXBIODB00116"
  },
  "Metabolites" : [ {
    "SMILES" : "C(=O)(C(F)(F)OC(F)F)F",
    "InChI" : "InChI=1S/C3HF5O2/c4-1(9)3(7,8)10-2(5)6/h2H",
    "DrugBank ID" : "N/A",
    "MetXBioDB biotransformation ID" : "BIOTID00076"
  } ]
}, {
  "Parent molecule" : {
    "SMILES" : "CCN=C1NC(=NC(C)C)NC(=N1)SC",
    "InChI" : "InChI=1S/C9H17N5S/c1-5-10-7-12-8(11-6(2)3)14-9(13-7)15-4/h6H,5H2,1-4H3,(H2,10,11,12,13,14)",
    "DrugBank ID" : "N/A",
    "MetXBioDB ID" : "METXBIODB00382"
  },
  "Metabolites" : [ {
    "SMILES" : "CC(C)N=C1NC(=N)N=C(N1)SC",
    "InChI" : "InChI=1S/C7H13N5S/c1-4(2)9-6-10-5(8)11-7(12-6)13-3/h4H,1-3H3,(H3,8,9,10,11,12)",
    "DrugBank ID" : "N/A",
    "MetXBioDB biotransformation ID" : "BIOTID00248"
  }, {
    "SMILES" : "CCN=C1NC(=N)N=C(N1)SC",
    "InChI" : "InChI=1S/C6H11N5S/c1-3-8-5-9-4(7)10-6(11-5)12-2/h3H2,1-2H3,(H3,7,8,9,10,11)",
    "DrugBank ID" : "N/A",
    "MetXBioDB biotransformation ID" : "BIOTID00249"
  } ]
}, {
  "Parent molecule" : {
    "SMILES" : "O=C1NC(=O)C(N1)(C1=CC=CC=C1)C1=CC2OC2C=C1",
    "InChI" : "InChI=1S/C15H12N2O3/c18-13-15(17-14(19)16-13,9-4-2-1-3-5-9)10-6-7-11-12(8-10)20-11/h1-8,11-12H,(H2,16,17,18,19)",
    "DrugBank ID" : "N/A",
    "MetXBioDB ID" : "N/A"
  },
  "Metabolites" : [ {
    "SMILES" : "OC1C=CC(=CC1O)C1(NC(=O)NC1=O)C1=CC=CC=C1",
    "InChI" : "InChI=1S/C15H14N2O4/c18-11-7-6-10(8-12(11)19)15(9-4-2-1-3-5-9)13(20)16-14(21)17-15/h1-8,11-12,18-19H,(H2,16,17,20,21)",
    "DrugBank ID" : "DBMET00990",
    "MetXBioDB biotransformation ID" : "N/A"
  } ]
}, {
  "Parent molecule" : {
    "SMILES" : "C1=C(C=C(COC2=CC3=C(C=C2)C(=CC(=O)O3)C(F)(F)F)C(=C1)C(F)(F)F)C(F)(F)F",
    "InChI" : "InChI=1S/C19H9F9O3/c20-17(21,22)10-1-4-13(18(23,24)25)9(5-10)8-30-11-2-3-12-14(19(26,27)28)7-16(29)31-15(12)6-11/h1-7H,8H2",
    "DrugBank ID" : "N/A",
    "MetXBioDB ID" : "METXBIODB00262"
  },
  "Metabolites" : [ {
    "SMILES" : "C1=CC2=C(C=C1O)OC(=O)C=C2C(F)(F)F",
    "InChI" : "InChI=1S/C10H5F3O3/c11-10(12,13)7-4-9(15)16-8-3-5(14)1-2-6(7)8/h1-4,14H",
    "DrugBank ID" : "N/A",
    "MetXBioDB biotransformation ID" : "BIOTID00173"
  } ]
}, {
  "Parent molecule" : {
    "SMILES" : "COCCCN1CCC(CC1)NC(=O)C1=C2OCCC2=C(N)C(Cl)=C1",
    "InChI" : "InChI=1S/C18H26ClN3O3/c1-24-9-2-6-22-7-3-12(4-8-22)21-18(23)14-11-15(19)16(20)13-5-10-25-17(13)14/h11-12H,2-10,20H2,1H3,(H,21,23)",
    "DrugBank ID" : "N/A",
    "MetXBioDB ID" : "N/A"
  },
  "Metabolites" : [ {
    "SMILES" : "NC1=C2CCOC2=C(C=C1Cl)C(=O)NC1CCN(CCCO)CC1",
    "InChI" : "InChI=1S/C17H24ClN3O3/c18-14-10-13(16-12(15(14)19)4-9-24-16)17(23)20-11-2-6-21(7-3-11)5-1-8-22/h10-11,22H,1-9,19H2,(H,20,23)",
    "DrugBank ID" : "DBMET02197",
    "MetXBioDB biotransformation ID" : "N/A"
  } ]
}, {
  "Parent molecule" : {
    "SMILES" : "C#C[C@@]1(CC[C@@]2([H])[C@]3([H])CCC4=CC(=CC=C4[C@@]3([H])CC[C@@]21C)O)O",
    "InChI" : "InChI=1S/C20H24O2/c1-3-20(22)11-9-18-17-6-4-13-12-14(21)5-7-15(13)16(17)8-10-19(18,20)2/h1,5,7,12,16-18,21-22H,4,6,8-11H2,2H3",
    "DrugBank ID" : "N/A",
    "MetXBioDB ID" : "METXBIODB01784"
  },
  "Metabolites" : [ {
    "SMILES" : "C#CC1(CCC2C3CCC4=C(C(=CC=C4C3CCC21C)O)O)O",
    "InChI" : "InChI=1S/C20H24O3/c1-3-20(23)11-9-16-14-4-5-15-12(6-7-17(21)18(15)22)13(14)8-10-19(16,20)2/h1,6-7,13-14,16,21-23H,4-5,8-11H2,2H3",
    "DrugBank ID" : "N/A",
    "MetXBioDB biotransformation ID" : "BIOTID01253"
  }, {
    "SMILES" : "C#CC1(CCC2C3CCC4=C(C=C(C(=C4)O)O)C3CCC21C)O",
    "InChI" : "InChI=1S/C20H24O3/c1-3-20(23)9-7-16-14-5-4-12-10-17(21)18(22)11-15(12)13(14)6-8-19(16,20)2/h1,10-11,13-14,16,21-23H,4-9H2,2H3",
    "DrugBank ID" : "N/A",
    "MetXBioDB biotransformation ID" : "BIOTID01252"
  } ]
}, {
  "Parent molecule" : {
    "SMILES" : "C(C[C@@]([H])(C1=CC=C(C=C1)F)O)CN2CCC(CC2)(C3=CC=C(C=C3)Cl)O",
    "InChI" : "InChI=1S/C21H25ClFNO2/c22-18-7-5-17(6-8-18)21(26)11-14-24(15-12-21)13-1-2-20(25)16-3-9-19(23)10-4-16/h3-10,20,25-26H,1-2,11-15H2",
    "DrugBank ID" : "N/A",
    "MetXBioDB ID" : "METXBIODB00517"
  },
  "Metabolites" : [ {
    "SMILES" : "C(CC(=O)C1=CC=C(C=C1)F)CN2CCC(CC2)(C3=CC=C(C=C3)Cl)O",
    "InChI" : "InChI=1S/C21H23ClFNO2/c22-18-7-5-17(6-8-18)21(26)11-14-24(15-12-21)13-1-2-20(25)16-3-9-19(23)10-4-16/h3-10,26H,1-2,11-15H2",
    "DrugBank ID" : "N/A",
    "MetXBioDB biotransformation ID" : "BIOTID00349"
  }, {
    "SMILES" : "C1=C(C=CC(=C1)Cl)C2(CCNCC2)O",
    "InChI" : "InChI=1S/C11H14ClNO/c12-10-3-1-9(2-4-10)11(14)5-7-13-8-6-11/h1-4,13-14H,5-8H2",
    "DrugBank ID" : "N/A",
    "MetXBioDB biotransformation ID" : "BIOTID00348"
  } ]
}, {
  "Parent molecule" : {
    "SMILES" : "CN1C=NC2=C1C(=O)N(C)C(=N2)O",
    "InChI" : "InChI=1S/C7H8N4O2/c1-10-3-8-5-4(10)6(12)11(2)7(13)9-5/h3H,1-2H3,(H,9,13)",
    "DrugBank ID" : "N/A",
    "MetXBioDB ID" : "METXBIODB00487"
  },
  "Metabolites" : [ {
    "SMILES" : "CN1C(=O)C2=C(NC=N2)N=C1O",
    "InChI" : "InChI=1S/C6H6N4O2/c1-10-5(11)3-4(8-2-7-3)9-6(10)12/h2H,1H3,(H,7,8)(H,9,12)",
    "DrugBank ID" : "N/A",
    "MetXBioDB biotransformation ID" : "BIOTID01272"
  }, {
    "SMILES" : "CN1C2=C(N=C1O)N=C(N(C)C2=O)O",
    "InChI" : "InChI=1S/C7H8N4O3/c1-10-3-4(8-6(10)13)9-7(14)11(2)5(3)12/h1-2H3,(H,8,13)(H,9,14)",
    "DrugBank ID" : "N/A",
    "MetXBioDB biotransformation ID" : "BIOTID01271"
  } ]
}, {
  "Parent molecule" : {
    "SMILES" : "CC(=N[C@@]([H])(CSC([C@]([H])(C(F)F)OCF)(F)F)C(=O)O)O",
    "InChI" : "InChI=1S/C9H12F5NO4S/c1-4(16)15-5(8(17)18)2-20-9(13,14)6(7(11)12)19-3-10/h5-7H,2-3H2,1H3,(H,15,16)(H,17,18)",
    "DrugBank ID" : "N/A",
    "MetXBioDB ID" : "METXBIODB01067"
  },
  "Metabolites" : [ {
    "SMILES" : "CC(=NC(CS(=O)C(C(C(F)F)OCF)(F)F)C(=O)O)O",
    "InChI" : "InChI=1S/C9H12F5NO5S/c1-4(16)15-5(8(17)18)2-21(19)9(13,14)6(7(11)12)20-3-10/h5-7H,2-3H2,1H3,(H,15,16)(H,17,18)",
    "DrugBank ID" : "N/A",
    "MetXBioDB biotransformation ID" : "BIOTID00725"
  } ]
}, {
  "Parent molecule" : {
    "SMILES" : "CN1CCN(CC1)C2=NC3=C(C=CC(=C3)Cl)NC4=CC=CC=C42",
    "InChI" : "InChI=1S/C18H19ClN4/c1-22-8-10-23(11-9-22)18-14-4-2-3-5-15(14)20-16-7-6-13(19)12-17(16)21-18/h2-7,12,20H,8-11H2,1H3",
    "DrugBank ID" : "N/A",
    "MetXBioDB ID" : "METXBIODB00638"
  },
  "Metabolites" : [ {
    "SMILES" : "CN1(=O)CCN(CC1)C2=NC3=C(C=CC(=C3)Cl)NC4=CC=CC=C42",
    "InChI" : "InChI=1S/C18H19ClN4O/c1-23(24)10-8-22(9-11-23)18-14-4-2-3-5-15(14)20-16-7-6-13(19)12-17(16)21-18/h2-7,12,20H,8-11H2,1H3",
    "DrugBank ID" : "N/A",
    "MetXBioDB biotransformation ID" : "BIOTID00434"
  }, {
    "SMILES" : "C1=CC=C2C(=C1)C(=NC3=C(C=CC(=C3)Cl)N2)N4CCNCC4",
    "InChI" : "InChI=1S/C17H17ClN4/c18-12-5-6-15-16(11-12)21-17(22-9-7-19-8-10-22)13-3-1-2-4-14(13)20-15/h1-6,11,19-20H,7-10H2",
    "DrugBank ID" : "N/A",
    "MetXBioDB biotransformation ID" : "BIOTID00433"
  } ]
}, {
  "Parent molecule" : {
    "SMILES" : "CC1=C(C2=CC=C(C=C2)S(=O)(=O)N)C(=NO1)C3=CC=CC=C3",
    "InChI" : "InChI=1S/C16H14N2O3S/c1-11-15(12-7-9-14(10-8-12)22(17,19)20)16(18-21-11)13-5-3-2-4-6-13/h2-10H,1H3,(H2,17,19,20)",
    "DrugBank ID" : "N/A",
    "MetXBioDB ID" : "METXBIODB01556"
  },
  "Metabolites" : [ {
    "SMILES" : "CC1=C(C2=CC=C(C=C2)S(=O)(=O)N)C(=NO1)C3=CC=CC(=C3)O",
    "InChI" : "InChI=1S/C16H14N2O4S/c1-10-15(11-5-7-14(8-6-11)23(17,20)21)16(18-22-10)12-3-2-4-13(19)9-12/h2-9,19H,1H3,(H2,17,20,21)",
    "DrugBank ID" : "N/A",
    "MetXBioDB biotransformation ID" : "BIOTID01081"
  }, {
    "SMILES" : "C1=CC=C(C=C1)C2=NOC(=C2C3=CC=C(C=C3)S(=O)(=O)N)CO",
    "InChI" : "InChI=1S/C16H14N2O4S/c17-23(20,21)13-8-6-11(7-9-13)15-14(10-19)22-18-16(15)12-4-2-1-3-5-12/h1-9,19H,10H2,(H2,17,20,21)",
    "DrugBank ID" : "N/A",
    "MetXBioDB biotransformation ID" : "BIOTID01080"
  } ]
}, {
  "Parent molecule" : {
    "SMILES" : "CN(C)C[C@]([H])(C1=CC=C(C=C1)OC)C2(CCCCC2)O",
    "InChI" : "InChI=1S/C17H27NO2/c1-18(2)13-16(17(19)11-5-4-6-12-17)14-7-9-15(20-3)10-8-14/h7-10,16,19H,4-6,11-13H2,1-3H3",
    "DrugBank ID" : "N/A",
    "MetXBioDB ID" : "METXBIODB00162"
  },
  "Metabolites" : [ {
    "SMILES" : "CN(C)CC(C1=CC=C(C=C1)O)C2(CCCCC2)O",
    "InChI" : "InChI=1S/C16H25NO2/c1-17(2)12-15(13-6-8-14(18)9-7-13)16(19)10-4-3-5-11-16/h6-9,15,18-19H,3-5,10-12H2,1-2H3",
    "DrugBank ID" : "N/A",
    "MetXBioDB biotransformation ID" : "BIOTID00108"
  }, {
    "SMILES" : "CNCC(C1=CC=C(C=C1)OC)C2(CCCCC2)O",
    "InChI" : "InChI=1S/C16H25NO2/c1-17-12-15(16(18)10-4-3-5-11-16)13-6-8-14(19-2)9-7-13/h6-9,15,17-18H,3-5,10-12H2,1-2H3",
    "DrugBank ID" : "N/A",
    "MetXBioDB biotransformation ID" : "BIOTID00107"
  } ]
}, {
  "Parent molecule" : {
    "SMILES" : "CC(=NC1=CC=C(C=C1)O)O",
    "InChI" : "InChI=1S/C8H9NO2/c1-6(10)9-7-2-4-8(11)5-3-7/h2-5,11H,1H3,(H,9,10)",
    "DrugBank ID" : "N/A",
    "MetXBioDB ID" : "METXBIODB00001"
  },
  "Metabolites" : [ {
    "SMILES" : "CC(=O)N=C1C=CC(=O)C=C1",
    "InChI" : "InChI=1S/C8H7NO2/c1-6(10)9-7-2-4-8(11)5-3-7/h2-5H,1H3",
    "DrugBank ID" : "N/A",
    "MetXBioDB biotransformation ID" : "BIOTID00001"
  }, {
    "SMILES" : "CC(=NC1=CC=C(C(=C1)O)O)O",
    "InChI" : "InChI=1S/C8H9NO3/c1-5(10)9-6-2-3-7(11)8(12)4-6/h2-4,11-12H,1H3,(H,9,10)",
    "DrugBank ID" : "N/A",
    "MetXBioDB biotransformation ID" : "BIOTID00002"
  } ]
}, {
  "Parent molecule" : {
    "SMILES" : "CC[C@@]([H])(CC1=CC=C2C(=C1)OCO2)N",
    "InChI" : "InChI=1S/C11H15NO2/c1-2-9(12)5-8-3-4-10-11(6-8)14-7-13-10/h3-4,6,9H,2,5,7,12H2,1H3",
    "DrugBank ID" : "N/A",
    "MetXBioDB ID" : "METXBIODB00522"
  },
  "Metabolites" : [ {
    "SMILES" : "CCC(CC1=CC=C(C(=C1)O)O)N",
    "InChI" : "InChI=1S/C10H15NO2/c1-2-8(11)5-7-3-4-9(12)10(13)6-7/h3-4,6,8,12-13H,2,5,11H2,1H3",
    "DrugBank ID" : "N/A",
    "MetXBioDB biotransformation ID" : "BIOTID00351"
  } ]
}, {
  "Parent molecule" : {
    "SMILES" : "C#CCN(C)[C@]([H])(C)CC1=CC=CC=C1",
    "InChI" : "InChI=1S/C13H17N/c1-4-10-14(3)12(2)11-13-8-6-5-7-9-13/h1,5-9,12H,10-11H2,2-3H3",
    "DrugBank ID" : "N/A",
    "MetXBioDB ID" : "METXBIODB01356"
  },
  "Metabolites" : [ {
    "SMILES" : "CC(CC1=CC=CC=C1)NC",
    "InChI" : "InChI=1S/C10H15N/c1-9(11-2)8-10-6-4-3-5-7-10/h3-7,9,11H,8H2,1-2H3",
    "DrugBank ID" : "N/A",
    "MetXBioDB biotransformation ID" : "BIOTID00938"
  }, {
    "SMILES" : "C#CCNC(C)CC1=CC=CC=C1",
    "InChI" : "InChI=1S/C12H15N/c1-3-9-13-11(2)10-12-7-5-4-6-8-12/h1,4-8,11,13H,9-10H2,2H3",
    "DrugBank ID" : "N/A",
    "MetXBioDB biotransformation ID" : "BIOTID00937"
  } ]
}, {
  "Parent molecule" : {
    "SMILES" : "CC1(C)C(=O)N(C)C(=O)O1",
    "InChI" : "InChI=1S/C6H9NO3/c1-6(2)4(8)7(3)5(9)10-6/h1-3H3",
    "DrugBank ID" : "N/A",
    "MetXBioDB ID" : "METXBIODB01506"
  },
  "Metabolites" : [ {
    "SMILES" : "CC1(C)C(=NC(=O)O1)O",
    "InChI" : "InChI=1S/C5H7NO3/c1-5(2)3(7)6-4(8)9-5/h1-2H3,(H,6,7,8)",
    "DrugBank ID" : "N/A",
    "MetXBioDB biotransformation ID" : "BIOTID01049"
  } ]
}, {
  "Parent molecule" : {
    "SMILES" : "CC1=C(C(=C2CC[C@@](C)(COC3=CC=C(C=C3)C[C@@]4([H])C(=NC(=O)S4)O)OC2=C1C)C)O",
    "InChI" : "InChI=1S/C24H27NO5S/c1-13-14(2)21-18(15(3)20(13)26)9-10-24(4,30-21)12-29-17-7-5-16(6-8-17)11-19-22(27)25-23(28)31-19/h5-8,19,26H,9-12H2,1-4H3,(H,25,27,28)",
    "DrugBank ID" : "N/A",
    "MetXBioDB ID" : "METXBIODB00090"
  },
  "Metabolites" : [ {
    "SMILES" : "CC1=C(C(=C2CCC(C)(COC3=CC=C(C=C3)CC(C(=O)N=C=O)SO)OC2=C1C)C)O",
    "InChI" : "InChI=1S/C24H27NO6S/c1-14-15(2)22-19(16(3)21(14)27)9-10-24(4,31-22)12-30-18-7-5-17(6-8-18)11-20(32-29)23(28)25-13-26/h5-8,20,27,29H,9-12H2,1-4H3",
    "DrugBank ID" : "N/A",
    "MetXBioDB biotransformation ID" : "BIOTID00058"
  }, {
    "SMILES" : "CC1=C(C(=C2CCC(C)(COC3=CC=C(C=C3)CC(C(=O)N=CO)S(=O)O)OC2=C1C)C)O",
    "InChI" : "InChI=1S/C24H29NO7S/c1-14-15(2)22-19(16(3)21(14)27)9-10-24(4,32-22)12-31-18-7-5-17(6-8-18)11-20(33(29)30)23(28)25-13-26/h5-8,13,20,27H,9-12H2,1-4H3,(H,29,30)(H,25,26,28)",
    "DrugBank ID" : "N/A",
    "MetXBioDB biotransformation ID" : "BIOTID00059"
  } ]
}, {
  "Parent molecule" : {
    "SMILES" : "CC1=CC=C(C=C1NC2=NC(=CC=N2)C3=CN=CC=C3)NC(=O)C4=CC=C(C=C4)CN5CCN(C)CC5",
    "InChI" : "InChI=1S/C29H31N7O/c1-21-5-10-25(18-27(21)34-29-31-13-11-26(33-29)24-4-3-12-30-19-24)32-28(37)23-8-6-22(7-9-23)20-36-16-14-35(2)15-17-36/h3-13,18-19H,14-17,20H2,1-2H3,(H,32,37)(H,31,33,34)",
    "DrugBank ID" : "N/A",
    "MetXBioDB ID" : "METXBIODB00902"
  },
  "Metabolites" : [ {
    "SMILES" : "CC1=CC=C(C=C1NC2=NC(=CC=N2)C3=CN=CC=C3)NC(=O)C4=CC=C(C=C4)CN5CCNCC5",
    "InChI" : "InChI=1S/C28H29N7O/c1-20-4-9-24(17-26(20)34-28-31-12-10-25(33-28)23-3-2-11-30-18-23)32-27(36)22-7-5-21(6-8-22)19-35-15-13-29-14-16-35/h2-12,17-18,29H,13-16,19H2,1H3,(H,32,36)(H,31,33,34)",
    "DrugBank ID" : "N/A",
    "MetXBioDB biotransformation ID" : "BIOTID00610"
  } ]
}, {
  "Parent molecule" : {
    "SMILES" : "CCOC1=CC=C(C=C1)N=C(C)O",
    "InChI" : "InChI=1S/C10H13NO2/c1-3-13-10-6-4-9(5-7-10)11-8(2)12/h4-7H,3H2,1-2H3,(H,11,12)",
    "DrugBank ID" : "N/A",
    "MetXBioDB ID" : "METXBIODB01164"
  },
  "Metabolites" : [ {
    "SMILES" : "CCOC1=CC=C(C=C1)N(C(=O)C)O",
    "InChI" : "InChI=1S/C10H13NO3/c1-3-14-10-6-4-9(5-7-10)11(13)8(2)12/h4-7,13H,3H2,1-2H3",
    "DrugBank ID" : "N/A",
    "MetXBioDB biotransformation ID" : "BIOTID00792"
  }, {
    "SMILES" : "CC(=NC1=CC=C(C=C1)O)O",
    "InChI" : "InChI=1S/C8H9NO2/c1-6(10)9-7-2-4-8(11)5-3-7/h2-5,11H,1H3,(H,9,10)",
    "DrugBank ID" : "N/A",
    "MetXBioDB biotransformation ID" : "BIOTID00791"
  } ]
}, {
  "Parent molecule" : {
    "SMILES" : "C1=C(C=C(C2=C(C=C(C(=C2)Cl)Cl)Cl)C(=C1)Cl)Cl",
    "InChI" : "InChI=1S/C12H5Cl5/c13-6-1-2-9(14)7(3-6)8-4-11(16)12(17)5-10(8)15/h1-5H",
    "DrugBank ID" : "N/A",
    "MetXBioDB ID" : "METXBIODB00228"
  },
  "Metabolites" : [ {
    "SMILES" : "C1=C(C(=CC(=C1C2=C(C=C(C(=C2)Cl)O)Cl)Cl)Cl)Cl",
    "InChI" : "InChI=1S/C12H5Cl5O/c13-7-3-10(16)9(15)1-5(7)6-2-11(17)12(18)4-8(6)14/h1-4,18H",
    "DrugBank ID" : "N/A",
    "MetXBioDB biotransformation ID" : "BIOTID00151"
  } ]
}, {
  "Parent molecule" : {
    "SMILES" : "C1=CC2=C(C=C1)C3=C4C(=C2)C=CC5=CC=CC(=C54)C=C3",
    "InChI" : "InChI=1S/C20H12/c1-2-7-17-15(4-1)12-16-9-8-13-5-3-6-14-10-11-18(17)20(16)19(13)14/h1-12H",
    "DrugBank ID" : "N/A",
    "MetXBioDB ID" : "METXBIODB01778"
  },
  "Metabolites" : [ {
    "SMILES" : "C1=CC2=CC3=CC=C4C5=C3C(=C2C=C1)C=CC5=CC6C4O6",
    "InChI" : "InChI=1S/C20H12O/c1-2-4-14-11(3-1)9-12-6-8-16-19-13(10-17-20(16)21-17)5-7-15(14)18(12)19/h1-10,17,20H",
    "DrugBank ID" : "N/A",
    "MetXBioDB biotransformation ID" : "BIOTID01248"
  }, {
    "SMILES" : "C1=CC2=CC=C3C=C4C(=C5C=CC(=C1)C2=C35)C=CC6C4O6",
    "InChI" : "InChI=1S/C20H12O/c1-2-11-4-5-13-10-16-14(8-9-17-20(16)21-17)15-7-6-12(3-1)18(11)19(13)15/h1-10,17,20H",
    "DrugBank ID" : "N/A",
    "MetXBioDB biotransformation ID" : "BIOTID01247"
  }, {
    "SMILES" : "C1=CC=C2C(=C1)C=C3C=CC4=CC5C(C6=CC=C2C3=C46)O5",
    "InChI" : "InChI=1S/C20H12O/c1-2-4-14-11(3-1)9-12-5-6-13-10-17-20(21-17)16-8-7-15(14)18(12)19(13)16/h1-10,17,20H",
    "DrugBank ID" : "N/A",
    "MetXBioDB biotransformation ID" : "BIOTID01250"
  }, {
    "SMILES" : "C1=CC2=C3C(=C1)C=CC4=CC5=C(C(=C43)C=C2)C6C(C=C5)O6",
    "InChI" : "InChI=1S/C20H12O/c1-2-11-4-5-13-10-14-7-9-16-20(21-16)19(14)15-8-6-12(3-1)17(11)18(13)15/h1-10,16,20H",
    "DrugBank ID" : "N/A",
    "MetXBioDB biotransformation ID" : "BIOTID01249"
  }, {
    "SMILES" : "C1=CC2=C(C=C1)C3=C4C(=C2)C5C(C6=C4C(=CC=C6)C=C3)O5",
    "InChI" : "InChI=1S/C20H12O/c1-2-6-13-12(4-1)10-16-18-14(13)9-8-11-5-3-7-15(17(11)18)19-20(16)21-19/h1-10,19-20H",
    "DrugBank ID" : "N/A",
    "MetXBioDB biotransformation ID" : "BIOTID01251"
  } ]
}, {
  "Parent molecule" : {
    "SMILES" : "CN(C)CCC1=CNC2=C1C=C(C=C2)CS(=O)(=O)N3CCCC3",
    "InChI" : "InChI=1S/C17H25N3O2S/c1-19(2)10-7-15-12-18-17-6-5-14(11-16(15)17)13-23(21,22)20-8-3-4-9-20/h5-6,11-12,18H,3-4,7-10,13H2,1-2H3",
    "DrugBank ID" : "N/A",
    "MetXBioDB ID" : "METXBIODB00366"
  },
  "Metabolites" : [ {
    "SMILES" : "CN(C)CCC1=CNC2=C1C=C(C=C2)CS(=O)(=O)N3CCCC3O",
    "InChI" : "InChI=1S/C17H25N3O3S/c1-19(2)9-7-14-11-18-16-6-5-13(10-15(14)16)12-24(22,23)20-8-3-4-17(20)21/h5-6,10-11,17-18,21H,3-4,7-9,12H2,1-2H3",
    "DrugBank ID" : "N/A",
    "MetXBioDB biotransformation ID" : "BIOTID00238"
  }, {
    "SMILES" : "CNCCC1=CNC2=C1C=C(C=C2)CS(=O)(=O)N3CCCC3",
    "InChI" : "InChI=1S/C16H23N3O2S/c1-17-7-6-14-11-18-16-5-4-13(10-15(14)16)12-22(20,21)19-8-2-3-9-19/h4-5,10-11,17-18H,2-3,6-9,12H2,1H3",
    "DrugBank ID" : "N/A",
    "MetXBioDB biotransformation ID" : "BIOTID00239"
  } ]
}, {
  "Parent molecule" : {
    "SMILES" : "C=CCl",
    "InChI" : "InChI=1S/C2H3Cl/c1-2-3/h2H,1H2",
    "DrugBank ID" : "N/A",
    "MetXBioDB ID" : "METXBIODB01710"
  },
  "Metabolites" : [ {
    "SMILES" : "C1C(Cl)O1",
    "InChI" : "InChI=1S/C2H3ClO/c3-2-1-4-2/h2H,1H2",
    "DrugBank ID" : "N/A",
    "MetXBioDB biotransformation ID" : "BIOTID01201"
  } ]
}, {
  "Parent molecule" : {
    "SMILES" : "CC1=C(C=CC=C1)S(=O)(=O)N=C(C2=CC=C(CC3=CN(C)C4=C3C=C(C=C4)N=C(O)OC5CCCC5)C(=C2)OC)O",
    "InChI" : "InChI=1S/C31H33N3O6S/c1-20-8-4-7-11-29(20)41(37,38)33-30(35)22-13-12-21(28(17-22)39-3)16-23-19-34(2)27-15-14-24(18-26(23)27)32-31(36)40-25-9-5-6-10-25/h4,7-8,11-15,17-19,25H,5-6,9-10,16H2,1-3H3,(H,32,36)(H,33,35)",
    "DrugBank ID" : "N/A",
    "MetXBioDB ID" : "METXBIODB01719"
  },
  "Metabolites" : [ {
    "SMILES" : "CC1=C(C=CC=C1)S(=O)(=O)N=C(C2=CC=C(CC3=CN(C)C4=C3C=C(C=C4)N=C(O)OC5CCC(C5)O)C(=C2)OC)O",
    "InChI" : "InChI=1S/C31H33N3O7S/c1-19-6-4-5-7-29(19)42(38,39)33-30(36)21-9-8-20(28(15-21)40-3)14-22-18-34(2)27-13-10-23(16-26(22)27)32-31(37)41-25-12-11-24(35)17-25/h4-10,13,15-16,18,24-25,35H,11-12,14,17H2,1-3H3,(H,32,37)(H,33,36)",
    "DrugBank ID" : "N/A",
    "MetXBioDB biotransformation ID" : "BIOTID01207"
  }, {
    "SMILES" : "CC1=C(C=CC=C1)S(=O)(=O)N=C(C2=CC=C(CC3=CN(CO)C4=C3C=C(C=C4)N=C(O)OC5CCCC5)C(=C2)OC)O",
    "InChI" : "InChI=1S/C31H33N3O7S/c1-20-7-3-6-10-29(20)42(38,39)33-30(36)22-12-11-21(28(16-22)40-2)15-23-18-34(19-35)27-14-13-24(17-26(23)27)32-31(37)41-25-8-4-5-9-25/h3,6-7,10-14,16-18,25,35H,4-5,8-9,15,19H2,1-2H3,(H,32,37)(H,33,36)",
    "DrugBank ID" : "N/A",
    "MetXBioDB biotransformation ID" : "BIOTID01206"
  } ]
}, {
  "Parent molecule" : {
    "SMILES" : "CC(OC1=C(Cl)C=CC=C1Cl)C1=NCCN1",
    "InChI" : "InChI=1S/C11H12Cl2N2O/c1-7(11-14-5-6-15-11)16-10-8(12)3-2-4-9(10)13/h2-4,7H,5-6H2,1H3,(H,14,15)",
    "DrugBank ID" : "N/A",
    "MetXBioDB ID" : "N/A"
  },
  "Metabolites" : [ {
    "SMILES" : "CC(OC1=C(Cl)C=CC=C1Cl)C(=O)NCCN",
    "InChI" : "InChI=1S/C11H14Cl2N2O2/c1-7(11(16)15-6-5-14)17-10-8(12)3-2-4-9(10)13/h2-4,7H,5-6,14H2,1H3,(H,15,16)",
    "DrugBank ID" : "DBMET02111",
    "MetXBioDB biotransformation ID" : "N/A"
  } ]
}, {
  "Parent molecule" : {
    "SMILES" : "CC(C)N1C2=C(C=CC=C2)C(=C1/C(/[H])=C(\\[H])/[C@@]([H])(C[C@@]([H])(CC(=O)O)O)O)C3=CC=C(C=C3)F",
    "InChI" : "InChI=1S/C24H26FNO4/c1-15(2)26-21-6-4-3-5-20(21)24(16-7-9-17(25)10-8-16)22(26)12-11-18(27)13-19(28)14-23(29)30/h3-12,15,18-19,27-28H,13-14H2,1-2H3,(H,29,30)",
    "DrugBank ID" : "N/A",
    "MetXBioDB ID" : "METXBIODB00848"
  },
  "Metabolites" : [ {
    "SMILES" : "CC(C)N1C(=C(C2=CC=C(C=C2)F)C3=C1C=C(C=C3)O)C=CC(CC(CC(=O)O)O)O",
    "InChI" : "InChI=1S/C24H26FNO5/c1-14(2)26-21(10-8-17(27)11-19(29)13-23(30)31)24(15-3-5-16(25)6-4-15)20-9-7-18(28)12-22(20)26/h3-10,12,14,17,19,27-29H,11,13H2,1-2H3,(H,30,31)",
    "DrugBank ID" : "N/A",
    "MetXBioDB biotransformation ID" : "BIOTID00573"
  }, {
    "SMILES" : "C1=CC2=C(C=C1)NC(=C2C3=CC=C(C=C3)F)C=CC(CC(CC(=O)O)O)O",
    "InChI" : "InChI=1S/C21H20FNO4/c22-14-7-5-13(6-8-14)21-17-3-1-2-4-18(17)23-19(21)10-9-15(24)11-16(25)12-20(26)27/h1-10,15-16,23-25H,11-12H2,(H,26,27)",
    "DrugBank ID" : "N/A",
    "MetXBioDB biotransformation ID" : "BIOTID00574"
  }, {
    "SMILES" : "CC(C)N1C2=C(C=C(C=C2)O)C(=C1C=CC(CC(CC(=O)O)O)O)C3=CC=C(C=C3)F",
    "InChI" : "InChI=1S/C24H26FNO5/c1-14(2)26-21-9-7-18(28)12-20(21)24(15-3-5-16(25)6-4-15)22(26)10-8-17(27)11-19(29)13-23(30)31/h3-10,12,14,17,19,27-29H,11,13H2,1-2H3,(H,30,31)",
    "DrugBank ID" : "N/A",
    "MetXBioDB biotransformation ID" : "BIOTID00575"
  } ]
}, {
  "Parent molecule" : {
    "SMILES" : "C(CC(=O)C1=CC=C(C=C1)F)CN2CCC(CC2)(C3=CC=C(C=C3)Cl)O",
    "InChI" : "InChI=1S/C21H23ClFNO2/c22-18-7-5-17(6-8-18)21(26)11-14-24(15-12-21)13-1-2-20(25)16-3-9-19(23)10-4-16/h3-10,26H,1-2,11-15H2",
    "DrugBank ID" : "N/A",
    "MetXBioDB ID" : "METXBIODB00519"
  },
  "Metabolites" : [ {
    "SMILES" : "C(CC(=O)C1=CC=C(C=C1)F)CN2C=CC(=C3C=CC(=[Cl+])C=C3)C=C2",
    "InChI" : "InChI=1S/C21H18ClFNO/c22-19-7-3-16(4-8-19)17-11-14-24(15-12-17)13-1-2-21(25)18-5-9-20(23)10-6-18/h3-12,14-15H,1-2,13H2/q+1",
    "DrugBank ID" : "N/A",
    "MetXBioDB biotransformation ID" : "BIOTID00598"
  }, {
    "SMILES" : "OC1(CCNCC1)C1=CC=C(Cl)C=C1",
    "InChI" : "InChI=1S/C11H14ClNO/c12-10-3-1-9(2-4-10)11(14)5-7-13-8-6-11/h1-4,13-14H,5-8H2",
    "DrugBank ID" : "DBMET00103",
    "MetXBioDB biotransformation ID" : "N/A"
  }, {
    "SMILES" : "OC(=O)CCC(=O)C1=CC(F)=C(F)C=C1",
    "InChI" : "InChI=1S/C10H8F2O3/c11-7-2-1-6(5-8(7)12)9(13)3-4-10(14)15/h1-2,5H,3-4H2,(H,14,15)",
    "DrugBank ID" : "DBMET00252",
    "MetXBioDB biotransformation ID" : "N/A"
  }, {
    "SMILES" : "OC(CCCN1CCC(O)(CC1)C1=CC=C(Cl)C=C1)C1=CC=C(F)C=C1",
    "InChI" : "InChI=1S/C21H25ClFNO2/c22-18-7-5-17(6-8-18)21(26)11-14-24(15-12-21)13-1-2-20(25)16-3-9-19(23)10-4-16/h3-10,20,25-26H,1-2,11-15H2",
    "DrugBank ID" : "DBMET00104",
    "MetXBioDB biotransformation ID" : "N/A"
  }, {
    "SMILES" : "FC1=CC=C(C=C1)C(=O)CCCN1CCC(=CC1)C1=CC=C(Cl)C=C1",
    "InChI" : "InChI=1S/C21H21ClFNO/c22-19-7-3-16(4-8-19)17-11-14-24(15-12-17)13-1-2-21(25)18-5-9-20(23)10-6-18/h3-11H,1-2,12-15H2",
    "DrugBank ID" : "DBMET00106",
    "MetXBioDB biotransformation ID" : "N/A"
  }, {
    "SMILES" : "C1=C(C=CC(=C1)F)C(=O)CCC(=O)O",
    "InChI" : "InChI=1S/C10H9FO3/c11-8-3-1-7(2-4-8)9(12)5-6-10(13)14/h1-4H,5-6H2,(H,13,14)",
    "DrugBank ID" : "N/A",
    "MetXBioDB biotransformation ID" : "BIOTID00597"
  } ]
}, {
  "Parent molecule" : {
    "SMILES" : "CC1=NC=C2CN=C(C3=C(C=CC=C3)F)C4=C(C=CC(=C4)Cl)N12",
    "InChI" : "InChI=1S/C18H13ClFN3/c1-11-21-9-13-10-22-18(14-4-2-3-5-16(14)20)15-8-12(19)6-7-17(15)23(11)13/h2-9H,10H2,1H3",
    "DrugBank ID" : "N/A",
    "MetXBioDB ID" : "METXBIODB01040"
  },
  "Metabolites" : [ {
    "SMILES" : "CC1=NC=C2C(N=C(C3=C(C=CC=C3)F)C4=C(C=CC(=C4)Cl)N12)O",
    "InChI" : "InChI=1S/C18H13ClFN3O/c1-10-21-9-16-18(24)22-17(12-4-2-3-5-14(12)20)13-8-11(19)6-7-15(13)23(10)16/h2-9,18,24H,1H3",
    "DrugBank ID" : "N/A",
    "MetXBioDB biotransformation ID" : "BIOTID00706"
  }, {
    "SMILES" : "C1=CC(=C(C=C1)F)C2=NCC3=CN=C(CO)N3C4=C2C=C(C=C4)Cl",
    "InChI" : "InChI=1S/C18H13ClFN3O/c19-11-5-6-16-14(7-11)18(13-3-1-2-4-15(13)20)22-9-12-8-21-17(10-24)23(12)16/h1-8,24H,9-10H2",
    "DrugBank ID" : "N/A",
    "MetXBioDB biotransformation ID" : "BIOTID00705"
  } ]
}, {
  "Parent molecule" : {
    "SMILES" : "NCCNC1=NC2=C(CCCCCC2)C(=C1)C1=CC=C(F)C=C1",
    "InChI" : "InChI=1S/C19H24FN3/c20-15-9-7-14(8-10-15)17-13-19(22-12-11-21)23-18-6-4-2-1-3-5-16(17)18/h7-10,13H,1-6,11-12,21H2,(H,22,23)",
    "DrugBank ID" : "N/A",
    "MetXBioDB ID" : "N/A"
  },
  "Metabolites" : [ {
    "SMILES" : "OC(=O)CNC1=NC2=C(CCCCCC2)C(=C1)C1=CC=C(F)C=C1",
    "InChI" : "InChI=1S/C19H21FN2O2/c20-14-9-7-13(8-10-14)16-11-18(21-12-19(23)24)22-17-6-4-2-1-3-5-15(16)17/h7-11H,1-6,12H2,(H,21,22)(H,23,24)",
    "DrugBank ID" : "DBMET01895",
    "MetXBioDB biotransformation ID" : "N/A"
  } ]
}, {
  "Parent molecule" : {
    "SMILES" : "CCOC1=CC2=C(C=C1)C(=CC(=O)O2)C(F)(F)F",
    "InChI" : "InChI=1S/C12H9F3O3/c1-2-17-7-3-4-8-9(12(13,14)15)6-11(16)18-10(8)5-7/h3-6H,2H2,1H3",
    "DrugBank ID" : "N/A",
    "MetXBioDB ID" : "METXBIODB01591"
  },
  "Metabolites" : [ {
    "SMILES" : "C1=CC2=C(C=C1O)OC(=O)C=C2C(F)(F)F",
    "InChI" : "InChI=1S/C10H5F3O3/c11-10(12,13)7-4-9(15)16-8-3-5(14)1-2-6(7)8/h1-4,14H",
    "DrugBank ID" : "N/A",
    "MetXBioDB biotransformation ID" : "BIOTID01108"
  } ]
}, {
  "Parent molecule" : {
    "SMILES" : "C1CCN(CC1)CCOC2=CC=C(C=C2)C(=O)C3=C(C4=CC=C(C=C4)O)SC5=C3C=CC(=C5)O",
    "InChI" : "InChI=1S/C28H27NO4S/c30-21-8-4-20(5-9-21)28-26(24-13-10-22(31)18-25(24)34-28)27(32)19-6-11-23(12-7-19)33-17-16-29-14-2-1-3-15-29/h4-13,18,30-31H,1-3,14-17H2",
    "DrugBank ID" : "N/A",
    "MetXBioDB ID" : "METXBIODB01232"
  },
  "Metabolites" : [ {
    "SMILES" : "C1CCN(CC1)CCOC2=CC=C(C=C2)C(=O)C3=C(C4=CC=C(C=C4)O)SC5=C3C=CC(=C5O)O",
    "InChI" : "InChI=1S/C28H27NO5S/c30-20-8-4-19(5-9-20)27-24(22-12-13-23(31)26(33)28(22)35-27)25(32)18-6-10-21(11-7-18)34-17-16-29-14-2-1-3-15-29/h4-13,30-31,33H,1-3,14-17H2",
    "DrugBank ID" : "N/A",
    "MetXBioDB biotransformation ID" : "BIOTID00843"
  }, {
    "SMILES" : "C1CCN(CC1)CCOC2=CC=C(C=C2)C(=O)C3=C(C4=CC=C(C(=C4)O)O)SC5=C3C=CC(=C5)O",
    "InChI" : "InChI=1S/C28H27NO5S/c30-20-7-10-22-25(17-20)35-28(19-6-11-23(31)24(32)16-19)26(22)27(33)18-4-8-21(9-5-18)34-15-14-29-12-2-1-3-13-29/h4-11,16-17,30-32H,1-3,12-15H2",
    "DrugBank ID" : "N/A",
    "MetXBioDB biotransformation ID" : "BIOTID00844"
  } ]
}, {
  "Parent molecule" : {
    "SMILES" : "CC[C@]1(C2=CC=CC=C2)C(=NC(=O)N(C)C1=O)O",
    "InChI" : "InChI=1S/C13H14N2O3/c1-3-13(9-7-5-4-6-8-9)10(16)14-12(18)15(2)11(13)17/h4-8H,3H2,1-2H3,(H,14,16,18)",
    "DrugBank ID" : "N/A",
    "MetXBioDB ID" : "METXBIODB00145"
  },
  "Metabolites" : [ {
    "SMILES" : "CCC1(C2=CC=CC=C2)C(=NC(=O)N=C1O)O",
    "InChI" : "InChI=1S/C12H12N2O3/c1-2-12(8-6-4-3-5-7-8)9(15)13-11(17)14-10(12)16/h3-7H,2H2,1H3,(H2,13,14,15,16,17)",
    "DrugBank ID" : "N/A",
    "MetXBioDB biotransformation ID" : "BIOTID00097"
  }, {
    "SMILES" : "CCC1(C2=CC=C(C=C2)O)C(=NC(=O)N(C)C1=O)O",
    "InChI" : "InChI=1S/C13H14N2O4/c1-3-13(8-4-6-9(16)7-5-8)10(17)14-12(19)15(2)11(13)18/h4-7,16H,3H2,1-2H3,(H,14,17,19)",
    "DrugBank ID" : "N/A",
    "MetXBioDB biotransformation ID" : "BIOTID00096"
  } ]
}, {
  "Parent molecule" : {
    "SMILES" : "C1=CC(=C(C=C1)NC2=C(C=CC=C2Cl)Cl)CC(=O)O",
    "InChI" : "InChI=1S/C14H11Cl2NO2/c15-10-5-3-6-11(16)14(10)17-12-7-2-1-4-9(12)8-13(18)19/h1-7,17H,8H2,(H,18,19)",
    "DrugBank ID" : "N/A",
    "MetXBioDB ID" : "METXBIODB00345"
  },
  "Metabolites" : [ {
    "SMILES" : "C1=CC(=C(C(=C1)Cl)NC2=CC=C(C=C2CC(=O)O)O)Cl",
    "InChI" : "InChI=1S/C14H11Cl2NO3/c15-10-2-1-3-11(16)14(10)17-12-5-4-9(18)6-8(12)7-13(19)20/h1-6,17-18H,7H2,(H,19,20)",
    "DrugBank ID" : "N/A",
    "MetXBioDB biotransformation ID" : "BIOTID00496"
  }, {
    "SMILES" : "C1=CC(=C(C=C1)NC2=C(C=C(C=C2Cl)O)Cl)CC(=O)O",
    "InChI" : "InChI=1S/C14H11Cl2NO3/c15-10-6-9(18)7-11(16)14(10)17-12-4-2-1-3-8(12)5-13(19)20/h1-4,6-7,17-18H,5H2,(H,19,20)",
    "DrugBank ID" : "N/A",
    "MetXBioDB biotransformation ID" : "BIOTID00495"
  } ]
}, {
  "Parent molecule" : {
    "SMILES" : "COC1=CC2=C(C=C1OC)C(=O)C(CC3CCN(CC3)CC4=CC=CC=C4)C2",
    "InChI" : "InChI=1S/C24H29NO3/c1-27-22-14-19-13-20(24(26)21(19)15-23(22)28-2)12-17-8-10-25(11-9-17)16-18-6-4-3-5-7-18/h3-7,14-15,17,20H,8-13,16H2,1-2H3",
    "DrugBank ID" : "N/A",
    "MetXBioDB ID" : "METXBIODB01932"
  },
  "Metabolites" : [ {
    "SMILES" : "COC1=CC2=C(CC(CC3CCN(CC3)CC4=CC=CC=C4)C2=O)C=C1O",
    "InChI" : "InChI=1S/C23H27NO3/c1-27-22-14-20-18(13-21(22)25)12-19(23(20)26)11-16-7-9-24(10-8-16)15-17-5-3-2-4-6-17/h2-6,13-14,16,19,25H,7-12,15H2,1H3",
    "DrugBank ID" : "N/A",
    "MetXBioDB biotransformation ID" : "BIOTID01374"
  }, {
    "SMILES" : "COC1=CC2=C(C=C1O)C(=O)C(CC3CCN(CC3)CC4=CC=CC=C4)C2",
    "InChI" : "InChI=1S/C23H27NO3/c1-27-22-13-18-12-19(23(26)20(18)14-21(22)25)11-16-7-9-24(10-8-16)15-17-5-3-2-4-6-17/h2-6,13-14,16,19,25H,7-12,15H2,1H3",
    "DrugBank ID" : "N/A",
    "MetXBioDB biotransformation ID" : "BIOTID01376"
  }, {
    "SMILES" : "COC1=CC2=C(C=C1OC)C(=O)C(CC3CCNCC3)C2",
    "InChI" : "InChI=1S/C17H23NO3/c1-20-15-9-12-8-13(7-11-3-5-18-6-4-11)17(19)14(12)10-16(15)21-2/h9-11,13,18H,3-8H2,1-2H3",
    "DrugBank ID" : "N/A",
    "MetXBioDB biotransformation ID" : "BIOTID01375"
  } ]
}, {
  "Parent molecule" : {
    "SMILES" : "CCCCN=C(NS(=O)(=O)C1=CC=C(C)C=C1)O",
    "InChI" : "InChI=1S/C12H18N2O3S/c1-3-4-9-13-12(15)14-18(16,17)11-7-5-10(2)6-8-11/h5-8H,3-4,9H2,1-2H3,(H2,13,14,15)",
    "DrugBank ID" : "N/A",
    "MetXBioDB ID" : "METXBIODB01475"
  },
  "Metabolites" : [ {
    "SMILES" : "CCCCN=C(NS(=O)(=O)C1=CC=C(C=C1)CO)O",
    "InChI" : "InChI=1S/C12H18N2O4S/c1-2-3-8-13-12(16)14-19(17,18)11-6-4-10(9-15)5-7-11/h4-7,15H,2-3,8-9H2,1H3,(H2,13,14,16)",
    "DrugBank ID" : "N/A",
    "MetXBioDB biotransformation ID" : "BIOTID01027"
  } ]
}, {
  "Parent molecule" : {
    "SMILES" : "CCCCCN(C)N=O",
    "InChI" : "InChI=1S/C6H14N2O/c1-3-4-5-6-8(2)7-9/h3-6H2,1-2H3",
    "DrugBank ID" : "N/A",
    "MetXBioDB ID" : "METXBIODB01635"
  },
  "Metabolites" : [ {
    "SMILES" : "CC(CCCN(C)N=O)O",
    "InChI" : "InChI=1S/C6H14N2O2/c1-6(9)4-3-5-8(2)7-10/h6,9H,3-5H2,1-2H3",
    "DrugBank ID" : "N/A",
    "MetXBioDB biotransformation ID" : "BIOTID01145"
  }, {
    "SMILES" : "CCCCCN(CO)N=O",
    "InChI" : "InChI=1S/C6H14N2O2/c1-2-3-4-5-8(6-9)7-10/h9H,2-6H2,1H3",
    "DrugBank ID" : "N/A",
    "MetXBioDB biotransformation ID" : "BIOTID01144"
  } ]
}, {
  "Parent molecule" : {
    "SMILES" : "CC[C@]1([H])C[C@@]2([H])C[C@]3([H])C4=C(CCN(C2)[C@]13[H])C5=C(C=CC(=C5)OC)N4",
    "InChI" : "InChI=1S/C20H26N2O/c1-3-13-8-12-9-17-19-15(6-7-22(11-12)20(13)17)16-10-14(23-2)4-5-18(16)21-19/h4-5,10,12-13,17,20-21H,3,6-9,11H2,1-2H3",
    "DrugBank ID" : "N/A",
    "MetXBioDB ID" : "METXBIODB01754"
  },
  "Metabolites" : [ {
    "SMILES" : "CCC1CC2CC3C4=C(CCN(C2)C13)C5=C(C=CC(=C5)O)N4",
    "InChI" : "InChI=1S/C19H24N2O/c1-2-12-7-11-8-16-18-14(5-6-21(10-11)19(12)16)15-9-13(22)3-4-17(15)20-18/h3-4,9,11-12,16,19-20,22H,2,5-8,10H2,1H3",
    "DrugBank ID" : "N/A",
    "MetXBioDB biotransformation ID" : "BIOTID01228"
  } ]
}, {
  "Parent molecule" : {
    "SMILES" : "CN(C(=O)C(C)(C)C1=CC(=CC(=C1)C(F)(F)F)C(F)(F)F)C1=CN=C(C=C1C1=CC=CC=C1C)N1CCN(C)CC1",
    "InChI" : "InChI=1S/C30H32F6N4O/c1-19-8-6-7-9-23(19)24-17-26(40-12-10-38(4)11-13-40)37-18-25(24)39(5)27(41)28(2,3)20-14-21(29(31,32)33)16-22(15-20)30(34,35)36/h6-9,14-18H,10-13H2,1-5H3",
    "DrugBank ID" : "N/A",
    "MetXBioDB ID" : "N/A"
  },
  "Metabolites" : [ {
    "SMILES" : "CN(C(=O)C(C)(C)C1=CC(=CC(=C1)C(F)(F)F)C(F)(F)F)C1=CN=C(C=C1C1=CC=CC=C1C)N1CCNCC1",
    "InChI" : "InChI=1S/C29H30F6N4O/c1-18-7-5-6-8-22(18)23-16-25(39-11-9-36-10-12-39)37-17-24(23)38(4)26(40)27(2,3)19-13-20(28(30,31)32)15-21(14-19)29(33,34)35/h5-8,13-17,36H,9-12H2,1-4H3",
    "DrugBank ID" : "DBMET01379",
    "MetXBioDB biotransformation ID" : "N/A"
  }, {
    "SMILES" : "CN(C(=O)C(C)(C)C1=CC(=CC(=C1)C(F)(F)F)C(F)(F)F)C1=CN=C(C=C1C1=CC=CC=C1C)N1CCC(C)(O)CC1",
    "InChI" : "InChI=1S/C31H33F6N3O2/c1-19-8-6-7-9-23(19)24-17-26(40-12-10-29(4,42)11-13-40)38-18-25(24)39(5)27(41)28(2,3)20-14-21(30(32,33)34)16-22(15-20)31(35,36)37/h6-9,14-18,42H,10-13H2,1-5H3",
    "DrugBank ID" : "DBMET01380",
    "MetXBioDB biotransformation ID" : "N/A"
  } ]
}, {
  "Parent molecule" : {
    "SMILES" : "CCC1=CN=C(C=C1)C(O)COC1=CC=C(CC2SC(=O)NC2=O)C=C1",
    "InChI" : "InChI=1S/C19H20N2O4S/c1-2-12-5-8-15(20-10-12)16(22)11-25-14-6-3-13(4-7-14)9-17-18(23)21-19(24)26-17/h3-8,10,16-17,22H,2,9,11H2,1H3,(H,21,23,24)",
    "DrugBank ID" : "N/A",
    "MetXBioDB ID" : "N/A"
  },
  "Metabolites" : [ {
    "SMILES" : "CC(O)C1=CN=C(C=C1)C(O)COC1=CC=C(CC2SC(=O)NC2=O)C=C1",
    "InChI" : "InChI=1S/C19H20N2O5S/c1-11(22)13-4-7-15(20-9-13)16(23)10-26-14-5-2-12(3-6-14)8-17-18(24)21-19(25)27-17/h2-7,9,11,16-17,22-23H,8,10H2,1H3,(H,21,24,25)",
    "DrugBank ID" : "DBMET01303",
    "MetXBioDB biotransformation ID" : "N/A"
  } ]
}, {
  "Parent molecule" : {
    "SMILES" : "CCN1C=C(C(=O)C2=C1C=C(C(=C2)F)N3CCN(C)CC3)C(=O)O",
    "InChI" : "InChI=1S/C17H20FN3O3/c1-3-20-10-12(17(23)24)16(22)11-8-13(18)15(9-14(11)20)21-6-4-19(2)5-7-21/h8-10H,3-7H2,1-2H3,(H,23,24)",
    "DrugBank ID" : "N/A",
    "MetXBioDB ID" : "METXBIODB01153"
  },
  "Metabolites" : [ {
    "SMILES" : "CCN1C=C(C(=O)C2=C1C=C(C(=C2)F)N3CCNCC3)C(=O)O",
    "InChI" : "InChI=1S/C16H18FN3O3/c1-2-19-9-11(16(22)23)15(21)10-7-12(17)14(8-13(10)19)20-5-3-18-4-6-20/h7-9,18H,2-6H2,1H3,(H,22,23)",
    "DrugBank ID" : "N/A",
    "MetXBioDB biotransformation ID" : "BIOTID00784"
  } ]
}, {
  "Parent molecule" : {
    "SMILES" : "OC1=CC2=C(CCN(C2)C(C(=O)C2CC2)C2=CC=CC=C2F)S1",
    "InChI" : "InChI=1S/C18H18FNO2S/c19-14-4-2-1-3-13(14)17(18(22)11-5-6-11)20-8-7-15-12(10-20)9-16(21)23-15/h1-4,9,11,17,21H,5-8,10H2",
    "DrugBank ID" : "N/A",
    "MetXBioDB ID" : "N/A"
  },
  "Metabolites" : [ {
    "SMILES" : "OC(=O)CC1=C(S)CCN(C1)C(C(=O)C1CC1)C1=CC=CC=C1F",
    "InChI" : "InChI=1S/C18H20FNO3S/c19-14-4-2-1-3-13(14)17(18(23)11-5-6-11)20-8-7-15(24)12(10-20)9-16(21)22/h1-4,11,17,24H,5-10H2,(H,21,22)",
    "DrugBank ID" : "DBMET00483",
    "MetXBioDB biotransformation ID" : "N/A"
  } ]
}, {
  "Parent molecule" : {
    "SMILES" : "CCCCCN(CCCOC)C(=O)[C@@]([H])(CCC(=O)O)N=C(C1=CC=C(C(=C1)Cl)Cl)O",
    "InChI" : "InChI=1S/C21H30Cl2N2O5/c1-3-4-5-11-25(12-6-13-30-2)21(29)18(9-10-19(26)27)24-20(28)15-7-8-16(22)17(23)14-15/h7-8,14,18H,3-6,9-13H2,1-2H3,(H,24,28)(H,26,27)",
    "DrugBank ID" : "N/A",
    "MetXBioDB ID" : "METXBIODB00701"
  },
  "Metabolites" : [ {
    "SMILES" : "CCCCCN(CCCO)C(=O)C(CCC(=O)O)N=C(C1=CC=C(C(=C1)Cl)Cl)O",
    "InChI" : "InChI=1S/C20H28Cl2N2O5/c1-2-3-4-10-24(11-5-12-25)20(29)17(8-9-18(26)27)23-19(28)14-6-7-15(21)16(22)13-14/h6-7,13,17,25H,2-5,8-12H2,1H3,(H,23,28)(H,26,27)",
    "DrugBank ID" : "N/A",
    "MetXBioDB biotransformation ID" : "BIOTID00475"
  } ]
}, {
  "Parent molecule" : {
    "SMILES" : "C1=CC2=C(C=C1)C=C(C=C2)N",
    "InChI" : "InChI=1S/C10H9N/c11-10-6-5-8-3-1-2-4-9(8)7-10/h1-7H,11H2",
    "DrugBank ID" : "N/A",
    "MetXBioDB ID" : "METXBIODB00212"
  },
  "Metabolites" : [ {
    "SMILES" : "C1=CC2=C(C=C1)C=C(C=C2)NO",
    "InChI" : "InChI=1S/C10H9NO/c12-11-10-6-5-8-3-1-2-4-9(8)7-10/h1-7,11-12H",
    "DrugBank ID" : "N/A",
    "MetXBioDB biotransformation ID" : "BIOTID00141"
  } ]
}, {
  "Parent molecule" : {
    "SMILES" : "CCC(=O)O[C@@](CC1=CC=CC=C1)([C@]([H])(C)CN(C)C)C2=CC=CC=C2",
    "InChI" : "InChI=1S/C22H29NO2/c1-5-21(24)25-22(18(2)17-23(3)4,20-14-10-7-11-15-20)16-19-12-8-6-9-13-19/h6-15,18H,5,16-17H2,1-4H3",
    "DrugBank ID" : "N/A",
    "MetXBioDB ID" : "METXBIODB00710"
  },
  "Metabolites" : [ {
    "SMILES" : "CCC(=O)OC(CC1=CC=CC=C1)(C(C)CNC)C2=CC=CC=C2",
    "InChI" : "InChI=1S/C21H27NO2/c1-4-20(23)24-21(17(2)16-22-3,19-13-9-6-10-14-19)15-18-11-7-5-8-12-18/h5-14,17,22H,4,15-16H2,1-3H3",
    "DrugBank ID" : "N/A",
    "MetXBioDB biotransformation ID" : "BIOTID00481"
  } ]
}, {
  "Parent molecule" : {
    "SMILES" : "C1=CC2=C(C=C(C(=O)NC(=N)N)S2)C(=C1)C#N",
    "InChI" : "InChI=1S/C11H8N4OS/c12-5-6-2-1-3-8-7(6)4-9(17-8)10(16)15-11(13)14/h1-4H,(H4,13,14,15,16)",
    "DrugBank ID" : "N/A",
    "MetXBioDB ID" : "METXBIODB00562"
  },
  "Metabolites" : [ {
    "SMILES" : "C1=CC2=C(C=C(C(=O)NC(=N)N)S2)C(=C1O)C#N",
    "InChI" : "InChI=1S/C11H8N4O2S/c12-4-6-5-3-9(10(17)15-11(13)14)18-8(5)2-1-7(6)16/h1-3,16H,(H4,13,14,15,17)",
    "DrugBank ID" : "N/A",
    "MetXBioDB biotransformation ID" : "BIOTID00381"
  }, {
    "SMILES" : "C1=C(C#N)C2=C(C(=C1)O)SC(=C2)C(=O)NC(=N)N",
    "InChI" : "InChI=1S/C11H8N4O2S/c12-4-5-1-2-7(16)9-6(5)3-8(18-9)10(17)15-11(13)14/h1-3,16H,(H4,13,14,15,17)",
    "DrugBank ID" : "N/A",
    "MetXBioDB biotransformation ID" : "BIOTID00382"
  } ]
}, {
  "Parent molecule" : {
    "SMILES" : "CC(C)CN1CCN(CC1)C2=CC3=C(C(=C2)O)N=C4C5=C6C7=C(C)C(=C5C(=O)C(=C4O3)N=C(/C(=C(/[H])\\C(\\[H])=C(/[H])\\[C@]([H])(C)[C@@]([H])([C@@]([H])(C)[C@@]([H])([C@]([H])(C)[C@@]([H])([C@]([H])(C)[C@]([H])(\\C(\\[H])=C(/[H])\\O[C@](C)(C6=O)O7)OC)OC(=O)C)O)O)/C)O)O",
    "InChI" : "InChI=1S/C51H64N4O13/c1-24(2)23-54-16-18-55(19-17-54)32-21-33(57)39-35(22-32)67-48-40(52-39)36-37-44(60)30(8)47-38(36)49(62)51(10,68-47)65-20-15-34(64-11)27(5)46(66-31(9)56)29(7)43(59)28(6)42(58)25(3)13-12-14-26(4)50(63)53-41(48)45(37)61/h12-15,20-22,24-25,27-29,34,42-43,46,57-60H,16-19,23H2,1-11H3,(H,53,63)",
    "DrugBank ID" : "N/A",
    "MetXBioDB ID" : "METXBIODB01265"
  },
  "Metabolites" : [ {
    "SMILES" : "CC(C)CN1CCN(CC1)C2=CC3=C(C(=C2)O)N=C4C5=C6C7=C(C)C(=C5C(=O)C(=C4O3)N=C(C(=CC=CC(C)C(C(CO)C(C(C)C(C(C)C(C=COC(C)(C6=O)O7)OC)OC(=O)C)O)O)C)O)O",
    "InChI" : "InChI=1S/C51H64N4O14/c1-24(2)22-54-15-17-55(18-16-54)31-20-33(58)39-35(21-31)68-48-40(52-39)36-37-44(61)29(7)47-38(36)49(63)51(9,69-47)66-19-14-34(65-10)27(5)46(67-30(8)57)28(6)43(60)32(23-56)42(59)25(3)12-11-13-26(4)50(64)53-41(48)45(37)62/h11-14,19-21,24-25,27-28,32,34,42-43,46,56,58-61H,15-18,22-23H2,1-10H3,(H,53,64)",
    "DrugBank ID" : "N/A",
    "MetXBioDB biotransformation ID" : "BIOTID00870"
  }, {
    "SMILES" : "CC(C)CN1CCN(CC1)C2=CC3=C(C(=C2)O)N=C4C5=C6C7=C(C)C(=C5C(=O)C(=C4O3)N=C(C(=CC=CC(C)C(C(C)C(C(C)C(C(C)C(C=COC(C)(C6=O)O7)OC)OC(=O)C)O)O)CO)O)O",
[truncated: 335,478 more chars]
